# Supplementary material for: The association between insulin resistance-related markers and ASCVD with hyperuricemia: results from the 2005 to 2018 National Health and Nutrition Examination Survey
Source: Front Cardiovasc Med. 2025 May 23;12:1583944. doi: 10.3389/fcvm.2025.1583944 (PMC12141345; doi:10.3389/fcvm.2025.1583944)
Supplement: Supplementary file 1 [file Datasheet1.csv]

	SEQN	Gender	Age	Race	EDUcation	Marital	Pregnancy	PIR	SDMVSTRA	WTMEC2YR	SDMVPSU	Year	Smoke_history	Smoke_now	ALQ120Q	BMI	WC	Height	SBP	DBP	antihyper	selfrepohbp	Insulinuse	selfrepodia	Diapills	Glucose	FBG	WTSAF2YR.x	HbA1C	HDL	HDL_C	TG	TC	LipidlowDrug	LDL	WTSAF2YR.y	UA	CHD	Angina	HA	Stroke	FasInsu	Age_new	edu_new	Marital_new	PIR_new	Pregnancy_new	smoke	drink_category
5	31131	2	44	4	4	1	2	4.65	48	26770.584605	1	2005-2006	2	0	0	30.9	96	156	144	74	1	1	2	2	0	4.996	90	67556.81	6	1.01	39	86	105	0	49	67556.81	4.9	2	2	2	2	10.03	2	2	1	3	2	1	1
6	31132	1	70	3	5	1	0	5	52	35315.5389	2	2005-2006	2	0	4	24.74	96.5	167.6	138	60	1	1	2	1	2	8.715	157	80193.962	7.1	1.53	59	65	147	1	75	80193.962	7.2	2	2	2	2	8.99	3	3	1	3	NA	1	2
8	31134	1	73	3	3	1	0	0	48	44231.167252	2	2005-2006	2	0	2	30.63	117.1	182.4	130	68	1	1	2	2	0	5.551	100	93399.539	5.9	1.27	49	195	186	1	98	93399.539	7.5	2	2	2	2	14.51	3	2	1	1	NA	1	2
24	31150	1	79	3	3	3	0	1.22	44	15572.425031	2	2005-2006	1	3	7	28.93	107.7	171.4	144	74	0	2	2	2	0	5.384	97	0	5	2.09	81	50	181	0	90	0	4.8	2	2	2	2	3.91	3	2	2	2	NA	2	2
25	31151	2	59	4	3	1	2	3.03	53	32058.654021	2	2005-2006	1	3	0	29.51	101.2	167.6	136	76	2	1	2	1	2	4.774	86	71019.667	5.8	1.97	76	123	205	0	104	71019.667	5.4	2	2	2	1	6.03	2	2	1	3	2	2	1
27	31153	2	44	5	3	5	2	1.03	54	42554.639187	2	2005-2006	1	3	0	39.1	117.4	167.2	120	82	1	1	2	2	0	5.218	94	108067.326	4.6	1.29	50	256	198	0	97	108067.326	4.2	2	2	2	2	20.98	2	2	2	2	2	2	1
29	31155	1	38	5	5	1	0	3.5	48	77639.452106	2	2005-2006	2	0	0	25.61	87.7	188	126	62	0	2	2	2	0	5.551	100	194996.218	4.9	1.03	40	193	170	0	91	194996.218	6.4	2	2	2	2	6.53	2	3	1	3	NA	1	1
32	31158	1	71	3	4	1	0	3.71	50	43600.326104	2	2005-2006	1	1	4	21.65	85.5	178.8	154	74	0	1	2	2	0	6.162	111	93853.352	5.9	1.84	71	88	199	0	110	93853.352	6.5	2	2	2	2	3.13	3	2	1	3	NA	3	2
36	31162	2	71	3	3	1	0	2.5	47	66398.88783	2	2005-2006	2	0	0	29.6	105.9	149.9	106	58	1	1	1	1	1	6.883	124	147093.727	7.3	1.22	47	174	224	1	142	147093.727	3.9	2	2	2	2	42.26	3	2	1	2	NA	1	1
41	31167	1	37	3	4	1	0	4.16	44	62579.323555	1	2005-2006	1	1	1	34.44	121	194.2	144	80	1	1	2	2	0	5.495	99	154956.871	5.9	0.96	37	325	202	0	100	154956.871	7.6	2	2	2	2	9.51	2	2	1	3	NA	3	2
57	31183	2	33	3	5	1	2	3.9	47	97983.064386	1	2005-2006	2	0	6	25.7	86	172.3	114	64	0	2	2	2	0	5.051	91	253639.654	4.8	1.19	46	175	167	0	86	253639.654	4.7	2	2	2	2	7.3	1	3	1	3	2	1	2
60	31186	2	46	1	1	3	2	1.68	54	20767.687344	1	2005-2006	1	1	2	33.6	105	149.8	0	0	0	2	2	1	1	8.715	157	45943.905	7.1	1.58	61	75	189	2	113	45943.905	5.4	2	2	2	2	10.29	2	1	2	2	2	3	2
67	31193	1	51	3	1	3	0	1.01	49	38606.189732	1	2005-2006	1	2	0	26.84	101.7	177	152	76	0	2	2	2	0	6.162	111	72038.577	5.2	1.03	40	125	214	0	149	72038.577	7.2	2	2	2	2	4.55	2	1	2	2	NA	3	1
69	31195	1	73	3	4	1	0	5	48	44231.167252	2	2005-2006	1	3	5	22.75	84.6	166	118	64	1	1	2	2	0	5.773	104	93399.539	5.5	1.11	43	85	169	1	109	93399.539	8.1	2	2	2	2	3.34	3	2	1	3	NA	2	2
73	31199	2	25	3	4	6	2	1	46	78914.75133	1	2005-2006	2	0	5	24.2	77	160.7	106	54	0	2	2	2	0	4.774	86	205053.794	4.5	1.55	60	36	152	0	85	205053.794	4.5	2	2	2	2	5.56	1	2	1	2	2	1	2
77	31203	2	33	1	2	6	1	0.99	57	2050.643938	2	2005-2006	2	0	0	29.7	101.6	155.6	108	58	0	2	2	2	0	3.941	71	4669.263	5.5	2.02	78	256	209	0	80	4669.263	5.6	2	2	2	2	4.56	1	1	1	1	1	1	1
79	31205	2	43	1	4	1	2	5	57	24649.375653	1	2005-2006	2	0	0	31.52	110.3	166.8	138	82	0	2	2	2	0	6.994	126	58408.757	6	1.11	43	127	163	0	95	58408.757	8.1	2	2	2	2	21.54	2	2	1	3	2	1	1
81	31207	2	20	4	4	5	2	0.1	49	32480.779087	1	2005-2006	2	0	0	19.12	66	151.2	124	58	0	2	2	2	0	4.718	85	58089.625	5.2	1.63	63	89	163	0	82	58089.625	3.7	2	2	2	2	7.14	1	2	2	1	2	1	1
86	31212	2	23	4	2	5	1	0.48	57	25293.440253	2	2005-2006	2	0	0	67.34	163.1	166.2	132	58	0	2	2	2	0	6.384	115	57719.73	5.7	1.32	51	84	135	0	67	57719.73	5.9	2	2	2	2	40.01	1	1	2	1	1	1	1
88	31214	2	46	3	4	1	2	0.77	48	87765.050951	1	2005-2006	1	3	6	35.44	113.5	157.4	116	80	0	2	2	2	0	5.162	93	224828.193	5.6	0.91	35	880	440	1	0	224828.193	5.7	2	2	2	2	23.6	2	2	1	1	2	2	2
95	31221	2	54	3	3	1	2	5	49	93147.433277	2	2005-2006	2	0	0	36.03	103.5	150.4	120	80	0	2	2	2	0	5.495	99	209352.39	5.1	1.6	62	52	229	0	157	209352.39	4.3	2	2	2	2	7.55	2	2	1	3	2	1	1
97	31223	1	61	1	2	1	0	1.68	58	4476.161435	2	2005-2006	2	0	1	30.22	103.2	167.9	0	0	2	1	2	2	0	6.162	111	9637.113	5.2	1.03	40	121	237	2	173	9637.113	7.6	2	2	2	2	12.68	3	1	1	2	NA	1	2
101	31227	1	64	3	5	1	0	5	48	68158.07718	2	2005-2006	2	0	1	23.32	88.4	181.7	166	86	1	1	2	2	0	4.94	89	150334.014	5.2	2.09	81	104	212	0	110	150334.014	4.1	2	2	2	2	4.95	3	3	1	3	NA	1	2
102	31228	1	34	1	2	6	0	1.68	54	29217.952377	1	2005-2006	1	3	7	22.92	88	163.8	122	62	0	2	2	2	0	6.772	122	72180.109	5.7	1.66	64	66	194	0	117	72180.109	4.3	2	2	2	2	6.74	1	1	1	2	NA	2	2
115	31241	1	40	2	2	1	0	2.73	51	27902.030079	1	2005-2006	1	3	0	32.31	108	161.9	128	30	0	2	2	2	0	5.162	93	59342.538	5.4	0.96	37	175	275	0	203	59342.538	6	2	2	2	2	22.52	2	1	1	2	NA	2	1
116	31242	1	58	3	5	1	0	5	52	69682.291225	2	2005-2006	2	0	5	28.31	101	179	110	78	0	2	2	2	0	5.162	93	145327.826	4.3	0.98	38	148	175	0	107	145327.826	7.7	2	2	2	2	13.13	2	3	1	3	NA	1	2
122	31248	1	21	1	1	6	0	0.65	51	19761.967197	2	2005-2006	2	0	1	25.16	91	170.1	140	74	0	2	2	2	0	5.829	105	48820.018	5.5	1.47	57	183	232	0	138	48820.018	6.7	2	2	2	2	7.94	1	1	1	1	NA	1	2
126	31252	1	35	4	4	1	0	3.62	52	24787.806876	1	2005-2006	2	0	2	32.62	102.4	176.4	116	60	0	2	2	2	0	5.384	97	0	5.6	0.83	32	139	188	0	128	0	7.1	2	2	2	2	50.39	1	2	1	3	NA	1	2
131	31257	1	70	3	4	1	0	1.21	50	17169.553351	2	2005-2006	2	0	0	23.55	98	178.8	118	56	0	2	2	1	1	7.216	130	41312.794	7.5	0.7	27	145	151	0	95	41312.794	5.5	2	2	2	2	2.69	3	2	1	2	NA	1	1
133	31259	2	35	4	4	5	1	1.93	55	6794.79055	1	2005-2006	2	0	0	28.81	103.2	162.2	112	60	0	2	2	2	0	4.496	81	13612.537	4.6	1.68	65	167	154	0	56	13612.537	3.3	2	2	2	2	16.45	1	2	2	2	1	1	1
135	31261	2	49	4	4	6	2	3.48	46	29138.389681	1	2005-2006	2	0	1	29.35	91.9	165.2	104	72	0	2	2	2	0	5.44	98	84639.848	5.9	1.45	56	112	211	0	133	84639.848	5.6	2	2	2	2	13.25	2	2	1	3	2	1	2
136	31262	1	52	1	1	1	0	2.43	55	26377.003689	2	2005-2006	1	3	1	27.78	104.7	171.9	128	76	0	2	2	2	0	5.551	100	58902.198	6	1.03	40	202	295	0	215	58902.198	6.9	2	2	2	2	14.48	2	1	1	2	NA	2	2
137	31263	2	78	4	1	1	0	1.74	49	19353.648229	2	2005-2006	1	3	0	31.64	94	155.2	148	70	1	1	2	3	1	8.382	151	40257.762	6.9	1.37	53	79	159	1	90	40257.762	7.6	2	2	2	2	9.07	3	1	1	2	NA	2	1
140	31266	1	62	3	3	2	0	2.04	50	66881.443868	2	2005-2006	1	3	5	28.82	115.6	182.7	116	74	1	1	2	2	0	5.273	95	0	5	1.06	41	109	151	0	88	0	7.4	2	2	2	2	9.2	3	2	2	2	NA	2	2
142	31268	2	40	3	3	1	2	0.38	49	40810.263359	2	2005-2006	1	1	0	30.56	103.6	158	116	68	0	2	2	2	0	6.051	109	100370.838	5.7	1.4	54	72	162	0	94	100370.838	4	2	2	2	2	13.27	2	2	1	1	2	3	1
147	31273	1	62	3	2	1	0	3.9	48	61025.732583	1	2005-2006	2	0	2	29.16	109.3	187.2	156	98	2	1	2	2	0	5.662	102	132090.572	5.2	1.99	77	63	233	0	143	132090.572	6.9	2	2	2	2	17.11	3	1	1	3	NA	1	2
154	31280	2	60	3	3	2	0	2.3	44	54376.270334	1	2005-2006	1	3	60	31.32	97.5	157.7	118	74	0	2	2	2	0	5.551	100	146794.164	5.5	0.96	37	167	218	0	148	146794.164	6.3	2	2	2	2	7.33	2	2	2	2	NA	2	2
158	31284	1	80	3	5	1	0	5	44	21315.100707	2	2005-2006	1	3	7	21.18	85.7	170	88	46	1	1	2	2	0	5.662	102	45009.452	5.2	2.04	79	95	218	0	120	45009.452	4.1	2	2	2	1	5.2	3	3	1	3	NA	2	2
160	31286	1	27	1	4	1	0	0.9	49	22647.192894	2	2005-2006	2	0	2	19.22	74	174	130	80	0	2	2	2	0	5.607	101	61589.34	5.1	1.89	73	79	188	0	99	61589.34	4.8	2	2	2	2	4.46	1	2	1	1	NA	1	2
164	31290	1	41	1	1	1	0	0.82	45	12695.544084	2	2005-2006	2	0	3	25.71	88.3	162.4	0	0	0	2	2	2	0	5.607	101	28350.28	4.9	1.29	50	281	218	0	112	28350.28	4.9	2	2	2	2	6.11	2	1	1	1	NA	1	2
168	31294	2	73	3	4	2	0	3.12	48	50775.822867	1	2005-2006	2	0	0	25.94	92.5	143.6	158	78	0	2	2	2	0	5.162	93	128883.518	5.3	1.78	69	147	266	0	168	128883.518	4.6	2	2	2	2	9.18	3	2	2	3	NA	1	1
172	31298	2	33	1	4	6	2	2.83	57	29586.95106	1	2005-2006	2	0	0	26.87	92.1	162.1	112	62	0	2	2	2	0	5.718	103	67368.715	0	1.55	60	141	244	0	156	67368.715	4	2	2	2	2	4.49	1	2	1	2	2	1	1
176	31302	2	24	3	4	1	1	2.4	46	7276.041067	1	2005-2006	1	3	7	30	118	170	122	58	0	2	2	2	0	5.273	95	20743.254	5.3	2.04	79	433	303	0	0	20743.254	6.3	2	2	2	2	13.86	1	2	1	2	1	2	2
178	31304	1	53	1	1	4	0	0	57	20579.810016	2	2005-2006	1	1	2	31.15	115.3	176.1	164	114	0	1	2	2	0	7.327	132	0	5.9	1.63	63	209	275	0	170	0	6.8	2	2	2	2	149.34	2	1	2	1	NA	3	2
198	31324	2	47	4	4	1	2	3.9	47	30436.239549	1	2005-2006	2	0	0	29.94	99	166.7	0	0	2	1	2	2	0	5.329	96	76807.259	5.6	1.19	46	77	196	0	135	76807.259	4.6	2	2	2	2	18.2	2	2	1	3	2	1	1
199	31325	1	27	3	2	6	0	1.63	44	86943.653936	2	2005-2006	2	0	2	42.65	141	188.9	122	64	0	2	2	2	0	5.495	99	220229.114	5.1	0.8	31	217	177	0	103	220229.114	6.7	2	2	2	2	17.97	1	1	1	2	NA	1	2
206	31332	1	68	4	2	1	0	2.49	51	8491.163498	1	2005-2006	1	3	1	20.93	95.9	180.9	0	0	0	2	2	2	0	5.607	101	21585.461	5.6	1.81	70	55	189	1	108	21585.461	6.1	2	2	2	2	4.83	3	1	1	2	NA	2	2
208	31334	2	55	4	5	5	2	0.31	56	34746.574052	1	2005-2006	2	0	0	43	109.4	158.7	150	80	1	1	2	2	0	5.495	99	87684.588	5.4	2.66	103	69	252	0	135	87684.588	5.8	2	2	2	2	12.87	2	3	2	1	2	1	1
211	31337	1	54	3	4	1	0	5	44	82142.506664	2	2005-2006	1	3	6	36.3	120.3	174.4	132	70	2	1	2	2	0	6.717	121	168385.436	6	1.4	54	98	217	0	143	168385.436	5.3	2	2	2	2	9.23	2	2	1	3	NA	2	2
213	31339	2	85	5	2	2	0	4.46	54	31596.365112	2	2005-2006	2	0	0	24.69	96.1	154.2	114	52	0	2	2	2	0	5.607	101	80200.585	5.8	1.81	70	109	166	1	74	80200.585	5.3	2	2	2	2	3.35	3	1	2	3	NA	1	1
217	31343	2	61	3	4	2	0	5	52	55785.313206	2	2005-2006	2	0	3	35.11	123.5	161.7	132	68	1	1	1	1	1	10.103	182	126676.398	9.5	0.7	27	763	177	1	0	126676.398	6.8	1	2	2	1	15.09	3	2	2	3	NA	1	2
218	31344	2	55	3	5	1	2	5	52	77690.953357	2	2005-2006	2	0	1	32.18	102.6	166.4	0	0	1	1	2	2	0	5.551	100	196629.355	5.3	1.22	47	127	211	0	139	196629.355	5.7	2	2	2	2	8.84	2	3	1	3	2	1	2
222	31348	1	62	4	2	1	0	5	49	12460.766885	1	2005-2006	1	2	0	31.16	105.5	172.3	0	0	1	1	2	2	0	5.051	91	24825.308	6	1.34	52	70	162	1	96	24825.308	7.3	2	2	2	2	7.83	3	1	1	3	NA	3	1
232	31358	2	62	4	4	1	0	0.72	51	14226.297316	2	2005-2006	2	0	0	30.71	102.4	164.2	138	74	1	1	1	1	2	7.549	136	32628.08	7.5	1.47	57	305	180	0	62	32628.08	5	2	2	2	2	8.23	3	2	1	1	NA	1	1
235	31361	2	30	3	4	1	1	1.19	49	10723.936054	1	2005-2006	2	0	0	27.26	102.4	164.3	84	44	0	2	2	2	0	4.885	88	0	4.8	2.02	78	186	269	0	154	0	4.4	2	2	2	2	19.69	1	2	1	2	1	1	1
254	31380	1	69	4	2	1	0	2.02	49	12460.766885	1	2005-2006	1	1	7	20.51	81	174.7	152	0	1	1	2	2	0	4.885	88	29225.408	4.8	1.78	69	84	162	0	76	29225.408	8.7	2	2	2	2	2.07	3	1	1	2	NA	3	2
270	31396	2	55	1	4	3	2	3.51	44	15712.848312	1	2005-2006	2	0	4	31.44	99.2	165	118	58	0	2	2	2	0	5.384	97	41803.641	5.8	1.68	65	101	219	0	134	41803.641	5.6	2	2	2	2	9.24	2	2	2	3	2	1	2
273	31399	1	59	3	4	3	0	3.67	46	91877.541024	2	2005-2006	1	1	0	25.28	94	174.2	110	64	0	2	2	2	0	5.218	94	204568.217	5.7	1.22	47	81	196	0	133	204568.217	5.4	2	2	2	2	3.68	2	2	2	3	NA	3	1
277	31403	2	21	4	4	6	2	2.79	48	26775.589055	1	2005-2006	2	0	3	29.15	89.7	155.3	130	70	0	2	2	2	0	5.662	102	62700.044	5.6	0.96	37	115	155	0	95	62700.044	4.5	2	2	2	2	35.2	1	2	1	2	2	1	2
284	31410	1	42	3	5	1	0	3.54	50	102931.25518	1	2005-2006	2	0	2	24.88	93.2	182	122	54	0	2	2	2	0	5.162	93	220120.083	4.8	1.42	55	69	188	0	119	220120.083	6.9	2	2	2	2	5.73	2	3	1	3	NA	1	2
287	31413	1	34	2	3	1	0	1.9	44	75163.44684	2	2005-2006	1	3	0	26.81	90.1	158.2	104	48	0	2	2	2	0	5.162	93	190389.736	5.3	1.29	50	95	232	0	163	190389.736	6.1	2	2	2	2	4.42	1	2	1	2	NA	2	1
289	31415	2	23	1	1	1	2	0.85	57	29163.973826	1	2005-2006	2	0	0	17	71.7	153.6	0	0	0	2	2	2	0	4.885	88	66405.606	5.4	1.63	63	49	138	0	65	66405.606	3.9	2	2	2	2	8.28	1	1	1	1	2	1	1
306	31432	2	45	3	5	1	2	5	46	108347.487764	1	2005-2006	2	0	2	26.84	93.6	163.9	112	74	2	1	2	2	0	5.329	96	256286.765	5.2	1.73	67	155	193	0	95	256286.765	5.7	2	2	2	2	7.52	2	3	1	3	2	1	2
309	31435	1	38	4	3	1	0	2	54	26212.570992	2	2005-2006	2	0	0	28.11	103.9	170.8	116	60	0	2	2	2	2	5.551	100	58748.036	5.8	1.11	43	109	197	0	132	58748.036	7.6	2	2	2	2	6.03	2	2	1	2	NA	1	1
311	31437	2	59	5	4	1	2	1.39	50	39220.172666	2	2005-2006	1	1	7	26.24	96	154.1	134	74	0	2	2	2	0	5.273	95	99252.232	5.3	1.71	66	110	215	0	127	99252.232	5.7	2	2	1	2	4.06	2	2	1	2	2	3	2
313	31439	2	31	3	5	1	1	3.11	47	9059.698884	1	2005-2006	2	0	1	38.24	127.4	159.1	116	52	0	1	2	2	0	5.495	99	22291.702	5.2	1.73	67	188	274	0	169	22291.702	4.1	2	2	2	2	13.58	1	3	1	3	1	1	2
316	31442	1	67	1	4	1	0	1.8	55	14680.501483	2	2005-2006	1	3	0	29.37	104.6	167.6	134	74	0	2	2	2	2	15.598	281	31569.796	11.3	0.8	31	529	269	0	0	31569.796	3.8	2	2	2	2	6.25	3	2	1	2	NA	2	1
321	31447	1	85	3	3	2	0	0.71	44	10175.464016	2	2005-2006	2	0	0	26.48	104.8	171.3	150	72	1	1	2	2	0	6.439	116	21486.741	5.4	1.29	50	120	243	0	169	21486.741	5.4	2	2	2	2	16.64	3	2	2	1	NA	1	1
326	31452	2	54	4	5	6	2	3.2	55	28371.564388	1	2005-2006	1	1	2	28.46	99.8	166.6	122	78	0	2	2	2	0	6.384	115	72340.753	6	1.14	44	208	212	0	126	72340.753	6.2	2	2	2	2	9.69	2	3	1	3	2	3	2
331	31457	2	61	1	3	2	0	4.7	57	14113.549041	1	2005-2006	2	0	0	22.44	83.6	165.4	0	0	0	2	2	2	0	5.329	96	31039.639	5.3	1.16	45	134	202	0	130	31039.639	5.3	2	2	2	2	8.66	3	2	2	3	NA	1	1
345	31471	2	49	4	2	1	2	3.27	52	28267.810461	1	2005-2006	1	1	3	18.4	72.5	157.6	106	60	1	1	2	1	2	3.941	71	66050.585	5.3	2.38	92	106	243	0	130	66050.585	3.9	2	2	2	2	1	2	1	1	3	2	3	2
346	31472	1	76	3	4	1	0	1.43	46	49780.404355	1	2005-2006	1	3	0	32.3	111	164.5	0	0	0	2	2	2	0	5.329	96	107738.298	6.1	1.03	40	173	159	0	84	107738.298	8.8	9	1	1	2	7.66	3	2	1	2	NA	2	1
361	31487	2	37	4	4	3	2	1.57	56	38567.020887	1	2005-2006	2	0	0	20.05	77.3	170.5	110	58	0	2	2	2	0	4.496	81	77264.339	5.3	1.09	42	98	147	0	85	77264.339	4.4	2	2	2	2	4.64	2	2	2	2	2	1	1
362	31488	1	38	3	4	1	0	1.5	46	80729.0734	2	2005-2006	1	3	2	30.23	106.7	180.7	120	70	0	2	2	2	0	5.773	104	186195.757	5.6	1.22	47	174	215	0	133	186195.757	6.3	2	2	2	2	12.36	2	2	1	2	NA	2	2
365	31491	2	46	4	4	5	2	5	50	25599.215335	2	2005-2006	2	0	10	38.73	110	166.6	130	80	0	2	2	2	0	5.218	94	67774.115	5.3	1.29	50	93	207	0	138	67774.115	4.7	2	2	2	2	15.55	2	2	2	3	2	1	2
370	31496	2	51	1	4	3	2	0	58	15389.441459	2	2005-2006	2	0	5	25.04	88.9	162.1	110	70	0	2	2	2	0	5.273	95	38628.024	5.6	1.6	62	110	281	0	197	38628.024	3.5	2	2	2	2	7	2	2	2	1	2	1	2
375	31501	1	34	3	4	6	0	0.9	44	37536.532275	2	2005-2006	1	1	3	29.31	101.5	180.8	0	0	0	2	2	2	0	4.885	88	95080.398	5.7	0.98	38	101	207	0	149	95080.398	7.5	2	2	2	2	4.32	1	2	1	1	NA	3	2
377	31503	1	47	3	4	1	0	1.49	46	103627.468009	1	2005-2006	2	0	2	30.41	103.3	174.4	124	86	0	2	2	2	0	5.44	98	203508.885	5.4	0.8	31	194	184	0	114	203508.885	6.7	2	2	2	2	7.07	2	2	1	2	NA	1	2
378	31504	1	46	3	5	1	0	5	56	69953.430519	2	2005-2006	1	3	5	31.19	105	172.3	134	82	0	1	2	2	0	6.273	113	147488.332	5.5	1.06	41	145	224	0	154	147488.332	5.7	2	2	2	2	12.38	2	3	1	3	NA	2	2
380	31506	1	73	3	1	1	0	1.29	44	39311.344365	2	2005-2006	1	3	0	25.02	95.3	167.4	112	62	1	1	2	2	0	5.329	96	83010.729	5	1.03	40	127	136	1	71	83010.729	6.4	1	2	2	2	6.52	3	1	1	2	NA	2	1
382	31508	1	73	3	2	1	0	1.47	48	14524.631884	1	2005-2006	1	1	0	18.2	75	163.4	126	60	0	2	2	2	0	6.051	109	31996.118	5.9	1.29	50	98	229	0	159	31996.118	5.6	2	2	2	2	1	3	1	1	2	NA	3	1
383	31509	1	35	3	4	4	0	0.94	46	45132.884284	1	2005-2006	1	2	2	24.39	90.5	173.7	108	46	0	1	2	2	0	5.884	106	104095.727	5.1	0.91	35	156	204	0	138	104095.727	6.3	2	2	2	2	8.56	1	2	2	1	NA	3	2
384	31510	1	32	1	2	1	0	1.23	55	34679.07967	2	2005-2006	2	0	1	31.97	101.1	164.5	150	84	2	1	2	1	2	7.938	143	76809.979	6.2	1.01	39	257	205	0	115	76809.979	5.9	2	2	2	2	33.61	1	1	1	2	NA	1	2
386	31512	1	51	1	1	1	0	0.57	50	22723.679077	1	2005-2006	1	3	2	31.32	105.6	161.5	142	84	0	2	2	2	0	5.829	105	50743.999	6.3	1.06	41	297	223	0	123	50743.999	6.6	2	2	2	2	13.24	2	1	1	1	NA	2	2
393	31519	2	57	3	3	3	2	5	47	112518.287004	2	2005-2006	1	3	2	46.24	131.5	161.7	132	76	0	2	1	1	1	11.879	214	297044.013	8.9	1.68	65	182	176	0	75	297044.013	4.2	2	2	2	2	3.01	2	2	2	3	2	2	2
394	31520	1	53	4	2	3	0	1.22	49	25918.772316	2	2005-2006	2	0	0	25.73	90.6	165.4	216	114	2	1	2	3	2	7.161	129	60090.721	5.4	2.2	85	58	206	0	109	60090.721	6.4	2	2	2	2	5	2	1	2	2	NA	1	1
396	31522	1	28	3	3	6	0	5	50	99735.196973	1	2005-2006	1	1	6	27.1	93.6	180.3	114	90	0	2	2	2	0	5.495	99	244290.248	5.4	0.93	36	226	199	2	118	244290.248	5.4	2	2	2	2	7.26	1	2	1	3	NA	3	2
399	31525	2	33	3	5	1	1	2.4	47	110271.532753	2	2005-2006	1	3	2	34.78	109.8	175	108	68	0	2	2	2	0	4.718	85	252727.626	4.9	1.76	68	58	164	0	84	252727.626	2.4	2	2	2	2	4.94	1	3	1	2	1	2	2
401	31527	1	59	3	4	2	0	2.35	56	65416.160481	2	2005-2006	1	1	3	21.34	87	169.5	124	66	0	2	2	2	0	6.439	116	145100.987	5	1.58	61	87	241	0	163	145100.987	6.2	2	2	2	2	2.32	2	2	2	2	NA	3	2
404	31530	2	28	4	4	5	2	5	56	22313.638907	2	2005-2006	2	0	0	33.86	105.2	165.2	118	60	0	2	2	2	0	5.551	100	50919.812	5.2	1.53	59	44	184	0	116	50919.812	6.7	2	2	2	2	19.4	1	2	2	3	2	1	1
424	31550	1	23	3	4	6	0	1.9	44	48445.753178	2	2005-2006	1	1	2	47.15	145.1	186.5	132	96	0	2	2	2	0	5.551	100	111736.619	4.5	1.03	40	200	197	0	117	111736.619	7.2	2	2	2	2	14.39	1	2	1	2	NA	3	2
433	31559	2	66	3	3	1	0	3.21	55	62457.666345	1	2005-2006	2	0	0	30.52	115	155.3	136	76	1	1	2	1	1	7.383	133	144524.904	7	1.32	51	301	199	1	88	144524.904	6.3	2	2	2	2	11.21	3	2	1	3	NA	1	1
437	31563	2	61	3	3	1	0	3.64	49	76869.168109	2	2005-2006	1	3	0	40.51	120.4	167.9	154	82	2	1	2	2	0	4.718	85	179565.81	4.9	1.68	65	107	160	0	74	179565.81	5.2	2	2	2	2	21.81	3	2	1	3	NA	2	1
441	31567	1	55	3	5	1	0	5	52	69682.291225	2	2005-2006	2	0	2	26.23	99.2	184	118	74	2	1	2	2	0	5.773	104	149204.728	5.2	1.06	41	126	195	0	129	149204.728	7.3	2	2	2	2	8.76	2	3	1	3	NA	1	2
451	31577	2	52	3	4	3	2	3.57	44	91583.235017	2	2005-2006	1	1	335	20.39	76.8	167.8	108	64	0	2	2	2	0	4.829	87	245608.631	5.5	1.45	56	74	187	0	116	245608.631	3.9	2	2	2	2	2.62	2	2	2	3	2	3	2
459	31585	2	40	1	4	1	2	1.16	54	18213.034419	1	2005-2006	2	0	0	37.13	103.3	156.3	0	0	2	1	2	2	0	6.661	120	45715.339	5.4	1.37	53	104	204	0	130	45715.339	6.4	2	2	2	2	12.65	2	2	1	2	2	1	1
466	31592	2	62	1	1	1	0	0.93	57	7379.33406	2	2005-2006	2	0	0	26.98	87.6	153.3	124	70	1	1	2	2	0	6.162	111	15514.931	5.6	1.27	49	95	155	1	87	15514.931	3.2	2	2	2	2	6.28	3	1	1	1	NA	1	1
467	31593	2	58	1	3	1	2	5	57	24649.375653	1	2005-2006	1	2	4	28.62	98	163.8	160	76	1	1	2	2	0	6.495	117	65579.049	5.4	1.03	40	251	183	0	93	65579.049	4.9	2	2	2	2	18.3	2	2	1	3	2	3	2
475	31601	2	82	3	4	1	0	3.12	47	34421.294332	1	2005-2006	2	0	1	24.5	87	162.5	0	0	0	2	2	2	0	5.107	92	87371.061	5	2.4	93	87	218	0	108	87371.061	4.5	2	2	2	2	2.24	3	2	1	3	NA	1	2
477	31603	1	79	3	2	5	0	0.84	45	15809.693702	1	2005-2006	1	3	7	29.12	109.7	156.8	0	0	0	2	2	2	0	5.995	108	33964.84	5.3	1.37	53	242	205	0	104	33964.84	7.4	2	2	2	2	6.79	3	1	2	1	NA	2	2
480	31606	2	78	3	3	1	0	1.21	50	38568.347802	2	2005-2006	1	3	0	33.39	110.2	158.8	0	0	2	1	2	2	0	6.051	109	98090.146	6.2	1.5	58	126	157	1	74	98090.146	5.4	2	2	2	2	19.05	3	2	1	2	NA	2	1
484	31610	1	85	3	4	1	0	1.82	50	22475.11885	2	2005-2006	1	3	5	28.18	110	174.4	172	22	1	1	2	2	0	6.439	116	47458.972	5.9	1.16	45	147	143	0	69	47458.972	5.9	1	2	2	1	7.11	3	2	1	2	NA	2	2
493	31619	2	31	3	4	3	2	3.21	55	123044.523418	2	2005-2006	2	0	2	30.72	93.5	173.9	130	74	0	2	1	1	2	11.158	201	284361.935	9.4	1.97	76	95	227	0	132	284361.935	3.4	2	2	2	2	1	1	2	2	3	2	1	2
499	31625	1	63	1	1	1	0	1.74	58	4476.161435	2	2005-2006	1	1	2	27.18	100	169.2	170	64	0	2	2	2	0	18.263	329	10080.793	10.6	1.01	39	823	321	0	0	10080.793	5	2	2	2	2	13.68	3	1	1	2	NA	3	2
507	31633	2	85	3	2	2	0	2.2	47	40366.201131	2	2005-2006	2	0	0	29.57	97.4	146.3	0	0	1	1	2	2	0	6.55	118	103472.989	5.5	2.07	80	110	295	0	193	103472.989	5	1	1	1	2	7.7	3	1	2	2	NA	1	1
509	31635	2	27	1	1	1	1	0.84	53	3584.139434	1	2005-2006	2	0	0	27.82	106.4	157.6	102	56	0	2	2	2	0	4.441	80	8160.992	4.7	1.86	72	203	288	0	175	8160.992	2.7	2	2	2	2	12.41	1	1	1	1	1	1	1
510	31636	2	72	4	1	2	0	2.42	49	20856.532535	2	2005-2006	1	3	0	33.96	101	149.8	124	60	1	1	2	2	0	4.94	89	43383.93	6	2.33	90	62	147	0	45	43383.93	7.6	2	2	2	2	10.34	3	1	2	2	NA	2	1
514	31640	2	44	1	2	6	1	0.6	58	21498.836153	2	2005-2006	1	1	3	27.58	93.2	157.6	90	58	0	2	2	2	0	6.384	115	50943.291	5.3	1.71	66	204	193	0	86	50943.291	2.9	2	2	2	2	16.02	2	1	1	1	1	3	2
526	31652	2	23	3	4	1	1	5	49	6223.909076	2	2005-2006	1	3	2	29.83	109.5	165.6	130	84	0	2	2	2	0	4.385	79	13553.524	4.7	1.89	73	254	271	0	147	13553.524	4	2	2	2	2	7.63	1	2	1	3	1	2	2
532	31658	2	46	4	4	6	2	3.57	51	26972.71661	2	2005-2006	2	0	0	30.08	104.6	166.7	0	0	0	2	2	1	1	5.384	97	71197.737	5.9	1.55	60	47	124	1	55	71197.737	3.9	2	2	2	2	9.61	2	2	1	3	2	1	1
537	31663	1	76	3	3	1	0	2.27	53	20309.209123	2	2005-2006	1	3	0	30.27	116.1	178.1	130	74	0	2	2	2	0	5.218	94	51106.212	5.2	1.22	47	190	180	1	95	51106.212	6	2	2	2	2	9.14	3	2	1	2	NA	2	1
540	31666	1	39	4	3	5	0	0.04	49	25443.29883	2	2005-2006	2	0	2	25.15	85.6	171.3	0	0	0	2	2	2	0	5.162	93	50905.685	5.1	3	116	51	194	0	68	50905.685	5.6	2	2	2	2	8.23	2	2	2	1	NA	1	2
542	31668	2	85	3	4	2	0	1.53	49	32005.265334	2	2005-2006	2	0	0	21.13	78.2	152.9	120	36	0	2	2	2	0	5.051	91	72684.813	5.7	1.78	69	71	162	0	79	72684.813	5.3	2	2	2	2	1	3	2	2	2	NA	1	1
554	31680	2	24	1	2	6	2	0.53	58	1430.248495	2	2005-2006	2	0	4	27.79	91.9	146.7	102	60	0	2	2	2	0	5.051	91	0	5.6	1.4	54	183	247	0	156	0	4.3	2	2	2	2	14.18	1	1	1	1	2	1	2
564	31690	2	38	3	4	1	2	5	44	77821.319097	1	2005-2006	2	0	0	25.16	84.5	167.5	106	58	0	2	2	2	0	4.274	77	194219.042	5.2	1.22	47	101	154	0	87	194219.042	4.3	2	2	2	2	3.83	2	2	1	3	2	1	1
576	31702	1	22	5	4	5	0	1.46	52	85442.70135	1	2005-2006	2	0	10	23.75	78.2	158.8	122	60	0	2	2	2	0	5.718	103	209282.373	5.2	1.22	47	46	156	0	100	209282.373	4.8	2	2	2	2	5.48	1	2	2	2	NA	1	2
577	31703	1	44	4	5	1	0	2	54	26702.420307	2	2005-2006	1	3	0	25.01	97.2	179.2	108	68	0	2	2	2	0	5.218	94	69348.086	4.7	1.11	43	104	194	0	130	69348.086	3.4	2	2	2	2	3.49	2	3	1	2	NA	2	1
580	31706	2	45	3	5	1	2	5	46	101923.292238	2	2005-2006	2	0	5	24.63	77.5	153.6	106	70	0	2	2	2	0	5.718	103	241090.877	4.7	1.66	64	56	162	0	87	241090.877	4.4	2	2	2	2	2.74	2	3	1	3	2	1	2
588	31714	1	21	1	2	6	0	1.19	49	26537.207039	1	2005-2006	1	2	2	23.51	82.6	166.4	0	0	0	2	2	2	0	5.607	101	72168.284	4.8	1.4	54	87	204	0	133	72168.284	7.7	2	2	2	2	6.44	1	1	1	2	NA	3	2
594	31720	2	73	4	3	5	0	0.1	45	13136.185975	2	2005-2006	2	0	0	26.22	92	162	130	28	1	1	2	2	0	4.829	87	30863.369	6.1	1.5	58	54	176	1	107	30863.369	5.5	2	2	2	2	5.68	3	2	2	1	NA	1	1
595	31721	1	62	4	4	2	0	3.37	49	9950.958117	2	2005-2006	2	0	0	32.49	104.5	172.8	152	92	1	1	2	2	0	5.384	97	19825.072	5.6	1.22	47	79	220	1	157	19825.072	7.5	2	2	2	2	10.48	3	2	2	3	NA	1	1
608	31734	1	64	1	4	3	0	5	55	6672.955219	2	2005-2006	1	3	1	31.88	120.5	184.3	152	52	1	1	2	1	1	8.493	153	14779.791	6.4	0.96	37	264	194	0	104	14779.791	3.8	2	2	2	2	29.95	3	2	2	3	NA	2	2
616	31742	2	25	3	4	5	1	1.82	47	7518.227428	2	2005-2006	1	3	1	24.15	82.4	149.4	90	50	0	2	2	2	0	4.607	83	17230.773	5	2.38	92	117	237	0	122	17230.773	4.1	2	2	2	2	5.88	1	2	2	2	1	2	2
618	31744	2	65	3	2	1	0	3.41	50	69657.19335	2	2005-2006	2	0	2	30.65	100	145.3	130	62	1	1	2	1	1	8.438	152	154311.864	5.8	0.78	30	193	168	0	99	154311.864	7.3	2	2	2	2	42.13	3	1	1	3	NA	1	2
620	31746	2	77	3	1	2	0	1	46	43879.580897	2	2005-2006	2	0	0	27.66	96.1	156.9	114	70	1	1	2	1	1	6.883	124	93125.31	6	1.4	54	190	174	0	82	93125.31	6.6	1	2	2	2	25.08	3	1	2	2	NA	1	1
636	31762	2	70	1	1	2	0	0.62	56	10747.829539	1	2005-2006	2	0	0	27.37	97.5	155.4	156	74	1	1	2	1	1	10.38	187	23805.146	8.7	1.6	62	232	191	0	83	23805.146	5.2	2	2	2	2	13.33	3	1	2	1	NA	1	1
639	31765	1	70	3	4	1	0	5	56	43970.287751	2	2005-2006	1	3	2	35.24	117.8	164.8	128	72	1	1	2	2	0	6.051	109	92848.66	5.4	1.78	69	101	187	1	98	92848.66	5.2	2	2	2	2	8.56	3	2	1	3	NA	2	2
641	31767	2	45	3	3	1	2	5	44	92147.627352	2	2005-2006	1	1	3	39.44	122.3	159.4	152	80	0	2	2	2	0	6.439	116	247122.222	5.4	0.98	38	288	307	0	211	247122.222	5.1	2	2	2	2	19.37	2	2	1	3	2	3	2
653	31779	1	55	1	1	6	0	0.12	53	21649.404165	1	2005-2006	1	1	0	23.65	85.5	161.4	100	64	0	2	2	2	0	4.885	88	48345.047	5.5	0.96	37	171	233	0	162	48345.047	5.6	2	2	2	2	4.34	2	1	1	1	NA	3	1
655	31781	2	58	4	4	1	2	1.45	52	28122.504467	1	2005-2006	1	1	2	47.52	130.5	163.8	156	74	1	1	2	1	1	5.884	106	64499.097	6.4	1.34	52	103	186	0	113	64499.097	6.9	2	2	2	2	12.28	2	2	1	2	2	3	2
669	31795	2	60	1	1	1	0	1.55	58	4413.349389	2	2005-2006	2	0	0	24.7	82.2	159.2	124	66	1	1	2	2	0	5.384	97	0	5.2	1.24	48	158	205	0	125	0	3.6	2	2	2	2	11.01	2	1	1	2	NA	1	1
674	31800	2	60	3	3	3	0	5	52	53619.828945	2	2005-2006	2	0	5	23.35	88	165.7	104	58	0	2	2	2	0	5.051	91	136102.416	5.4	1.55	60	136	249	0	162	136102.416	3.4	2	2	2	2	4.62	2	2	2	3	NA	1	2
676	31802	2	60	3	3	1	0	4.07	56	57548.021523	2	2005-2006	1	3	7	29.29	97.8	158.3	154	78	1	1	2	2	2	7.771	140	149970.078	6	1.22	47	290	303	0	198	149970.078	8.2	2	2	2	2	10.71	2	2	1	3	NA	2	2
681	31807	2	57	2	5	3	2	5	44	77644.894341	2	2005-2006	2	0	1	45.79	131.3	157.5	118	78	0	1	2	2	2	6.051	109	195430.363	5.3	1.73	67	139	225	0	130	195430.363	3.3	2	2	2	2	9.86	2	3	2	3	2	1	2
690	31816	2	26	3	4	1	1	2.4	54	6474.607328	2	2005-2006	2	0	0	30.52	109.5	165.8	0	0	0	2	2	2	0	4.163	75	16158.709	5	1.6	62	352	272	0	140	16158.709	4.6	2	2	2	2	13.66	1	2	1	2	1	1	1
695	31821	2	25	3	4	1	1	2.8	54	6661.687745	1	2005-2006	2	0	0	28.6	105.5	159	116	70	0	2	2	2	0	4.607	83	16625.606	4.6	1.63	63	296	276	0	154	16625.606	5.3	2	2	2	2	16.42	1	2	1	2	1	1	1
701	31827	2	46	4	2	5	2	1.46	49	32474.708318	1	2005-2006	1	2	1	25.97	86.4	165.1	0	0	1	1	1	1	2	12.767	230	67180.387	8.4	1.73	67	68	149	0	68	67180.387	5.4	2	2	2	2	7.69	2	1	2	2	2	3	2
704	31830	2	62	1	3	1	0	0.94	58	4405.783737	1	2005-2006	2	0	3	26.17	87	149	0	0	0	2	2	2	0	5.218	94	9689.55	6	1.29	50	94	208	0	139	9689.55	5.3	2	2	2	2	4.22	3	2	1	1	NA	1	2
707	31833	1	41	1	1	1	0	1.33	56	23899.39496	1	2005-2006	2	0	0	26.65	97	168.1	128	70	0	2	2	2	0	5.551	100	53369.477	5.4	1.32	51	55	189	0	127	53369.477	5.6	2	2	2	2	10.07	2	1	1	2	NA	1	1
713	31839	2	23	1	3	5	1	0	58	12303.654227	2	2005-2006	2	0	0	33.86	112.3	162.3	0	0	0	2	2	2	0	5.107	92	28015.099	5.4	1.22	47	249	210	0	113	28015.099	4.5	2	2	2	2	17.4	1	2	2	1	1	1	1
721	31847	2	35	3	4	1	2	3.26	49	115596.102205	1	2005-2006	1	1	2	23.3	74.3	160.2	94	58	0	2	2	2	0	4.829	87	304011.784	5.1	1.6	62	67	178	0	103	304011.784	3.1	2	2	2	2	5.04	1	2	1	3	2	3	2
732	31858	1	37	4	3	1	0	1.82	56	30431.253534	1	2005-2006	2	0	0	30.32	105.5	183.6	0	0	0	2	1	1	2	3.331	60	0	10	1.37	53	151	197	0	114	0	4.7	2	2	2	2	75.81	2	2	1	2	NA	1	1
742	31868	1	22	4	4	5	0	3.64	55	32380.385255	2	2005-2006	1	3	5	42.51	132.7	191.8	0	0	0	2	2	2	0	4.496	81	0	5.4	1.24	48	228	200	0	106	0	7.3	2	2	2	2	22.67	1	2	2	3	NA	2	2
747	31873	1	32	4	3	6	0	3.27	54	27142.929258	1	2005-2006	2	0	4	31.67	98.2	166.5	124	78	0	2	2	2	0	5.273	95	69293.713	4.8	1.22	47	215	188	0	98	69293.713	6	2	2	2	2	26.5	1	2	1	3	NA	1	2
748	31874	2	29	1	2	1	2	3.54	46	19744.020761	1	2005-2006	2	0	3	23.57	80.6	154	102	68	0	2	2	2	0	5.94	107	43127.982	5.2	1.34	52	78	155	0	87	43127.982	3.2	2	2	2	2	21.68	1	1	1	3	2	1	2
751	31877	1	62	4	4	3	0	2.72	49	12460.766885	1	2005-2006	1	1	1	26.44	107	174.8	0	0	1	1	2	2	2	4.996	90	24825.308	5.7	1.03	40	253	214	1	123	24825.308	6.3	2	2	2	2	3.82	3	2	2	2	NA	3	2
752	31878	1	55	1	4	1	0	5	46	21578.650032	1	2005-2006	1	2	1	29.51	100.3	175.4	132	84	0	2	2	2	0	5.44	98	52410.236	5.9	1.68	65	191	277	0	174	52410.236	6	2	2	2	2	6.46	2	2	1	3	NA	3	2
767	31893	2	81	3	4	1	0	3.12	47	33368.160301	1	2005-2006	2	0	3	24.97	91	161.1	144	80	0	2	2	2	0	5.384	97	0	5.2	2.17	84	157	243	0	128	0	5.5	2	2	2	2	12.17	3	2	1	3	NA	1	2
768	31894	2	61	1	4	1	0	1.15	55	5263.32724	1	2005-2006	2	0	3	32.96	100.9	160.4	146	68	1	1	2	1	1	7.383	133	12334.108	7	1.66	64	100	152	1	68	12334.108	3.4	2	2	2	2	16.63	3	2	1	2	NA	1	2
771	31897	1	79	3	4	1	0	2.27	49	40961.729358	2	2005-2006	2	0	1	43.21	134.9	169	110	74	1	1	2	2	0	7.05	127	80987.027	5.4	0.98	38	126	229	0	166	80987.027	7.4	2	2	2	2	38.62	3	2	1	2	NA	1	2
772	31898	1	73	3	5	2	0	3.12	48	15488.021604	1	2005-2006	1	2	0	24.44	96.4	176.7	100	56	0	2	2	2	0	5.162	93	33273.774	5.2	1.34	52	84	184	0	115	33273.774	4.2	2	2	2	2	9.31	3	3	2	3	NA	3	1
773	31899	1	40	3	1	1	0	0.41	50	38489.242149	1	2005-2006	2	0	0	24.29	94.3	164.7	124	90	0	2	2	1	1	6.772	122	88463.974	8.6	0.96	37	120	153	0	92	88463.974	4.7	2	2	2	2	4.57	2	1	1	1	NA	1	1
777	31903	2	73	3	5	1	0	5	56	62941.979379	1	2005-2006	2	0	0	24.74	84.1	157.4	116	18	0	2	2	1	2	4.33	78	141861.165	5.2	2.2	85	102	262	0	157	141861.165	4.3	2	2	2	2	4.16	3	3	1	3	NA	1	1
788	31914	1	51	3	3	1	0	2.41	44	81229.882689	2	2005-2006	1	3	5	22.06	83.8	165.6	96	68	0	2	2	2	0	4.718	85	159523.369	4.6	1.94	75	78	217	0	126	159523.369	5.6	2	2	2	2	2.33	2	2	1	2	NA	2	2
797	31923	1	65	4	3	1	0	5	51	7965.050797	1	2005-2006	1	3	3	35.05	120.9	190.5	0	0	1	1	2	2	0	5.884	106	17593.038	5.8	1.11	43	91	169	1	108	17593.038	8.6	2	2	2	2	21.14	3	2	1	3	NA	2	2
811	31937	1	57	3	4	1	0	5	50	82142.506664	2	2005-2006	1	3	0	36.38	122.5	167.6	130	68	1	1	2	2	0	8.937	161	171651.752	6.7	1.06	41	170	109	1	34	171651.752	3.7	2	2	2	2	22.64	2	2	1	3	NA	2	1
813	31939	1	41	4	4	4	0	3.57	49	25918.772316	2	2005-2006	1	2	0	30.85	110.2	186.4	126	84	2	1	2	2	0	4.94	89	60090.721	5.4	1.47	57	57	166	0	98	60090.721	5.9	2	2	2	2	7.63	2	2	2	3	NA	3	1
818	31944	2	66	3	4	5	0	2.61	44	54376.270334	1	2005-2006	1	2	12	27.88	106.4	160.8	142	62	0	2	2	2	0	5.94	107	146794.164	6.1	1.01	39	313	163	1	61	146794.164	4.4	2	2	2	2	9.58	3	2	2	2	NA	3	2
819	31945	1	67	3	1	6	0	1.41	50	30324.656793	2	2005-2006	1	1	2	29.33	117.2	174.6	108	52	0	2	2	1	1	6.606	119	0	5.8	1.11	43	201	215	1	132	0	5.7	2	2	2	2	7.61	3	1	1	2	NA	3	2
822	31948	2	37	4	2	5	2	0.04	45	26286.005136	1	2005-2006	2	0	5	18.65	75	163.1	120	72	0	2	2	2	0	4.829	87	61553.592	5.4	1.34	52	149	214	0	132	61553.592	3.9	2	2	2	2	4.79	2	1	2	1	2	1	2
836	31962	2	54	1	3	4	2	2.19	56	22334.044125	1	2005-2006	1	1	2	28.46	93.4	152.4	106	70	1	1	2	2	0	5.44	98	52984.608	5.7	2.66	103	87	239	1	119	52984.608	5.5	2	2	2	2	4.37	2	2	2	2	2	3	2
841	31967	2	63	4	2	3	0	1.75	51	13565.801789	2	2005-2006	1	3	0	33.98	105.3	165.7	122	84	0	2	2	2	2	5.495	99	36947.829	5.9	2.2	85	114	289	0	181	36947.829	6	2	2	2	2	12.85	3	1	2	2	NA	2	1
847	31973	1	23	1	3	5	0	0.85	57	36493.581825	1	2005-2006	2	0	0	26.92	93.1	166.9	0	0	0	2	2	2	0	6.051	109	90153.844	5.5	1.66	64	48	196	0	122	90153.844	5	2	2	2	2	4.26	1	2	2	1	NA	1	1
850	31976	2	44	4	3	1	2	0	45	19242.446882	2	2005-2006	2	0	0	27.32	94.3	169.3	0	0	1	1	2	2	0	5.495	99	49471.653	5.7	1.47	57	86	209	0	135	49471.653	4.3	2	2	2	2	29.69	2	2	1	1	2	1	1
852	31978	2	46	3	4	1	2	5	47	111953.883545	2	2005-2006	1	3	0	34.17	101.4	164.7	132	76	0	2	2	2	0	5.107	92	264817.388	5.4	1.53	59	86	226	0	150	264817.388	5.3	2	2	2	2	4.42	2	2	1	3	2	2	1
853	31979	1	51	3	5	5	0	3.67	57	88774.628201	2	2005-2006	2	0	7	24.06	84.2	181.3	120	74	0	2	2	2	0	4.94	89	196912.905	4.2	1.76	68	128	234	0	140	196912.905	5.7	2	2	2	2	2.13	2	3	2	3	NA	1	2
854	31980	2	24	3	4	5	2	0.76	46	58167.057385	2	2005-2006	1	1	0	35.64	119.6	165.9	0	0	0	2	2	2	0	5.607	101	144373.746	5	1.19	46	126	169	0	98	144373.746	6.2	2	2	2	2	15.32	1	2	2	1	2	3	1
859	31985	2	31	4	4	1	1	4.49	52	31214.623219	1	2005-2006	2	0	2	33.29	110.3	165.7	90	62	0	2	2	2	0	4.274	77	73094.872	5.2	1.86	72	169	277	0	171	73094.872	3.8	2	2	2	2	7.14	1	2	1	3	1	1	2
863	31989	1	37	1	1	1	0	1.04	54	29217.952377	1	2005-2006	1	2	2	27.79	94	165.6	122	82	0	2	2	2	0	5.551	100	76458.386	5.6	1.03	40	140	251	0	183	76458.386	8.3	2	2	2	2	14.58	2	1	1	2	NA	3	2
865	31991	2	33	1	4	4	2	1.15	54	25095.572845	2	2005-2006	2	0	0	21.93	84.1	157.8	86	52	0	2	2	2	0	5.829	105	57141.964	5.2	1.66	64	54	172	0	97	57141.964	4	2	2	2	2	5.27	1	2	2	2	2	1	1
866	31992	1	81	3	4	1	0	1.97	47	26672.276805	2	2005-2006	1	3	0	25.54	98.1	172.5	178	56	1	1	2	2	0	6.273	113	56321.787	5.4	1.34	52	104	219	0	146	56321.787	5.9	2	2	2	2	8.56	3	2	1	2	NA	2	1
870	31996	2	28	1	2	1	2	1.39	54	17856.592838	1	2005-2006	2	0	0	27.99	87.7	152.4	0	0	0	2	2	2	0	5.273	95	43068.945	4.6	1.66	64	129	233	0	143	43068.945	5.3	2	2	2	2	9.43	1	1	1	2	2	1	1
882	32008	1	62	5	3	1	0	2.65	52	52856.910333	2	2005-2006	2	0	1	21.57	84	167.6	122	72	0	2	2	1	1	15.265	275	126702.114	10.1	1.24	48	120	171	1	99	126702.114	5.5	2	2	2	2	6.62	3	2	1	2	NA	1	2
886	32012	2	30	4	4	5	2	2.88	50	36436.074071	1	2005-2006	1	3	0	36.26	107.2	177.7	114	64	0	2	2	2	0	5.551	100	83147.264	5.5	1.5	58	78	175	0	101	83147.264	4.2	2	2	2	2	13.56	1	2	2	2	2	2	1
887	32013	2	58	3	5	1	2	5	52	77690.953357	2	2005-2006	2	0	0	22.81	82.2	166.7	124	74	0	2	2	2	0	4.94	89	195162.176	5.5	1.53	59	94	185	0	107	195162.176	4.4	2	2	2	2	4.71	2	3	1	3	2	1	1
888	32014	2	59	3	4	3	2	5	49	93147.433277	2	2005-2006	2	0	1	27.43	92.8	168.1	172	90	1	1	2	2	0	4.496	81	215341.21	5.2	1.34	52	71	164	0	98	215341.21	5.3	2	2	2	2	8.09	2	2	2	3	2	1	2
890	32016	2	29	1	4	1	1	1.28	56	1913.677896	2	2005-2006	2	0	0	20.5	97.6	160.5	104	60	0	2	2	2	0	3.775	68	0	5	1.91	74	420	288	0	0	0	4.4	2	2	2	2	2.02	1	2	1	2	1	1	1
901	32027	1	24	1	3	5	0	1.67	53	22348.203678	1	2005-2006	1	2	0	21.18	74.8	175.6	106	52	0	2	2	2	0	5.551	100	55209.063	5.5	1.22	47	97	169	0	103	55209.063	5.3	2	2	2	2	3.92	1	2	2	2	NA	3	1
904	32030	1	80	3	2	1	0	1.14	44	21709.656804	2	2005-2006	1	3	0	21.39	83.3	169	124	36	0	2	2	2	0	6.717	121	49792.223	6.1	2.59	100	58	203	0	91	49792.223	4.9	2	2	2	2	10.95	3	1	1	2	NA	2	1
909	32035	1	60	4	4	1	0	3.03	53	12301.124016	2	2005-2006	1	3	0	26.85	97.9	185.7	134	78	0	2	1	1	2	4.996	90	32474.501	8.6	1.14	44	101	163	1	99	32474.501	7.3	2	2	2	2	2.73	2	2	1	3	NA	2	1
911	32037	1	34	1	1	1	0	1.25	55	25821.208235	1	2005-2006	2	0	1	29.66	102.4	168.7	102	72	0	2	2	2	0	4.996	90	63788.783	5.3	1.34	52	74	182	0	115	63788.783	5.7	2	2	2	2	6.19	1	1	1	2	NA	1	2
914	32040	1	25	3	5	5	0	5	54	92655.039221	1	2005-2006	2	0	2	22.12	80.4	175.7	100	54	0	2	2	2	0	5.329	96	226948.19	4.8	1.22	47	48	123	0	66	226948.19	5.4	2	2	2	2	4.32	1	3	2	3	NA	1	2
920	32046	2	33	4	4	5	2	4.69	51	29938.414168	2	2005-2006	2	0	2	32.13	83.5	153.8	0	0	0	2	2	2	0	5.107	92	59977.974	4.7	1.97	76	45	186	0	101	59977.974	4.5	2	2	2	2	5.06	1	2	2	3	2	1	2
935	32061	2	79	3	3	2	0	5	55	54275.239026	1	2005-2006	1	3	0	29.23	87.1	152.2	112	48	0	2	2	2	0	5.162	93	137766.034	5.1	1.42	55	153	243	0	157	137766.034	3.7	2	2	2	2	5.71	3	2	2	3	NA	2	1
936	32062	1	73	1	1	6	0	0.7	57	10774.905705	1	2005-2006	1	3	7	32.25	109	169.9	0	0	1	1	1	1	1	15.154	273	26763.345	7.3	0.67	26	147	117	1	62	26763.345	6.6	2	2	2	2	11.5	3	1	1	1	NA	2	2
940	32066	1	65	4	2	6	0	4.18	51	7965.050797	1	2005-2006	1	1	0	29.89	101.5	171.3	116	74	1	1	2	2	0	5.829	105	17923.618	5.6	1.24	48	135	166	1	91	17923.618	7.1	2	2	2	2	5.32	3	1	1	3	NA	3	1
941	32067	2	22	3	3	6	1	1.53	46	6844.62626	2	2005-2006	1	3	12	26.58	86	160.9	120	82	0	2	2	2	0	5.051	91	0	4.9	1.47	57	233	232	0	128	0	4.6	2	2	2	2	6.98	1	2	1	2	1	2	2
953	32079	1	50	2	4	1	0	5	55	83191.529933	1	2005-2006	1	3	1	27.98	99	175.1	114	80	1	1	2	1	2	10.991	198	188909.997	7.4	0.98	38	664	205	1	0	188909.997	4.9	2	2	2	2	23.51	2	2	1	3	NA	2	2
965	32091	1	30	1	2	1	0	2.45	52	21628.174809	2	2005-2006	1	2	5	27.94	99.9	171.3	112	66	0	2	2	2	0	6.273	113	0	5.4	1.34	52	362	266	0	142	0	5.1	2	2	2	2	65.41	1	1	1	2	NA	3	2
972	32098	2	21	5	3	5	3	2.61	52	56888.578342	2	2005-2006	2	0	0	22.84	75.1	150.9	108	64	0	2	2	2	0	5.495	99	138462.527	5.2	1.4	54	36	149	0	88	138462.527	2.6	2	2	2	2	5.19	1	2	2	2	3	1	1
981	32107	1	50	3	5	1	0	3.74	46	97668.555767	1	2005-2006	1	3	6	18.38	72.7	173.3	148	96	0	2	2	2	0	5.884	106	217462.093	5	1.76	68	48	215	0	137	217462.093	5	2	2	2	2	3.15	2	3	1	3	NA	2	2
983	32109	1	32	2	2	1	0	4.25	52	61708.767517	2	2005-2006	1	3	2	29.23	103.2	173.9	132	86	0	1	2	2	0	4.94	89	152801.228	5.4	1.11	43	121	227	0	160	152801.228	5.6	2	2	2	2	19.71	1	1	1	3	NA	2	2
987	32113	2	62	1	2	1	0	1.68	58	6454.94202	2	2005-2006	2	0	0	32.89	101.6	151.3	114	46	0	2	2	2	0	5.107	92	15219.552	5.6	1.45	56	199	271	0	175	15219.552	3.9	2	2	2	2	21.84	3	1	1	2	NA	1	1
988	32114	1	40	4	2	1	0	1.32	53	32040.134112	2	2005-2006	2	0	0	24.52	89.5	184.1	132	72	0	2	2	2	0	4.774	86	76207.081	5.4	1.16	45	57	209	0	153	76207.081	4.3	2	2	2	2	7.34	2	1	1	2	NA	1	1
989	32115	2	26	3	3	1	1	5	46	7276.041067	1	2005-2006	2	0	3	28.2	105.5	170	122	86	0	2	2	2	0	4.163	75	0	5.1	2.43	94	230	301	0	161	0	4.8	2	2	2	2	18.23	1	2	1	3	1	1	2
996	32122	1	22	2	5	5	0	2.71	45	33538.816311	2	2005-2006	2	0	12	32.93	102.4	171.9	124	56	0	2	2	2	0	5.329	96	82149.592	5.1	1.14	44	149	139	0	65	82149.592	6.5	2	2	2	2	12.79	1	3	2	2	NA	1	2
1004	32130	2	20	3	4	5	2	3.9	55	67217.528158	1	2005-2006	2	0	5	22	64.2	158.1	106	58	0	2	2	2	0	4.718	85	163602.415	5.2	1.37	53	74	143	0	75	163602.415	4.9	2	2	2	2	6.5	1	2	2	3	2	1	2
1009	32135	2	38	3	5	5	2	4.6	45	91859.288407	1	2005-2006	2	0	2	31.5	89.6	162.9	104	56	0	2	2	2	0	4.829	87	223578.609	5	1.63	63	113	233	0	147	223578.609	4.5	2	2	2	2	7.3	2	3	2	3	2	1	2
1012	32138	2	47	3	4	1	2	5	50	107619.563861	1	2005-2006	2	0	5	25.45	84.8	160.8	122	78	0	2	2	2	0	5.107	92	277205.903	5.3	1.24	48	114	225	0	154	277205.903	4.2	2	2	2	2	5.5	2	2	1	3	2	1	2
1014	32140	2	69	4	4	1	0	3.46	51	18844.176921	1	2005-2006	2	0	0	33.23	113.5	166.3	0	0	0	2	2	2	0	5.162	93	39198.005	5.6	0.96	37	192	257	0	182	39198.005	6.6	2	2	2	2	10.92	3	2	1	3	NA	1	1
1015	32141	1	35	4	5	1	0	0.38	49	38606.567163	2	2005-2006	1	1	10	22.96	92.5	181.2	102	70	0	2	2	2	0	5.44	98	102178.358	5.1	1.03	40	119	222	0	158	102178.358	5.2	2	2	2	2	5	1	3	1	1	NA	3	2
1024	32150	2	30	3	5	1	2	4.1	46	100391.672914	2	2005-2006	1	1	1	38.17	108.2	167.2	124	60	0	2	2	2	0	5.607	101	230084.306	5.1	1.22	47	109	249	0	180	230084.306	5.4	2	2	2	2	8.7	1	3	1	3	2	3	2
1035	32161	2	38	5	3	3	2	2.34	44	78005.622723	1	2005-2006	2	0	2	19.63	75.1	171.6	116	76	0	2	2	2	0	4.718	85	194679.009	5.1	1.97	76	62	149	0	61	194679.009	4.7	2	2	2	2	4.64	2	2	2	2	2	1	2
1036	32162	2	26	1	1	1	2	0.85	52	17219.335771	1	2005-2006	2	0	0	18.09	70.2	161	90	46	0	2	2	2	0	4.829	87	39207.978	4.8	1.71	66	42	153	0	79	39207.978	4	2	2	2	2	6.13	1	1	1	1	2	1	1
1037	32163	2	47	1	1	4	2	1.68	55	23796.900737	2	2005-2006	2	0	1	32.26	97.1	155.3	122	76	2	1	2	2	0	5.495	99	56455.045	5.3	1.94	75	43	210	0	126	56455.045	3.3	2	2	2	1	16.12	2	1	2	2	2	1	2
1038	32164	1	22	3	3	6	0	3.16	54	90353.813314	2	2005-2006	2	0	2	22.08	88	184.3	112	64	0	2	2	2	0	4.607	83	221311.594	5.1	1.45	56	120	215	0	135	221311.594	5.5	2	2	2	2	5.4	1	2	1	3	NA	1	2
1041	32167	1	75	3	3	1	0	3.66	49	51293.006638	1	2005-2006	1	3	0	38.75	132.5	176.5	136	80	1	1	2	2	0	10.88	196	101413.396	8.2	1.22	47	236	176	0	82	101413.396	4.5	2	2	2	2	41.14	3	2	1	3	NA	2	1
1042	32168	1	57	4	4	2	0	0.84	53	28261.561227	1	2005-2006	1	2	2	26.44	99.1	184.6	0	0	0	2	2	2	0	6.162	111	73397.286	5.2	1.11	43	156	225	0	151	73397.286	5.3	2	2	2	2	7.47	2	2	2	1	NA	3	2
1049	32175	1	51	2	4	1	0	5	52	69450.302635	2	2005-2006	2	0	7	25.55	93.3	164.8	102	80	0	2	2	2	0	5.773	104	148520.548	6	1.63	63	177	293	0	195	148520.548	5.7	2	2	2	2	5.96	2	2	1	3	NA	1	2
1054	32180	2	31	3	5	1	1	5	50	9833.91615	1	2005-2006	2	0	1	24.77	94.2	163.1	100	46	0	2	2	2	0	4.052	73	0	4.3	1.71	66	254	274	0	157	0	3.8	2	2	2	2	3.72	1	3	1	3	1	1	2
1067	32193	1	76	3	4	3	0	3.13	57	56625.693011	1	2005-2006	1	3	7	25.75	101.5	175.7	158	66	1	1	2	2	0	6.384	115	134440.719	4.9	1.73	67	63	159	1	79	134440.719	6.2	1	2	1	2	9.63	3	2	2	3	NA	2	2
1072	32198	2	21	3	4	5	2	5	46	73410.919579	2	2005-2006	1	1	1	21.14	67.7	157.3	118	68	0	2	2	2	0	4.829	87	168248.023	5	2.43	94	146	185	0	62	168248.023	4	2	2	2	2	8.36	1	2	2	3	2	3	2
1073	32199	2	27	3	4	5	2	2.73	49	84529.084099	1	2005-2006	2	0	1	19.37	72	166.2	112	70	0	2	2	2	0	4.552	82	222307.129	4.8	1.6	62	96	187	0	106	222307.129	4.3	2	2	2	2	6.72	1	2	2	2	2	1	2
1074	32200	2	60	1	1	1	0	1.9	55	9287.49138	2	2005-2006	2	0	1	32.84	99.7	155.1	160	62	0	2	2	2	0	6.273	113	20659.908	5.9	1.32	51	163	203	0	119	20659.908	4.4	2	1	2	2	12.04	2	1	1	2	NA	1	2
1076	32202	1	81	3	3	1	0	1.95	45	21946.323104	1	2005-2006	1	3	182	22.96	92	167.2	112	74	0	2	2	2	0	4.385	79	47148.5	5.4	1.24	48	101	199	0	131	47148.5	9.1	2	2	2	1	2.34	3	2	1	2	NA	2	2
1079	32205	2	35	5	3	6	2	2.86	54	96258.886255	2	2005-2006	2	0	1	24.06	85.9	151.2	118	72	0	9	2	9	0	4.663	84	240536.958	4.9	1.37	53	163	195	0	109	240536.958	5.9	9	9	2	2	8.55	1	2	1	2	2	1	2
1082	32208	2	36	1	3	1	2	3.63	48	23216.038239	2	2005-2006	2	0	2	22.9	86.4	167.7	110	68	0	2	2	2	0	5.051	91	52862.312	5	2.25	87	97	194	0	88	52862.312	4.7	2	2	2	2	5.22	2	2	1	3	2	1	2
1086	32212	1	46	3	3	4	0	2.73	49	89638.609382	2	2005-2006	1	1	3	31.27	112.7	179	130	70	0	2	2	2	0	5.495	99	202004.721	5.9	0.88	34	171	254	2	186	202004.721	5.6	2	2	2	2	27.71	2	2	2	2	NA	3	2
1088	32214	2	45	3	3	1	2	0.97	47	43172.661036	1	2005-2006	1	1	1	29.04	95.4	166.6	106	64	0	2	2	2	0	5.273	95	111203.912	5.3	1.6	62	93	211	0	130	111203.912	3.9	2	2	2	2	5.99	2	2	1	1	2	3	2
1095	32221	1	36	3	3	1	0	5	44	62579.323555	1	2005-2006	1	3	1	30.16	102.5	173.7	128	76	0	2	2	2	0	4.94	89	157171.787	5.5	0.98	38	239	209	0	123	157171.787	5.9	2	2	2	2	14.8	2	2	1	3	NA	2	2
1097	32223	2	23	3	3	6	2	2.62	47	68665.843854	1	2005-2006	1	1	2	21.01	75.3	155.5	124	62	0	2	2	2	0	4.663	84	171369.678	4.9	1.73	67	34	145	0	71	171369.678	3	2	2	2	2	2.11	1	2	1	2	2	3	2
1099	32225	1	23	4	2	5	0	0.93	44	21092.558703	1	2005-2006	2	0	3	23.38	79.1	177.3	130	60	0	2	2	2	0	5.218	94	47272.982	5	1.14	44	78	178	0	118	47272.982	5.2	2	2	2	2	6.37	1	1	2	1	NA	1	2
1100	32226	1	40	4	5	4	0	5	52	21474.742699	2	2005-2006	1	3	3	19.03	69.6	166.9	124	64	2	1	2	2	0	5.107	92	56235.195	5.6	2.17	84	75	167	0	68	56235.195	4.6	2	2	2	2	5.61	2	3	2	3	NA	2	2
1103	32229	1	61	4	5	1	0	5	48	10494.777385	2	2005-2006	1	3	1	31.53	108.6	178.8	130	78	1	1	2	1	2	6.55	118	24522.104	6.3	1.16	45	110	149	1	82	24522.104	9.2	2	2	2	2	40.07	3	3	1	3	NA	2	2
1104	32230	1	59	3	5	1	0	4.29	50	96255.000756	1	2005-2006	2	0	1	25.8	97.4	187.6	112	66	0	2	2	2	0	5.662	102	200747.274	5.7	1.27	49	70	155	0	92	200747.274	5.3	2	2	2	2	6.04	2	3	1	3	NA	1	2
1113	32239	2	60	3	3	1	0	4.77	53	84476.311105	2	2005-2006	1	1	2	21.11	81	161.1	130	64	0	1	2	2	0	4.829	87	210758.73	5.1	1.29	50	255	251	0	150	210758.73	4.6	2	2	2	2	4.42	2	2	1	3	NA	3	2
1115	32241	1	25	4	4	5	0	0	50	25913.414053	2	2005-2006	1	1	2	30.87	95.5	178	116	68	0	2	2	2	0	5.162	93	66163.42	5.6	1.24	48	106	232	0	163	66163.42	5.9	2	2	2	2	7.11	1	2	2	1	NA	3	2
1119	32245	1	61	3	5	1	0	5	44	54937.100263	1	2005-2006	2	0	2	34.24	119.1	183.5	112	82	0	2	2	2	0	4.774	86	118024.412	5.1	1.73	67	58	189	0	110	118024.412	8.2	2	2	2	2	9.1	3	3	1	3	NA	1	2
1124	32250	2	29	3	5	1	1	5	51	63496.19289	2	2005-2006	2	0	32	25.62	98.4	164.1	108	62	0	2	2	2	0	4.33	78	0	4.6	1.68	65	140	197	0	104	0	4.3	2	2	2	2	8.56	1	3	1	3	1	1	2
1146	32272	2	83	3	2	2	0	0	44	34215.971848	2	2005-2006	1	3	0	29.93	94.9	153.9	126	52	1	1	2	2	0	5.662	102	85364.934	5.6	1.84	71	114	144	0	50	85364.934	7.5	2	2	2	1	8.37	3	1	2	1	NA	2	1
1157	32283	1	62	1	1	1	0	0.75	57	5582.376547	2	2005-2006	2	0	0	25.98	94.2	163.1	124	56	0	2	2	2	0	5.607	101	12004.664	5.8	1.06	41	155	218	0	146	12004.664	6.6	2	2	2	2	11.72	3	1	1	1	NA	1	1
1161	32287	1	35	4	3	1	0	2.42	51	33106.149264	2	2005-2006	1	1	1	44.9	138.6	184.3	148	88	1	1	2	1	1	10.658	192	80625.394	8.6	0.88	34	178	212	0	142	80625.394	5.6	2	2	2	2	19.14	1	2	1	2	NA	3	2
1166	32292	2	24	4	4	5	1	1.36	45	4152.696228	2	2005-2006	2	0	0	18.76	70.5	164.4	108	80	0	2	2	2	0	4.385	79	9724.314	5.2	1.81	70	117	179	0	86	9724.314	3.4	2	2	2	2	5.75	1	2	2	2	1	1	1
1168	32294	2	77	3	3	2	0	2.5	49	52882.084806	2	2005-2006	2	0	0	26.79	94.5	150.9	156	60	1	1	2	1	1	9.215	166	109688.918	7.6	1.6	62	120	145	1	59	109688.918	3.5	2	2	2	2	23.67	3	2	2	2	NA	1	1
1170	32296	1	43	3	5	5	0	3.11	44	75566.686802	1	2005-2006	2	0	0	41.96	132.9	177.3	128	86	1	1	2	2	0	5.718	103	158784.988	5.5	1.03	40	214	187	1	104	158784.988	5.5	2	2	2	2	41.08	2	3	2	3	NA	1	1
1177	32303	1	30	4	2	1	0	1.55	48	23555.086954	1	2005-2006	1	1	1	20.66	72	179.4	118	76	0	2	2	2	0	4.718	85	61706.974	5.2	2.12	82	122	186	0	80	61706.974	4.1	2	2	2	2	2.03	1	1	1	2	NA	3	2
1195	32321	1	66	5	5	3	0	2.58	54	9953.828274	2	2005-2006	1	3	0	25.6	99.8	185	102	72	0	2	2	2	0	5.607	101	0	5.2	1.01	39	154	150	0	80	0	5	2	2	2	2	12.71	3	3	2	2	NA	2	1
1198	32324	1	34	1	5	1	0	5	56	31669.536318	1	2005-2006	2	0	2	29.01	98.2	183.6	120	72	0	2	2	2	0	5.551	100	81934.633	5.3	1.06	41	177	184	0	108	81934.633	5.8	2	2	2	2	18.68	1	3	1	3	NA	1	2
1199	32325	1	36	2	1	5	0	2.73	51	30901.875473	1	2005-2006	1	3	2	28	91.5	165.5	96	48	0	2	2	2	0	4.94	89	77187.412	5.3	1.16	45	65	201	0	143	77187.412	6.1	2	2	2	2	11.7	2	1	2	2	NA	2	2
1208	32334	1	43	3	3	1	0	1.98	46	97483.134347	2	2005-2006	1	1	5	31.59	119.5	187.2	122	68	0	2	2	2	0	5.94	107	191442.33	4.9	1.06	41	204	188	0	106	191442.33	9.5	2	2	2	2	13.23	2	2	1	2	NA	3	2
1216	32342	2	58	3	4	1	2	5	55	92752.823681	1	2005-2006	1	3	0	29.82	105.2	158.8	0	0	0	2	2	2	0	5.773	104	0	5.3	1.37	53	212	326	0	231	0	5.4	2	2	2	2	26.67	2	2	1	3	2	2	1
1217	32343	2	61	4	3	1	0	5	45	9739.963551	2	2005-2006	2	0	0	34.36	106.2	161.3	140	68	0	2	2	2	0	5.273	95	25851.656	5.6	0.98	38	217	179	0	98	25851.656	5.2	2	2	2	2	7.18	3	2	1	3	NA	1	1
1223	32349	2	32	4	4	1	2	0.56	56	28697.211575	2	2005-2006	2	0	1	36.98	106.3	156.7	114	58	0	2	2	2	0	5.273	95	54745.783	5	1.4	54	37	166	0	105	54745.783	4	2	2	2	2	14.28	1	2	1	1	2	1	2
1229	32355	1	63	1	1	1	0	0.95	56	3152.621278	2	2005-2006	1	1	2	32.6	112.9	172.4	116	70	0	2	2	2	0	5.829	105	7611.843	5.3	1.03	40	209	186	0	104	7611.843	6.9	2	2	2	2	8.96	3	1	1	1	NA	3	2
1234	32360	2	55	3	3	1	2	5	50	95374.903573	2	2005-2006	1	1	7	24.47	82.8	160.2	116	68	0	2	2	2	0	4.996	90	255777.157	5.3	1.4	54	145	258	2	175	255777.157	4.4	2	2	2	2	6.26	2	2	1	3	2	3	2
1235	32361	1	24	1	3	1	0	0.62	50	24160.849953	1	2005-2006	2	0	1	25.41	95.7	172.7	122	60	0	2	2	2	0	6.051	109	67014.243	5.5	1.19	46	166	152	0	73	67014.243	6.1	2	2	2	2	24.7	1	2	1	1	NA	1	2
1237	32363	2	32	3	2	1	2	4.25	44	87499.677663	2	2005-2006	1	1	0	16.94	67.4	174.7	96	62	0	2	2	2	0	5.107	92	200537.575	5.6	1.32	51	69	173	0	108	200537.575	2.8	2	2	2	2	3.75	1	1	1	3	2	3	1
1255	32381	2	32	5	5	6	1	1.24	58	7119.824502	2	2005-2006	1	3	2	29.95	89.1	159.6	114	56	0	2	2	2	0	4.94	89	17768.98	5.1	1.68	65	69	210	0	131	17768.98	5.8	2	2	2	2	7.55	1	3	1	2	1	2	2
1256	32382	2	38	3	5	1	2	4.1	52	76738.727989	2	2005-2006	2	0	30	23.33	72.5	158.9	140	80	0	2	2	2	0	4.552	82	191517.214	5	2.15	83	38	175	0	84	191517.214	4.8	2	2	2	2	1	2	3	1	3	2	1	2
1257	32383	2	83	3	3	2	0	3.41	46	36585.411893	2	2005-2006	2	0	0	29.66	106.5	157.2	138	56	1	1	2	2	2	5.773	104	91276.416	5.5	1.47	57	121	155	1	74	91276.416	6.2	2	2	2	2	9.72	3	2	2	3	NA	1	1
1260	32386	1	34	3	5	6	0	5	45	50133.595714	2	2005-2006	1	1	5	24.78	87.7	188	112	64	0	2	2	2	0	5.218	94	122796.654	4.9	1.66	64	99	184	0	100	122796.654	5.2	2	2	2	2	3.56	1	3	1	3	NA	3	2
1262	32388	1	55	5	3	3	0	3.34	50	92246.537263	1	2005-2006	1	1	6	25.89	99.5	167.8	114	66	0	2	2	2	0	4.94	89	196191.59	5.6	0.78	30	503	221	0	0	196191.59	5.8	2	2	2	2	3.96	2	2	2	3	NA	3	2
1275	32401	2	40	1	3	1	2	1.16	57	28351.122596	1	2005-2006	2	0	2	25.38	87	158.8	110	74	0	1	2	2	0	5.44	98	71162.287	5.2	1.5	58	68	145	0	73	71162.287	4.1	2	2	2	2	5.33	2	2	1	2	2	1	2
1288	32414	2	78	3	3	1	0	1.97	47	66398.88783	2	2005-2006	2	0	0	22.86	92.5	168.5	142	52	1	1	2	1	1	10.047	181	147093.727	7.8	1.32	51	112	163	1	90	147093.727	4.5	2	2	2	1	3.46	3	2	1	2	NA	1	1
1302	32428	2	63	3	3	1	0	3.5	47	76217.202168	2	2005-2006	1	3	1	20.23	76.1	158	118	72	1	1	2	2	0	5.162	93	182169.45	5.9	2.15	83	74	223	0	125	182169.45	4.1	2	2	2	2	2.73	3	2	1	3	NA	2	2
1315	32441	2	38	3	4	1	2	2	44	89754.509855	2	2005-2006	1	3	5	36.85	113.5	168.8	110	64	0	2	2	2	0	5.384	97	205705.349	5.7	1.19	46	185	266	0	183	205705.349	6.7	2	2	2	2	24.11	2	2	1	2	2	2	2
1316	32442	1	72	1	1	4	0	2.73	56	9762.811961	1	2005-2006	1	3	7	23.73	91.7	164.6	154	56	1	1	2	2	0	5.44	98	21019.197	5.2	2.35	91	55	242	0	140	21019.197	6.2	2	2	2	2	7.59	3	1	2	2	NA	2	2
1317	32443	2	69	3	4	3	0	3.11	44	62165.833559	1	2005-2006	2	0	0	42.08	123	162.2	172	86	1	1	2	1	1	8.16	147	143849.613	6.6	1.6	62	210	166	0	62	143849.613	6.2	2	2	2	2	10.06	3	2	2	3	NA	1	1
1318	32444	1	85	3	1	2	0	1.95	56	29190.588894	1	2005-2006	1	3	0	27.78	118	179.5	130	50	9	1	2	1	1	7.494	135	0	6.2	1.22	47	236	145	0	51	0	6.2	2	2	2	2	18.47	3	1	2	2	NA	2	1
1321	32447	1	65	3	4	1	0	3.41	50	63171.475844	2	2005-2006	1	3	5	26.74	97.7	176.8	122	66	0	2	2	2	0	6.217	112	144887.053	5	1.84	71	74	190	0	104	144887.053	6	2	2	2	2	5.2	3	2	1	3	NA	2	2
1326	32452	1	74	3	5	1	0	5	49	41719.957072	2	2005-2006	1	3	7	25.99	105.1	177.4	150	62	0	2	2	2	2	6.883	124	80192.139	5.6	1.37	53	109	232	0	157	80192.139	5.8	2	2	2	2	13.58	3	3	1	3	NA	2	2
1329	32455	1	85	3	5	1	0	3.79	46	25708.633129	2	2005-2006	2	0	2	21.75	94.1	171.8	136	24	1	1	2	2	0	5.495	99	54286.935	5	1.99	77	60	177	0	88	54286.935	5.7	2	2	2	2	3.3	3	3	1	3	NA	1	2
1341	32467	2	48	3	3	1	2	0	46	108347.487764	1	2005-2006	2	0	7	24.21	78.1	172.1	136	84	0	2	2	2	0	4.94	89	256286.765	5.1	2.43	94	58	240	0	134	256286.765	4.5	2	2	2	2	3.01	2	2	1	1	2	1	2
1357	32483	1	40	1	1	1	0	0.47	54	20384.359588	1	2005-2006	1	3	1	25.46	97.2	172.9	132	70	0	2	2	2	0	5.662	102	48218.168	5.1	1.32	51	268	233	0	128	48218.168	5.4	2	2	2	2	11.01	2	1	1	1	NA	2	2
1368	32494	1	37	3	3	5	0	1.95	56	90988.2542	1	2005-2006	2	0	5	27.32	98	184	120	74	0	2	2	2	0	4.885	88	222865.586	5.2	1.27	49	223	215	0	121	222865.586	4.8	2	2	2	2	8.06	2	2	2	2	NA	1	2
1371	32497	2	74	3	3	2	0	1.22	44	39055.018522	2	2005-2006	1	3	0	24.9	96.8	158.7	202	74	0	2	2	2	0	4.496	81	105832.658	5.6	1.42	55	87	181	0	109	105832.658	5.8	2	2	2	2	4.22	3	2	2	2	NA	2	1
1383	32509	1	25	2	2	6	0	3.5	52	46904.44728	2	2005-2006	2	0	0	30.05	102.5	167.5	120	66	0	2	2	2	0	5.162	93	114887.215	5	1.01	39	95	184	0	126	114887.215	4	2	2	2	2	9.47	1	1	1	3	NA	1	1
1387	32513	2	22	1	3	1	1	0.3	54	15418.466372	2	2005-2006	2	0	0	32.31	110.5	159.8	122	84	0	2	2	2	0	3.886	70	35107.445	5	1.91	74	440	215	0	0	35107.445	5.8	2	2	2	2	15.69	1	2	1	1	1	1	1
1404	32530	2	72	3	4	1	0	2.73	49	66219.887917	1	2005-2006	1	3	0	22.85	91	161.1	122	68	1	1	2	2	0	7.993	144	0	5	2.46	95	96	271	1	157	0	5.7	2	2	2	2	41.72	3	2	1	2	NA	2	1
1422	32548	1	64	3	2	1	0	5	46	71833.813085	2	2005-2006	1	3	7	22.87	92.7	188.9	0	0	1	1	2	2	0	5.995	108	155848.898	5.4	1.76	68	113	243	0	152	155848.898	3.2	2	2	1	2	7.24	3	1	1	3	NA	2	2
1424	32550	1	56	3	3	1	0	3.5	44	81229.882689	2	2005-2006	2	0	0	21.22	86	179.4	122	88	1	1	2	2	0	5.551	100	159523.369	5.3	1.71	66	88	230	0	146	159523.369	5.7	2	2	2	2	7.68	2	2	1	3	NA	1	1
1426	32552	2	26	4	3	1	2	1.74	49	32381.4766	1	2005-2006	2	0	0	37.48	121.4	162.2	112	60	0	2	2	2	0	4.94	89	61774.269	5.1	1.5	58	58	190	0	120	61774.269	5.1	2	2	2	2	27.54	1	2	1	2	2	1	1
1430	32556	2	41	3	5	5	2	5	56	73383.978936	2	2005-2006	1	3	2	26.97	93.5	163.4	144	96	2	1	2	2	0	4.829	87	189260.623	5	1.58	61	98	176	0	95	189260.623	5.4	2	2	2	2	6.52	2	3	2	3	2	2	2
1440	32566	1	43	4	3	1	0	5	52	21474.742699	2	2005-2006	2	0	2	30.92	107.4	170.8	124	88	0	2	2	2	0	5.495	99	0	5	1.16	45	226	183	0	93	0	5.5	2	2	2	2	36.64	2	2	1	3	NA	1	2
1446	32572	2	25	2	4	1	1	3.9	55	1780.745194	1	2005-2006	1	3	2	25.02	102.1	172.1	98	38	0	2	2	2	0	4.274	77	4246.37	4.8	1.94	75	202	325	0	210	4246.37	3.5	2	2	2	2	2.52	1	2	1	3	1	2	2
1447	32573	1	46	4	4	3	0	4.08	51	24218.643076	2	2005-2006	2	0	2	29.95	102.7	171.9	134	78	0	2	2	2	0	5.773	104	62897.54	5	1.34	52	82	194	0	126	62897.54	5.5	2	2	2	2	14.18	2	2	2	3	NA	1	2
1451	32577	1	45	3	4	5	0	4.16	44	75566.686802	1	2005-2006	1	1	0	38.2	136.6	190.9	118	78	0	2	2	2	0	6.328	114	160716.585	5.6	0.72	28	467	159	1	0	160716.585	6.3	2	2	2	2	25.33	2	2	2	3	NA	3	1
1470	32596	2	29	4	2	1	2	3.12	56	34753.06952	1	2005-2006	2	0	0	34.52	104.8	163.7	122	66	0	2	2	2	0	5.273	95	79306.641	5.7	1.11	43	183	222	0	142	79306.641	6	2	2	2	2	21.03	1	1	1	3	2	1	1
1473	32599	2	45	3	3	1	2	2	46	101923.292238	2	2005-2006	1	3	1	24.38	84.8	161	130	80	0	1	2	2	0	5.495	99	241090.877	4.9	1.45	56	143	185	1	100	241090.877	4.2	2	2	2	2	6.16	2	2	1	2	2	2	2
1475	32601	2	58	3	2	1	2	0	44	45887.179115	2	2005-2006	1	1	0	35.34	119.6	151.4	104	66	1	1	1	1	2	9.048	163	0	7.1	1.55	60	107	175	0	94	0	3.9	2	2	2	2	24.59	2	1	1	1	2	3	1
1487	32613	1	22	1	3	1	0	0	55	27825.714584	2	2005-2006	1	3	1	21.39	80	167.9	128	88	0	2	2	2	0	5.218	94	68740.721	4.7	1.34	52	110	186	0	112	68740.721	5.7	2	2	2	2	14.48	1	2	1	1	NA	2	2
1493	32619	1	52	1	1	1	0	3.41	57	32971.254611	1	2005-2006	2	0	1	27.95	103	169.4	136	96	1	1	2	2	0	6.384	115	73714.314	5.5	1.6	62	118	259	1	173	73714.314	8.8	2	2	2	2	15.29	2	1	1	3	NA	1	2
1504	32630	1	60	5	5	1	0	1.52	53	67267.885471	2	2005-2006	1	3	5	23.7	87.1	171	118	62	0	2	2	2	0	6.051	109	144515.32	5.7	1.03	40	135	236	0	169	144515.32	8.4	2	2	2	2	4.92	2	3	1	2	NA	2	2
1523	32649	2	26	3	5	1	1	4.97	44	5246.848329	1	2005-2006	2	0	21	26.27	97.4	152	108	50	0	2	2	2	0	4.219	76	13094.585	4.4	2.35	91	113	216	0	102	13094.585	5.3	2	2	2	2	5.89	1	3	1	3	1	1	2
1527	32653	1	20	1	2	1	0	0.7	55	28096.746211	2	2005-2006	1	2	1	28.73	99.8	176	120	48	0	2	2	2	0	5.551	100	69410.278	4.9	1.24	48	80	177	0	113	69410.278	6	2	1	2	2	9.66	1	1	1	1	NA	3	2
1529	32655	2	31	1	4	1	2	3.63	53	28814.376482	2	2005-2006	2	0	6	24.86	81.9	157.4	102	58	0	2	2	2	0	4.774	86	62940.873	5	1.71	66	50	198	0	122	62940.873	4.3	2	2	2	2	6.17	1	2	1	3	2	1	2
1537	32663	2	40	3	2	1	2	1.47	48	43276.480209	1	2005-2006	1	1	2	44.93	124.1	167.6	0	0	0	1	2	2	0	7.66	138	0	6	1.24	48	139	161	1	85	0	5	2	2	2	2	120.47	2	1	1	2	2	3	2
1542	32668	2	34	3	2	6	2	3.47	53	114115.12647	2	2005-2006	1	1	2	24.03	80.6	165.1	114	66	0	2	2	2	0	4.385	79	296519.208	5.2	1.68	65	108	232	0	145	296519.208	5.3	2	2	2	2	4.27	1	1	1	3	2	3	2
1545	32671	2	29	3	5	1	2	2.69	56	78037.988532	2	2005-2006	1	1	2	17.3	63.9	160.9	110	62	0	1	2	2	0	5.44	98	191814.724	5.3	1.29	50	49	95	0	35	191814.724	4.1	2	2	1	1	3.54	1	3	1	2	2	3	2
1561	32687	2	74	3	1	2	0	1	48	53182.712884	2	2005-2006	2	0	0	29.01	94.5	159.6	140	54	0	2	2	1	1	5.94	107	119865.338	5.9	1.29	50	208	213	0	121	119865.338	4.7	2	2	2	2	6.05	3	1	2	2	NA	1	1
1562	32688	2	63	4	2	5	0	1.49	51	13565.801789	2	2005-2006	1	1	0	30.54	96.5	159.3	162	90	0	2	2	2	0	6.55	118	0	6.1	1.24	48	214	214	0	123	0	4.9	2	2	2	2	20.35	3	1	2	2	NA	3	1
1567	32693	2	21	1	4	5	2	0.79	55	16557.148018	1	2005-2006	1	3	7	24.55	80.5	153.7	108	62	0	2	2	2	0	5.329	96	37700.193	5.3	1.09	42	88	115	0	55	37700.193	4.6	2	2	2	2	6.14	1	2	2	1	2	2	2
1577	32703	1	71	3	5	1	0	3.64	45	29262.153413	2	2005-2006	1	3	0	28.51	104.3	167.4	170	66	1	1	2	2	0	5.662	102	69474.204	5.3	1.16	45	154	163	1	87	69474.204	4.9	1	1	1	2	9.69	3	3	1	3	NA	2	1
1578	32704	2	33	3	3	6	1	3.1	45	8493.48301	1	2005-2006	1	3	4	26.2	101.4	158	0	0	0	2	2	2	2	4.607	83	21197.227	4.7	1.27	49	267	327	0	225	21197.227	3.4	2	2	2	2	7.53	1	2	1	3	1	2	2
1580	32706	1	43	1	2	1	0	0.6	58	21926.753504	2	2005-2006	1	1	2	29.29	107.2	179.9	0	0	0	2	2	2	0	5.218	94	51866.623	5.1	1.27	49	79	212	0	147	51866.623	5.5	2	2	2	2	12.61	2	1	1	1	NA	3	2
1582	32708	2	53	4	3	1	2	5	51	23949.705297	1	2005-2006	2	0	0	35.93	113.4	160.8	160	78	0	1	2	2	0	6.106	110	60438.19	5.3	1.84	71	82	234	0	147	60438.19	4.1	2	2	2	2	14.9	2	2	1	3	2	1	1
1583	32709	2	47	3	4	1	2	1.25	57	43220.234216	2	2005-2006	2	0	3	44.32	128.2	156.6	154	94	0	2	2	2	2	5.773	104	110717.501	5.6	1.5	58	107	203	0	124	110717.501	4.1	2	2	2	1	15.24	2	2	1	2	2	1	2
1585	32711	2	60	1	1	2	0	0	58	4847.975382	2	2005-2006	2	0	0	34.71	98.8	149.9	114	78	0	2	2	2	0	4.33	78	10662.053	5.3	1.86	72	61	216	0	132	10662.053	4.1	2	2	2	2	5.4	2	1	2	1	NA	1	1
1586	32712	2	27	4	3	5	1	0.26	52	6030.420604	1	2005-2006	2	0	0	24.34	105.4	161.4	96	48	0	2	2	2	0	4.274	77	14121.356	5.3	1.29	50	118	296	0	222	14121.356	4.4	2	2	2	2	2.34	1	2	2	1	1	1	1
1588	32714	2	26	3	5	6	2	2.76	48	70837.208457	2	2005-2006	1	3	2	19.34	72.5	163.8	94	56	0	2	2	2	0	5.051	91	172412.445	4.9	1.91	74	64	133	0	46	172412.445	4.2	2	2	2	2	3.2	1	3	1	2	2	2	2
1590	32716	2	66	1	2	3	0	1.37	55	9706.294951	2	2005-2006	2	0	0	51.42	132	153.4	126	66	0	2	2	3	2	7.827	141	22885.637	5.8	1.47	57	126	138	0	56	22885.637	4.1	2	2	2	2	22.39	3	1	2	2	NA	1	1
1591	32717	2	42	1	2	1	2	1.13	55	17718.59966	1	2005-2006	2	0	1	27.02	95.4	165.5	108	70	0	2	2	2	0	5.329	96	41985.704	5.4	1.19	46	128	204	0	132	41985.704	3.9	2	2	2	2	12.01	2	1	1	2	2	1	2
1603	32729	2	85	3	3	2	0	1.84	44	30754.103693	2	2005-2006	2	0	0	25.21	97.3	162.4	168	58	0	2	2	3	2	6.55	118	0	6.4	1.6	62	196	259	0	158	0	5.7	2	2	2	1	44.23	3	2	2	2	NA	1	1
1612	32738	1	20	3	2	5	0	2.25	55	115384.369929	2	2005-2006	1	1	4	32.96	108.7	180.1	122	56	0	2	2	2	0	5.44	98	289794.88	4.8	1.45	56	85	155	0	82	289794.88	6.3	2	2	2	2	16.2	1	1	2	2	NA	3	2
1617	32743	1	75	5	1	1	0	3.11	58	32348.912573	1	2005-2006	2	0	0	20.6	78.2	168.1	130	60	0	2	2	2	0	6.328	114	74078.643	4.9	1.4	54	113	222	0	145	74078.643	5.1	2	2	9	2	3.18	3	1	1	3	NA	1	1
1619	32745	2	43	5	3	3	2	2.04	49	79457.700515	2	2005-2006	1	1	0	24.21	87.3	167.6	100	56	0	2	2	2	0	5.051	91	178584.197	5.1	1.01	39	133	184	0	118	178584.197	4.5	2	2	2	2	8.84	2	2	2	2	2	3	1
1629	32755	1	31	4	3	5	0	2.93	54	27142.929258	1	2005-2006	1	1	3	18.27	71.1	174.6	124	68	0	2	2	2	0	5.107	92	60833.17	5.1	1.73	67	138	245	0	150	60833.17	5	2	2	2	2	10.15	1	2	2	2	NA	3	2
1630	32756	1	69	3	3	1	0	3.35	45	61321.349285	1	2005-2006	1	3	3	40.18	128.8	177.5	132	74	0	2	2	2	0	6.828	123	131740.048	5.4	1.55	60	283	246	0	129	131740.048	5.4	2	2	2	2	21.99	3	2	1	3	NA	2	2
1649	32775	1	69	4	1	4	0	2.04	49	9950.958117	2	2005-2006	1	3	1	38.68	126	167.1	136	70	0	2	2	2	0	5.495	99	19825.072	0	1.47	57	71	165	1	94	19825.072	7.8	2	2	2	2	9.94	3	1	2	2	NA	2	2
1653	32779	1	39	5	4	1	0	4.13	46	85817.403464	1	2005-2006	1	3	20	25.33	93	185	106	78	0	2	2	2	0	5.44	98	197931.622	4.7	1.76	68	93	171	0	84	197931.622	7.6	2	2	2	2	9.49	2	2	1	3	NA	2	2
1663	32789	2	27	5	5	1	1	2.73	54	6677.464569	1	2005-2006	2	0	0	26.41	102.4	155.9	110	72	0	2	2	2	0	4.663	84	17285.332	5.1	2.59	100	346	299	0	130	17285.332	4.6	2	2	2	2	10.8	1	3	1	2	1	1	1
1665	32791	2	28	3	5	1	3	2.74	54	72251.575689	1	2005-2006	2	0	3	27.14	89.6	164	0	0	0	2	1	1	1	11.713	211	166976.939	15.6	2.2	85	378	301	1	140	166976.939	4.1	2	2	2	2	1	1	3	1	2	3	1	2
1668	32794	2	26	3	2	6	1	0.6	50	6509.853987	2	2005-2006	1	1	16	20.69	87.4	153.9	106	62	0	2	2	2	0	4.33	78	14919.716	5.1	1.32	51	171	279	0	194	14919.716	3	2	2	2	2	2.55	1	1	1	1	1	3	2
1673	32799	1	31	3	5	5	0	5	52	73269.386063	1	2005-2006	1	3	3	25.29	91.2	175.4	102	82	0	2	2	2	0	5.107	92	179465.194	5.3	0.83	32	373	200	0	93	179465.194	6.2	2	2	2	2	7.47	1	3	2	3	NA	2	2
1678	32804	1	80	3	2	1	0	1.13	44	21315.100707	2	2005-2006	1	3	1	29.45	110.8	175.7	144	58	1	1	2	2	2	6.051	109	45009.452	5.7	1.66	64	66	161	1	84	45009.452	6.7	2	2	2	1	11.88	3	1	1	2	NA	2	2
1686	32812	2	49	4	2	6	2	2.4	56	34703.550471	1	2005-2006	1	1	7	23.42	89.1	169	136	78	0	2	2	2	0	5.718	103	88485.814	5.6	2.33	90	83	190	0	83	88485.814	4.5	2	2	2	2	7.39	2	1	1	2	2	3	2
1693	32819	1	26	1	4	5	0	0	58	16957.674547	2	2005-2006	1	2	0	19.56	79.2	170.4	112	64	0	2	2	2	0	4.663	84	44375.335	4.9	0.98	38	95	139	0	82	44375.335	4.7	2	2	2	2	4.74	1	2	2	1	NA	3	1
1699	32825	1	37	4	4	3	0	3.79	52	21080.79384	2	2005-2006	1	3	5	34.22	107.7	180.6	136	80	0	2	2	2	0	5.773	104	53817.569	6.2	1.16	45	114	130	0	62	53817.569	5.8	2	2	2	2	13.35	2	2	2	3	NA	2	2
1703	32829	1	21	3	4	5	0	2.09	44	72976.542325	1	2005-2006	1	1	20	22.35	86.9	184.3	122	62	1	1	2	2	0	4.052	73	183516.354	5.4	1.32	51	91	142	0	73	183516.354	5	2	2	2	2	1	1	2	2	2	NA	3	2
1707	32833	2	30	3	4	6	2	1.9	44	55623.653216	2	2005-2006	1	3	6	31.68	93.7	168	110	64	0	2	2	2	0	4.996	90	127481.984	4.9	1.32	51	99	140	0	69	127481.984	5.2	2	2	2	2	10.37	1	2	1	2	2	2	2
1709	32835	1	33	1	4	1	0	1.16	55	25821.208235	1	2005-2006	2	0	2	31.91	106.2	173.1	144	44	0	2	1	1	2	6.162	111	57123.7	6.3	1.09	42	131	184	1	116	57123.7	5.7	2	2	2	2	10.38	1	2	1	2	NA	1	2
1716	32842	2	53	3	5	1	2	5	44	90565.722169	2	2005-2006	1	3	4	21.75	76.9	162.3	100	64	0	2	2	2	0	4.885	88	214225.511	5.2	1.71	66	50	188	0	112	214225.511	4.1	2	2	2	2	3.34	2	3	1	3	2	2	2
1723	32849	2	28	1	4	1	2	1.5	44	16605.378713	2	2005-2006	2	0	0	25.65	80	157.6	98	64	0	2	2	2	0	4.774	86	36272.068	4.6	1.42	55	143	215	0	131	36272.068	3.7	2	2	2	2	23.51	1	2	1	2	2	1	1
1742	32868	2	41	5	3	5	2	0	50	35033.006897	2	2005-2006	1	1	7	42.65	132.6	169	152	84	0	2	2	2	0	6.328	114	93951.79	5	2.15	83	71	249	0	152	93951.79	4.4	2	2	2	2	10.92	2	2	2	1	2	3	2
1744	32870	2	25	1	3	1	1	1.55	44	14064.128773	1	2005-2006	1	3	1	25.62	93.4	159.4	112	68	0	2	2	2	0	4.552	82	32023.654	5.5	1.97	76	191	317	0	203	32023.654	2.4	2	2	2	2	7.6	1	2	1	2	1	2	2
1754	32880	2	62	4	2	1	0	2.02	49	18844.176921	1	2005-2006	1	3	0	32.2	109.8	169.4	0	0	1	1	2	1	1	9.825	177	41582.754	7.3	1.42	55	89	155	0	82	41582.754	4.6	2	2	2	2	9.89	3	1	1	2	NA	2	1
1755	32881	2	23	1	2	1	1	2.89	54	18735.217883	1	2005-2006	2	0	0	34.05	110.3	156.5	0	0	0	2	2	2	0	4.829	87	45188.132	5	2.79	108	269	245	0	83	45188.132	3	2	2	2	2	15.07	1	1	1	2	1	1	1
1759	32885	2	48	3	4	1	2	3.57	44	79008.59522	1	2005-2006	1	3	1	29.27	96.2	164.6	116	74	0	2	2	2	0	5.829	105	203509.921	5	1.78	69	46	147	0	69	203509.921	4.5	2	2	2	2	6.24	2	2	1	3	2	2	2
1774	32900	1	30	3	4	5	0	0.41	50	42627.355951	1	2005-2006	2	0	0	32.09	115.4	181.5	106	72	0	2	2	2	0	5.107	92	107061.204	5.1	1.32	51	93	182	0	112	107061.204	5.8	2	2	2	2	22.74	1	2	2	1	NA	1	1
1782	32908	2	62	4	3	2	0	0.93	58	12041.712562	2	2005-2006	1	1	0	30.29	101.1	162	152	88	0	2	2	2	0	5.995	108	28058.594	6.2	1.29	50	100	215	0	145	28058.594	5	2	2	2	2	8.45	3	2	2	1	NA	3	1
1784	32910	1	39	3	3	1	0	3.25	50	37536.532275	2	2005-2006	2	0	6	47.23	152.3	185.2	100	68	1	1	1	1	1	5.329	96	87489.602	6	1.09	42	252	165	0	73	87489.602	6.7	2	2	2	2	22.46	2	2	1	3	NA	1	2
1790	32916	2	29	3	4	1	1	3.73	50	7146.862025	1	2005-2006	1	3	1	30.22	99.2	156.8	108	56	0	2	2	2	0	5.551	100	0	4.8	1.73	67	227	218	0	106	0	4.1	2	2	2	2	79.42	1	2	1	3	1	2	2
1792	32918	2	64	4	2	4	0	0	54	15785.885889	2	2005-2006	1	1	0	34.62	112.5	164.6	146	58	1	1	1	1	1	7.605	137	0	7.5	1.53	59	110	172	1	91	0	5.2	2	1	2	2	2.06	3	1	2	1	NA	3	1
1820	32946	1	39	3	4	6	0	3	47	88673.875065	2	2005-2006	2	0	3	28.41	99.6	184.3	116	66	0	2	2	2	0	6.328	114	204519.867	5	0.8	31	498	210	0	0	204519.867	6.8	2	2	2	2	15.32	2	2	1	3	NA	1	2
1828	32954	2	73	3	3	2	0	0.91	50	39386.312101	2	2005-2006	1	3	0	31.12	99	157.3	112	74	1	1	2	1	1	8.549	154	87252.658	6.1	1.29	50	254	225	1	124	87252.658	5.6	2	2	2	2	16.16	3	2	2	1	NA	2	1
1830	32956	2	28	4	4	1	2	1.86	51	23801.542051	1	2005-2006	2	0	0	40.91	128.7	165.6	0	0	0	2	2	2	0	5.551	100	54315.213	5.6	1.32	51	81	182	0	115	54315.213	4.2	2	2	2	2	19.45	1	2	1	2	2	1	1
1832	32958	2	45	3	4	1	2	5	52	77909.487628	2	2005-2006	1	3	2	23.9	85.6	165.3	94	64	0	2	2	2	0	5.162	93	200678.846	5.5	1.94	75	55	162	0	76	200678.846	4.9	2	2	2	2	3.62	2	2	1	3	2	2	2
1837	32963	1	32	1	2	1	0	1.55	48	25562.968462	1	2005-2006	1	3	5	29.19	95.7	164.3	136	70	0	2	2	2	0	5.551	100	0	5.3	0.91	35	177	162	0	92	0	6.2	2	2	2	2	13.32	1	1	1	2	NA	2	2
1838	32964	2	30	4	5	1	2	5	52	31214.623219	1	2005-2006	2	0	1	26.47	95.9	166.4	98	70	0	2	2	2	0	4.607	83	71231.893	5.3	1.91	74	79	186	0	96	71231.893	4.1	2	2	2	2	8.99	1	3	1	3	2	1	2
1843	32969	1	78	4	3	1	0	3.11	51	9374.893052	1	2005-2006	2	0	0	25.29	93.3	171.4	142	56	0	2	2	2	0	5.718	103	20922.186	4.6	1.16	45	68	178	0	119	20922.186	6.9	2	2	2	2	8.03	3	2	1	3	NA	1	1
1851	32977	1	37	3	1	3	0	3.36	46	78718.738822	2	2005-2006	1	1	3	18.72	71.5	181.7	144	76	0	2	2	2	0	4.94	89	197706.912	5.4	1.6	62	55	141	0	68	197706.912	5.2	2	2	2	2	2.14	2	1	2	3	NA	3	2
1865	32991	2	64	3	4	1	0	1.52	49	65448.957735	2	2005-2006	1	3	2	33.52	106.5	165.5	124	68	0	2	2	2	0	5.662	102	148636.331	5.7	1.29	50	309	281	0	169	148636.331	4.9	2	2	2	2	21.25	3	2	1	2	NA	2	2
1871	32997	1	41	4	4	6	0	1.45	52	25251.030808	1	2005-2006	2	0	5	17.86	70	180.5	112	76	0	2	2	2	0	5.718	103	65578.724	5.6	3.75	145	102	235	0	70	65578.724	0	2	2	2	2	2.95	2	2	1	2	NA	1	2
1875	33001	1	82	3	3	1	0	0	45	10347.421166	1	2005-2006	2	0	0	21.18	83	173.3	0	0	0	1	2	1	1	4.885	88	23943.579	7.2	1.71	66	129	222	0	130	23943.579	5.6	9	2	2	2	2.62	3	2	1	1	NA	1	1
1888	33014	2	35	3	5	1	1	5	48	8956.971882	2	2005-2006	2	0	1	24.12	94	173	110	64	0	2	2	2	0	4.552	82	22353.958	4.8	1.71	66	171	232	0	132	22353.958	1.2	2	2	2	2	5.51	1	3	1	3	1	1	2
1894	33020	1	39	3	4	5	0	1.93	54	79454.157373	1	2005-2006	1	1	7	34.59	117.4	173.9	136	80	0	1	2	2	0	7.438	134	196741.781	5.2	1.6	62	252	220	0	108	196741.781	7.2	2	2	2	2	13.67	2	2	2	2	NA	3	2
1896	33022	2	30	5	4	6	1	3.11	57	11403.872532	1	2005-2006	1	3	4	32.98	113.4	159.5	120	70	0	2	2	2	0	4.219	76	28460.7	5.1	2.09	81	225	232	0	106	28460.7	3.1	2	2	2	2	10.83	1	2	1	3	1	2	2
1913	33039	1	26	1	2	1	0	2.71	57	22108.795041	2	2005-2006	1	3	1	27.77	102.5	176.8	114	58	0	2	2	2	0	5.107	92	57854.937	5.3	1.11	43	59	185	0	130	57854.937	6.3	2	2	2	2	7.42	1	1	1	2	NA	2	2
1920	33046	2	30	3	4	1	2	1.5	46	100391.672914	2	2005-2006	2	0	1	29.94	92	168.8	104	74	0	2	2	2	0	5.551	100	230084.306	5.2	1.58	61	54	169	0	97	230084.306	4.2	2	2	2	2	9.89	1	2	1	2	2	1	2
1935	33061	2	50	4	5	1	2	5	52	28302.85536	1	2005-2006	2	0	3	22.57	81.3	167.6	118	74	0	2	2	2	0	4.385	79	72165.561	5.5	1.97	76	73	184	0	93	72165.561	4.1	2	2	2	2	3.02	2	3	1	3	2	1	2
1943	33069	1	80	3	1	1	0	0.83	46	12564.99423	2	2005-2006	2	0	1	22.58	89.6	169.8	162	66	1	1	2	2	0	5.329	96	26532.528	5.3	1.03	40	134	226	2	159	26532.528	6.9	2	2	2	2	2.24	3	1	1	1	NA	1	2
1946	33072	2	33	3	5	1	2	5	54	98806.234763	1	2005-2006	2	0	1	19.4	75.8	172.6	106	80	0	2	2	2	0	4.33	78	246591.197	4.6	1.97	76	132	219	0	117	246591.197	3.3	2	2	2	2	3.4	1	3	1	3	2	1	2
1947	33073	2	41	3	4	1	2	2.63	44	79008.59522	1	2005-2006	2	0	0	25.73	90.6	151.3	104	62	0	2	2	2	0	4.663	84	203509.921	5.2	2.92	113	80	286	2	157	203509.921	4.9	1	1	2	2	17.85	2	2	1	2	2	1	1
1950	33076	1	54	1	1	1	0	1.71	53	21259.013215	1	2005-2006	1	3	2	26.11	103.5	165.7	94	56	1	1	2	1	1	12.157	219	47086.15	9.6	1.22	47	586	326	1	0	47086.15	6.5	2	2	2	2	7.92	2	1	1	2	NA	2	2
1951	33077	1	72	3	4	1	0	2.18	48	39668.52317	1	2005-2006	1	3	1	29.97	120	178.5	132	70	0	2	2	1	2	7.272	131	115674.356	6.1	1.19	46	177	136	1	55	115674.356	5.1	1	1	1	2	21.59	3	2	1	2	NA	2	2
1954	33080	1	44	3	5	1	0	3.63	48	93752.310308	2	2005-2006	2	0	7	29.76	110	183.3	132	76	0	1	2	2	0	7.272	131	197665.386	5.5	1.19	46	121	172	0	102	197665.386	6.3	2	2	2	2	23.87	2	3	1	3	NA	1	2
1955	33081	1	42	3	2	1	0	0.6	56	39286.387956	2	2005-2006	2	0	0	28.73	102.5	176.9	120	68	0	2	2	2	0	6.495	117	77152.604	5.4	1.24	48	106	209	0	140	77152.604	3.2	2	2	2	2	7.1	2	1	1	1	NA	1	1
1962	33088	2	46	3	4	1	2	5	55	124921.74455	2	2005-2006	2	0	2	24.53	85.7	166.5	124	82	0	2	2	2	0	5.329	96	321772.768	5.1	1.71	66	103	204	0	117	321772.768	4.2	2	2	2	2	6.1	2	2	1	3	2	1	2
1967	33093	1	74	3	3	1	0	3.03	46	44231.167252	2	2005-2006	2	0	2	45.74	140	173.5	126	60	1	1	2	1	1	6.162	111	97985.485	5.8	0.98	38	96	174	0	117	97985.485	6.5	2	2	2	2	6.84	3	2	1	3	NA	1	2
1970	33096	1	81	4	5	3	0	5	51	9831.34045	1	2005-2006	2	0	0	21.44	82.8	168.4	144	68	1	1	2	2	2	5.051	91	22123.298	5.6	1.86	72	74	197	0	110	22123.298	5.6	2	2	2	2	3.84	3	3	2	3	NA	1	1
1973	33099	2	51	3	5	3	2	4.7	56	112870.276645	1	2005-2006	2	0	1	27.76	87.2	158.9	112	60	0	2	2	2	0	4.385	79	283533.768	5.5	1.14	44	56	140	1	85	283533.768	4.6	2	2	2	2	3.27	2	3	2	3	2	1	2
1981	33107	2	57	4	5	1	2	5	49	32474.708318	1	2005-2006	2	0	0	36.12	91.7	151.4	150	86	1	1	2	2	0	5.718	103	73918.669	5.8	1.5	58	69	239	0	167	73918.669	5.3	2	2	2	2	10.51	2	3	1	3	2	1	1
1988	33114	1	64	3	4	1	0	1.36	44	34053.692667	2	2005-2006	1	3	0	28.25	99.4	178.3	118	76	2	1	2	1	1	9.603	173	0	7.3	1.24	48	90	206	0	140	0	5	2	2	2	2	4.71	3	2	1	2	NA	2	1
1990	33116	2	27	1	1	1	1	1.63	58	2624.279349	2	2005-2006	1	3	0	28.37	101.5	165.5	110	72	0	2	2	2	0	4.607	83	5975.416	4.9	2.15	83	184	283	0	163	5975.416	4.3	2	2	2	2	10.6	1	1	1	2	1	2	1
1995	33121	1	49	4	3	5	0	1.88	50	29474.91701	1	2005-2006	1	1	0	23.13	87.9	180.2	132	64	0	2	2	2	0	5.495	99	76548.457	5.8	1.42	55	109	245	0	168	76548.457	6.1	2	2	2	2	8.49	2	2	2	2	NA	3	1
1997	33123	2	52	3	4	1	2	5	47	98868.647388	1	2005-2006	1	1	0	32.42	106.4	155.9	126	78	0	2	1	1	1	17.486	315	222834.135	11.2	0.91	35	1340	247	1	0	222834.135	4.4	2	2	2	2	10.03	2	2	1	3	2	3	1
2004	33130	1	27	3	2	6	0	0.3	47	61483.666461	2	2005-2006	1	1	6	20.54	82	182.6	118	62	0	2	2	2	0	3.442	62	141807.621	4.6	1.55	60	38	164	0	96	141807.621	4.2	2	2	2	2	2.04	1	1	1	1	NA	3	2
2013	33139	2	34	1	1	1	2	0	56	24575.874193	1	2005-2006	2	0	4	30.62	96	159.4	104	48	0	2	2	2	0	4.441	80	59275.417	5.5	1.45	56	82	176	0	104	59275.417	4.2	2	2	2	2	6.99	1	1	1	1	2	1	2
2027	33153	1	82	3	5	1	0	5	44	22475.11885	2	2005-2006	2	0	7	29.63	116.7	176.7	164	70	0	2	2	1	1	6.217	112	54078.865	5.9	1.6	62	120	167	0	81	54078.865	5.8	1	2	2	2	4.71	3	3	1	3	NA	1	2
2028	33154	1	46	1	3	1	0	1.37	56	22778.585632	1	2005-2006	1	1	2	40.91	124.7	164.2	148	86	2	1	2	2	0	9.048	163	53881.588	6.2	1.32	51	250	268	0	167	53881.588	9.5	2	2	2	2	17.92	2	2	1	2	NA	3	2
2035	33161	1	33	4	3	1	0	1.62	48	26353.984916	2	2005-2006	1	1	2	46.92	128.3	174.7	148	98	0	1	2	2	0	5.218	94	58457.677	5.5	1.03	40	137	198	0	131	58457.677	7.4	2	2	2	2	23.05	1	2	1	2	NA	3	2
2037	33163	2	21	4	4	5	2	2.49	52	28127.761643	1	2005-2006	2	0	0	22.02	72.2	167.4	114	60	0	2	2	2	0	4.718	85	56350.552	5.1	1.78	69	57	174	0	94	56350.552	4.4	2	2	2	2	4.18	1	2	2	2	2	1	1
2043	33169	2	20	4	4	5	2	3.98	50	28245.762194	1	2005-2006	2	0	0	33.29	107.1	177.6	128	48	0	2	2	2	0	4.94	89	66142.729	5.3	1.03	40	66	124	0	71	66142.729	4.6	2	2	2	2	49.24	1	2	2	3	2	1	1
2060	33186	1	38	1	1	1	0	0	56	31727.708905	1	2005-2006	2	0	7	23.24	88.4	162	118	68	0	2	2	2	0	4.774	86	78380.218	5.8	1.16	45	141	229	0	156	78380.218	5.7	2	2	2	2	5.98	2	1	1	1	NA	1	2
2064	33190	1	32	3	3	6	0	0.37	46	41985.135639	2	2005-2006	1	1	1	20.73	78	182.7	130	72	0	2	2	2	0	5.551	100	96835.673	5	1.63	63	90	191	0	110	96835.673	4.9	2	2	2	2	3.33	1	2	1	1	NA	3	2
2066	33192	2	47	3	4	4	2	1.2	49	40810.263359	2	2005-2006	1	1	5	30.64	108.3	163.9	152	84	0	2	2	2	0	5.607	101	110773.187	5	2.22	86	135	190	1	77	110773.187	5.9	2	2	2	2	6.75	2	2	2	2	2	3	2
2070	33196	2	28	3	5	1	1	3.98	50	6372.743801	2	2005-2006	2	0	6	26.45	99	170.3	96	54	0	2	2	2	0	4.274	77	16559.075	4.7	1.86	72	140	236	0	136	16559.075	3.8	2	2	2	2	2.19	1	3	1	3	1	1	2
2071	33197	2	85	3	4	2	0	5	46	34693.171573	2	2005-2006	1	3	3	26.15	95.1	160.3	114	48	0	2	2	2	0	5.884	106	94012.772	5.7	1.22	47	181	153	0	70	94012.772	6.6	2	2	2	2	8.5	3	2	2	3	NA	2	2
2072	33198	2	34	2	4	6	1	1.33	56	9259.387895	1	2005-2006	1	3	4	34.02	109.8	158.8	114	62	0	2	2	2	0	5.495	99	22982.296	5.1	1.4	54	309	195	2	79	22982.296	4.2	2	2	2	2	22.16	1	2	1	2	1	2	2
2074	33200	2	50	4	2	5	2	1.52	49	25933.753942	2	2005-2006	1	1	0	41.35	124.9	166.7	140	0	2	1	2	2	0	5.384	97	59030.201	4.7	1.34	52	104	196	0	123	59030.201	5.4	2	2	2	2	8.79	2	1	2	2	2	3	1
2075	33201	2	51	3	4	2	2	2.71	52	37943.012024	2	2005-2006	2	0	0	29.47	103.9	152.9	86	58	0	1	2	1	2	5.773	104	0	5.8	1.68	65	72	188	0	109	0	4.8	2	2	1	1	9.23	2	2	2	2	2	1	1
2076	33202	1	43	3	4	1	0	4.04	53	98065.12128	1	2005-2006	1	3	2	35.12	119.8	177.7	154	94	1	1	2	2	0	6.273	113	206758.426	5.5	0.85	33	292	191	0	100	206758.426	6.1	2	2	2	2	70.63	2	2	1	3	NA	2	2
2080	33206	2	32	3	5	5	2	1.88	54	99136.282557	1	2005-2006	2	0	0	20.45	86.1	175.5	106	64	0	2	2	2	0	5.107	92	241290.266	5.2	1.89	73	76	161	0	73	241290.266	3.6	2	2	2	2	12.37	1	3	2	2	2	1	1
2087	33213	2	50	4	4	5	2	4.08	51	26972.71661	2	2005-2006	1	3	1	23.64	67.9	145	98	60	0	2	2	2	0	5.162	93	68774.023	5.6	1.78	69	58	219	0	138	68774.023	3.3	2	2	2	2	3.63	2	2	2	3	2	2	2
2088	33214	1	62	4	4	1	0	5	51	8491.163498	1	2005-2006	1	3	2	29.01	98.5	183.6	124	68	1	1	2	2	0	5.551	100	18755.104	5.9	2.07	80	105	202	0	101	18755.104	6.9	2	2	2	2	6.02	3	2	1	3	NA	2	2
2091	33217	1	24	3	5	6	0	0.63	52	85442.70135	1	2005-2006	1	3	3	22.86	85.2	188.7	112	60	0	2	2	2	0	4.774	86	209282.373	5	1.22	47	61	151	0	92	209282.373	4.4	2	2	2	2	5.98	1	3	1	1	NA	2	2
2099	33225	2	23	1	4	5	2	0	58	21078.089178	1	2005-2006	1	1	1	42.64	115.8	165.3	0	0	0	2	2	2	0	4.996	90	47994.258	5.4	1.22	47	177	173	0	91	47994.258	5	2	2	2	2	29.91	1	2	2	1	2	3	2
2104	33230	1	41	4	3	1	0	3.9	47	27328.519884	1	2005-2006	1	1	4	34.62	122.3	184.7	112	70	0	2	2	2	0	5.44	98	70974.111	5.5	0.91	35	284	205	0	113	70974.111	7.1	2	2	2	2	11.62	2	2	1	3	NA	3	2
2106	33232	2	31	4	4	5	2	3.48	50	36436.074071	1	2005-2006	2	0	0	40.57	116.1	178.1	0	0	0	1	2	2	0	5.329	96	72244.72	5.8	1.55	60	90	182	0	104	72244.72	4.6	2	2	2	2	18.94	1	2	2	3	2	1	1
2109	33235	1	66	3	5	1	0	3.74	55	63939.32047	1	2005-2006	1	1	0	26.06	103	182.2	134	74	0	2	2	2	0	6.106	110	137364.38	6.2	1.03	40	158	158	1	86	137364.38	4.3	2	2	2	2	12.01	3	3	1	3	NA	3	1
2110	33236	2	68	3	4	1	0	3.18	47	79580.251949	2	2005-2006	1	3	1	30	95.9	158	122	54	1	1	2	1	1	7.161	129	176294.456	6	1.47	57	93	191	1	115	176294.456	4.6	2	2	2	1	3.91	3	2	1	3	NA	2	2
2113	33239	1	20	3	2	1	0	2.27	47	60188.700865	2	2005-2006	1	1	1	16.94	68.3	175.9	86	48	0	2	2	2	0	4.94	89	0	5.1	1.32	51	101	148	0	77	0	4.7	2	2	2	2	2.94	1	1	1	2	NA	3	2
2115	33241	1	39	3	3	5	0	3.87	50	85525.580719	1	2005-2006	1	3	0	25.2	94.3	191.8	120	80	0	2	2	2	2	4.829	87	0	5	1.03	40	462	300	0	0	0	7.3	2	2	2	2	9.67	2	2	2	3	NA	2	1
2118	33244	2	28	3	3	1	1	5	52	6143.136966	1	2005-2006	2	0	1	22.04	81.9	169.2	92	46	0	2	2	2	0	4.385	79	14951.934	4.9	1.66	64	171	237	0	139	14951.934	4.2	2	2	2	2	5.26	1	2	1	3	1	1	2
2121	33247	2	55	3	5	1	2	4.52	56	72691.695539	2	2005-2006	2	0	3	27.34	98.3	161.6	122	76	1	1	2	2	0	5.44	98	0	5.2	1.66	64	114	171	1	84	0	4.8	2	2	2	2	9.45	2	3	1	3	2	1	2
2130	33256	1	38	3	5	1	0	5	52	61914.89664	2	2005-2006	2	0	5	25.33	92.2	179.5	106	58	0	2	2	2	0	5.051	91	151653.638	5	1.29	50	115	261	0	188	151653.638	6.6	2	2	2	2	9.86	2	3	1	3	NA	1	2
2134	33260	1	67	3	2	3	0	1.36	51	32237.700862	2	2005-2006	1	3	0	28.54	115.1	173.5	122	70	2	1	2	2	0	5.051	91	71105.629	5.2	2.22	86	53	192	0	95	71105.629	6.4	2	2	2	2	14.35	3	1	2	2	NA	2	1
2139	33265	1	85	3	4	2	0	4.39	47	24601.913228	1	2005-2006	1	3	3	26.82	100.1	165.1	146	76	0	2	2	2	0	5.051	91	56212.637	5	2.4	93	85	214	0	104	56212.637	5.7	2	2	2	2	5.83	3	2	2	3	NA	2	2
2144	33270	1	36	3	2	4	0	1.77	45	83369.475146	1	2005-2006	1	1	2	21.49	82	175.4	92	70	0	2	2	2	0	5.107	92	209387.52	4.9	1.97	76	108	195	0	97	209387.52	6.5	2	2	2	2	2.97	2	1	2	2	NA	3	2
2146	33272	1	32	3	4	1	0	4.66	50	85240.846125	1	2005-2006	2	0	72	29.68	93.7	177	106	70	0	2	2	2	0	4.219	76	214087.582	4.8	1.01	39	111	181	0	120	214087.582	5	2	2	2	2	3.82	1	2	1	3	NA	1	2
2151	33277	2	77	4	1	1	0	1.48	55	19903.301676	1	2005-2006	1	3	0	35.31	113.5	154.6	102	52	1	1	2	2	0	5.773	104	45900.172	6	1.32	51	126	136	0	60	45900.172	8.5	2	2	2	1	13.87	3	1	1	2	NA	2	1
2154	33280	2	35	3	4	1	2	3.43	53	97108.630015	1	2005-2006	2	0	0	29.98	105.6	174.9	118	58	0	2	2	2	0	4.718	85	242354.476	4.9	1.47	57	145	201	0	115	242354.476	5.8	2	2	2	2	15.55	1	2	1	3	2	1	1
2161	33287	2	44	4	4	3	2	0.3	45	20855.5303	2	2005-2006	1	3	3	27.35	96	162.7	96	72	1	1	2	2	0	4.94	89	53618.834	5.3	1.29	50	71	205	0	141	53618.834	5.2	2	2	2	1	8.57	2	2	2	1	2	2	2
2174	33300	2	48	1	2	1	2	1.6	57	19585.049382	2	2005-2006	1	3	0	24.48	83.7	156.7	0	0	0	2	2	2	0	5.884	106	46408.413	5.5	1.63	63	73	127	0	49	46408.413	4.4	2	2	2	2	6.71	2	1	1	2	2	2	1
2183	33309	2	28	4	4	1	2	2.41	45	19246.044034	2	2005-2006	2	0	4	18.17	72.1	169.8	112	78	0	2	2	2	0	4.996	90	45068.208	5.4	2.4	93	56	194	0	90	45068.208	3.3	2	2	2	2	11.93	1	2	1	2	2	1	2
2190	33316	1	74	3	3	1	0	1.39	53	19940.105071	2	2005-2006	1	3	7	24.87	93.6	174.7	140	58	1	1	2	2	0	6.495	117	43261.568	5.4	1.11	43	193	210	0	128	43261.568	5.3	2	2	1	2	10.61	3	2	1	2	NA	2	2
2191	33317	2	28	3	5	1	2	5	54	72251.575689	1	2005-2006	2	0	0	27.19	101.5	168.5	0	0	0	2	2	2	0	5.384	97	180318.606	5	1.19	46	237	197	0	104	180318.606	4.4	2	2	2	2	16.77	1	3	1	3	2	1	1
2195	33321	1	63	3	4	1	0	3.41	50	63171.475844	2	2005-2006	2	0	7	26.24	98	182.7	154	80	1	1	2	2	0	5.94	107	133394.326	4.4	1.29	50	193	227	0	138	133394.326	8.8	2	2	2	2	7.81	3	2	1	3	NA	1	2
2197	33323	2	27	4	3	6	1	1.81	51	26805.851707	2	2005-2006	2	0	1	34.28	104.5	169	152	88	0	2	2	2	0	4.219	76	61171.059	4.9	1.55	60	104	174	0	93	61171.059	6.8	2	2	2	2	5.88	1	2	1	2	1	1	2
2198	33324	1	70	1	1	4	0	0	53	15242.309532	2	2005-2006	1	1	1	26.52	102.5	168.4	116	52	0	2	2	2	0	5.329	96	35650.651	5.8	1.22	47	142	235	1	160	35650.651	4.5	2	2	2	2	7.41	3	1	2	1	NA	3	2
2202	33328	1	52	4	3	5	0	1.42	52	32455.948059	1	2005-2006	1	1	0	22.63	89.1	183.6	0	0	0	2	2	2	0	5.329	96	75246.67	6.6	1.16	45	42	204	0	151	75246.67	1.4	2	2	2	2	4.27	2	2	2	2	NA	3	1
2204	33330	2	35	3	3	1	2	1.14	45	54557.326082	1	2005-2006	1	1	4	38.11	106.4	158.8	100	70	0	2	2	2	0	5.329	96	136158.982	4.8	1.09	42	84	146	0	87	136158.982	4.6	2	2	2	2	8.87	1	2	1	2	2	3	2
2211	33337	2	68	4	1	2	0	1.51	49	11292.400104	2	2005-2006	2	0	2	37.14	114	164.9	148	56	1	1	2	1	1	8.104	146	26385.83	6.7	2.15	83	56	208	1	114	26385.83	4.2	2	2	2	1	5.31	3	1	2	2	NA	1	2
2212	33338	2	85	3	4	1	0	1.95	45	32826.011735	1	2005-2006	2	0	0	27.95	94.5	149.3	194	76	1	1	2	2	0	5.218	94	85544.549	5.7	1.66	64	144	233	0	140	85544.549	2.9	2	2	2	2	4.23	3	2	1	2	NA	1	1
2218	33344	1	27	4	3	5	0	5	51	20758.990454	1	2005-2006	2	0	0	34.08	106.4	176.6	132	74	0	1	2	2	0	5.051	91	46047.016	5.5	1.11	43	97	214	0	152	46047.016	6.3	2	2	2	2	10.04	1	2	2	3	NA	1	1
2221	33347	1	45	1	2	1	0	1.39	57	19497.866426	2	2005-2006	2	0	2	24.06	92.7	173.6	124	64	0	2	2	2	0	5.051	91	43540.472	5	0.85	33	186	162	0	92	43540.472	4.6	2	2	2	2	8.72	2	1	1	2	NA	1	2
2231	33357	2	45	1	4	6	2	2.24	54	19389.644305	2	2005-2006	2	0	1	21	76.7	159	0	0	0	1	2	2	0	5.495	99	45999.403	4.9	1.81	70	63	152	0	69	45999.403	3.2	2	2	2	2	5.87	2	2	1	2	2	1	2
2234	33360	1	28	4	3	5	0	2.61	54	26952.017865	1	2005-2006	1	1	1	27.95	94.6	182.4	120	80	0	2	2	2	0	5.329	96	60405.296	4.9	1.14	44	395	305	0	182	60405.296	5.1	2	2	2	2	8.21	1	2	2	2	NA	3	2
2236	33362	2	56	3	3	1	2	4.68	49	116640.874012	1	2005-2006	2	0	0	29.35	102.8	165.4	0	0	0	2	2	2	0	5.051	91	262154.79	5.4	2.25	87	81	241	0	138	262154.79	5.5	2	2	2	2	4.92	2	2	1	3	2	1	1
2249	33375	2	31	3	5	1	2	3.42	50	106002.345656	1	2005-2006	2	0	0	19.23	74	175	118	72	0	2	2	2	0	5.162	93	264550.566	4.8	1.34	52	56	144	0	81	264550.566	3.3	2	2	2	2	4.81	1	3	1	3	2	1	1
2257	33383	1	67	2	2	1	0	1.48	55	30131.879573	1	2005-2006	1	1	1	19.89	77.9	155.2	172	0	0	2	2	2	0	5.44	98	64733.984	5.6	1.84	71	82	277	0	190	64733.984	6.3	2	2	2	2	2.52	3	1	1	2	NA	3	2
2259	33385	2	64	3	5	1	0	2.22	57	85975.184514	1	2005-2006	1	3	2	28.74	113.1	164.2	98	74	0	2	2	2	0	5.329	96	218229.535	5.3	1.78	69	95	276	0	188	218229.535	4.7	2	2	2	2	10.31	3	3	1	2	NA	2	2
2261	33387	1	50	3	3	1	0	2.94	46	96583.433469	1	2005-2006	1	3	1	33.89	114.9	177.2	110	74	0	2	2	2	0	5.384	97	189675.452	5.4	1.19	46	243	270	0	175	189675.452	4.4	2	2	2	2	12.7	2	2	1	2	NA	2	2
2264	33390	1	46	4	3	5	0	3.46	51	33724.822821	1	2005-2006	1	3	0	26.49	94.7	178.7	0	0	1	1	2	2	0	6.051	109	78188.46	5.9	1.16	45	140	183	0	110	78188.46	6.9	2	2	2	2	15.76	2	2	2	3	NA	2	1
2271	33397	1	25	3	4	5	0	0.92	48	52287.502443	2	2005-2006	1	3	2	22.33	82.4	184	114	54	0	2	2	2	0	5.107	92	128072.409	4.8	1.68	65	47	127	0	53	128072.409	5.2	2	2	2	2	2.87	1	2	2	1	NA	2	2
2283	33409	1	21	1	2	5	0	0.93	54	22344.384059	1	2005-2006	2	0	6	25.31	85.9	168.3	0	0	0	2	2	2	0	5.607	101	55199.627	5.4	1.24	48	118	201	0	129	55199.627	5.2	2	2	2	2	6.25	1	1	2	1	NA	1	2
2284	33410	2	43	3	4	1	2	0.96	46	43266.7172	2	2005-2006	1	3	2	24.9	84.6	157.3	108	64	0	2	2	2	0	5.551	100	102343.739	5.3	1.37	53	53	138	0	74	102343.739	3.4	2	2	2	2	3.73	2	2	1	1	2	2	2
2287	33413	2	34	3	3	6	2	3	47	110271.532753	2	2005-2006	1	1	2	29.69	105	174.3	96	66	0	2	2	2	0	4.94	89	252727.626	5.1	1.47	57	95	248	0	172	252727.626	6.2	2	2	2	2	7.68	1	2	1	3	2	3	2
2288	33414	1	21	1	1	5	0	0.85	53	22348.203678	1	2005-2006	1	1	2	20.43	81.3	169.5	110	56	0	2	2	2	0	5.273	95	55209.063	5.3	1.68	65	95	168	0	84	55209.063	6	2	2	2	2	3.32	1	1	2	1	NA	3	2
2290	33416	1	70	3	1	1	0	1.56	46	47019.044885	1	2005-2006	1	3	0	36.9	119.5	178	116	62	1	1	2	2	0	6.772	122	101212.43	5.8	0.65	25	306	157	0	71	101212.43	4.4	2	2	2	2	30.73	3	1	1	2	NA	2	1
2293	33419	2	70	1	1	1	0	0	53	12329.242043	1	2005-2006	2	0	0	31.41	107.7	151.4	0	0	1	1	2	1	1	8.215	148	28892.408	6.7	1.29	50	150	219	0	139	28892.408	4.1	2	2	2	2	11.92	3	1	1	1	NA	1	1
2299	33425	1	44	4	3	4	0	5	51	24218.643076	2	2005-2006	2	0	2	27.81	95.3	173.8	116	74	1	1	2	2	0	5.551	100	62250.836	6.2	1.03	40	166	196	1	123	62250.836	5.1	2	2	2	2	8.52	2	2	2	3	NA	1	2
2304	33430	2	42	4	5	3	2	4.22	54	29738.941752	2	2005-2006	2	0	4	28.25	85.6	161.2	124	68	1	1	2	2	0	5.218	94	75047.596	5	1.16	45	89	154	0	91	75047.596	4.5	2	2	2	2	6.55	2	3	2	3	2	1	2
2311	33437	1	41	5	4	1	0	0.97	47	36876.65937	1	2005-2006	1	1	365	28.98	101.2	177.7	116	86	0	2	2	2	0	5.44	98	78429.94	5	1.01	39	81	163	0	108	78429.94	4.9	2	2	2	2	8.1	2	2	1	1	NA	3	2
2315	33441	2	26	3	5	1	2	5	55	67217.528158	1	2005-2006	1	2	3	24.69	79.5	168.5	98	84	0	2	2	2	0	5.162	93	163602.415	4.8	1.81	70	89	165	0	77	163602.415	4.3	2	2	2	2	4.6	1	3	1	3	2	3	2
2317	33443	1	35	3	3	6	0	1.36	53	48954.307515	2	2005-2006	1	3	3	26.59	90	164.2	114	84	0	2	2	2	0	5.607	101	124001.733	5.2	1.99	77	63	232	0	142	124001.733	3.9	2	2	2	2	4.8	1	2	1	2	NA	2	2
2319	33445	2	27	2	4	1	2	4.25	52	56060.453876	2	2005-2006	1	2	1	21.97	78.2	164.7	92	58	0	2	2	2	0	4.996	90	139910.345	4.6	1.68	65	77	181	0	101	139910.345	3.3	2	2	2	2	5.84	1	2	1	3	2	3	2
2320	33446	1	37	3	5	1	0	5	52	61708.767517	2	2005-2006	2	0	6	26.23	96	189.7	122	80	0	2	2	2	0	3.83	69	0	5.2	1.45	56	91	273	0	199	0	5.5	2	2	2	2	9.79	2	3	1	3	NA	1	2
2324	33450	1	64	3	3	1	0	5	47	73171.920527	2	2005-2006	1	3	6	32.53	117.5	182.2	128	90	0	2	2	2	0	5.94	107	148024.193	5.2	1.29	50	91	199	0	131	148024.193	6.1	2	2	2	2	12.13	3	2	1	3	NA	2	2
2326	33452	1	59	3	4	1	0	5	50	85543.316425	2	2005-2006	1	3	4	29.57	108.4	181.3	122	62	0	2	2	2	0	5.662	102	190464.868	5.5	1.89	73	116	227	0	131	190464.868	5.8	2	2	2	2	3.85	2	2	1	3	NA	2	2
2328	33454	1	84	4	2	1	0	1.12	55	11721.200702	1	2005-2006	1	3	0	25.19	101.7	178	136	54	1	1	1	1	2	4.885	88	27387.765	6.9	1.29	50	90	163	2	95	27387.765	4.2	2	2	2	2	15.48	3	1	1	2	NA	2	1
2338	33464	1	46	1	2	1	0	1.2	58	21926.753504	1	2005-2006	2	0	0	28.76	99.3	165.1	114	84	0	2	2	2	0	5.107	92	48964.393	5.2	0.98	38	125	174	0	111	48964.393	4.9	2	2	2	2	21.37	2	1	1	2	NA	1	1
2341	33467	1	60	3	3	1	0	3.31	50	62023.38349	2	2005-2006	2	0	20	43.58	126.4	166.9	134	74	0	2	2	1	2	5.829	105	0	5.5	1.58	61	79	183	0	106	0	8.5	1	2	1	2	8.51	2	2	1	3	NA	1	2
2342	33468	1	22	3	3	6	0	0	57	52769.19494	2	2005-2006	1	1	2	25.76	100.1	182.5	116	44	0	2	2	2	0	4.607	83	129252.261	5	1.16	45	42	144	0	91	129252.261	6	2	2	2	2	3.39	1	2	1	1	NA	3	2
2348	33474	2	62	3	4	3	0	1.25	44	32056.095314	1	2005-2006	1	1	0	24.96	95.9	164.7	142	80	0	2	2	2	0	5.607	101	81367.511	5	1.22	47	112	177	0	108	81367.511	3.2	2	2	2	2	3.76	3	2	2	2	NA	3	1
2351	33477	1	29	4	4	5	0	2.51	44	21092.558703	1	2005-2006	1	1	0	34.65	109.6	177.2	126	74	0	1	2	2	0	5.107	92	47666.074	5.5	1.42	55	45	179	0	115	47666.074	5.5	2	2	2	2	4.86	1	2	2	2	NA	3	1
2352	33478	2	70	3	5	1	0	5	52	43324.270388	2	2005-2006	2	0	0	23.96	89.3	158.9	162	70	1	1	2	2	0	5.273	95	112902.999	5.6	1.58	61	129	256	0	169	112902.999	4.8	2	2	2	2	5.96	3	3	1	3	NA	1	1
2357	33483	2	60	4	2	1	0	2.26	51	14461.858925	2	2005-2006	2	0	0	30.47	111.7	160.1	132	80	1	1	2	1	1	20.206	364	33168.342	12.5	1.24	48	158	259	1	179	33168.342	4.9	2	2	2	2	8.3	2	1	1	2	NA	1	1
2359	33485	2	44	1	1	1	2	2.07	56	23432.980003	1	2005-2006	2	0	0	25.86	89.7	160	112	60	0	2	2	2	0	4.663	84	55526.406	4.8	2.09	81	80	208	0	111	55526.406	3.5	2	2	2	2	5.98	2	1	1	2	2	1	1
2363	33489	2	32	3	5	6	2	5	45	62344.274881	2	2005-2006	1	1	0	21.03	77.4	171.3	108	70	0	2	2	2	0	4.996	90	151741.283	5.3	1.47	57	267	199	0	89	151741.283	3.9	2	2	2	2	6.24	1	3	1	3	2	3	1
2366	33492	1	45	4	3	3	0	3.37	49	25918.772316	2	2005-2006	2	0	7	44.15	136	178.7	166	90	1	1	2	2	0	5.662	102	60090.721	6.4	1.03	40	121	128	0	64	60090.721	7.7	2	2	2	2	31.12	2	2	2	3	NA	1	2
2374	33500	1	53	4	2	1	0	2.71	49	26932.074284	2	2005-2006	2	0	2	52.94	153.6	180.3	150	74	0	2	2	2	2	11.102	200	66604.201	9.6	1.11	43	71	153	0	96	66604.201	5.3	2	2	2	2	45.31	2	1	1	2	NA	1	2
2393	33519	1	39	5	5	5	0	2.3	52	73269.386063	1	2005-2006	1	1	2	23.33	88.4	181.1	104	64	0	2	2	2	0	5.995	108	179465.194	4.8	1.71	66	63	166	0	87	179465.194	4.7	2	2	2	2	5.33	2	3	2	2	NA	3	2
2394	33520	1	74	3	5	1	0	2.46	49	41719.957072	2	2005-2006	2	0	2	25.41	91.9	175.3	110	54	1	1	2	2	0	4.607	83	82486.148	5	1.29	50	200	232	1	142	82486.148	5.5	2	2	2	2	4.18	3	3	1	2	NA	1	2
2403	33529	2	30	3	2	3	2	1.77	45	103675.178313	1	2005-2006	1	1	4	35.04	103.1	157.4	118	80	0	2	2	2	0	5.162	93	257327.336	5	1.22	47	223	174	0	82	257327.336	8.7	2	2	2	2	6.74	1	1	2	2	2	3	2
2404	33530	2	56	3	3	1	2	4.29	50	107317.693528	1	2005-2006	2	0	1	24.13	78.7	165.4	116	88	0	2	2	2	0	4.829	87	269585.501	5.2	1.73	67	78	206	0	123	269585.501	4.2	2	2	2	2	1	2	2	1	3	2	1	2
2408	33534	1	78	3	1	1	0	1.21	44	15572.425031	2	2005-2006	1	3	0	24.34	93.7	169.1	0	0	1	1	2	2	2	6.384	115	32883.087	5.8	1.11	43	65	152	1	96	32883.087	6	2	2	2	2	2.33	3	1	1	2	NA	2	1
2417	33543	1	76	3	3	1	0	3.41	47	48584.095341	2	2005-2006	2	0	3	20.83	80.8	169.3	158	78	0	2	2	2	2	7.438	134	111430.14	5.4	1.84	71	52	178	0	97	111430.14	3.4	2	2	2	2	7.68	3	2	1	3	NA	1	2
2420	33546	2	29	1	2	6	2	4.5	57	20146.569703	2	2005-2006	1	3	1	23.62	80.2	162	114	58	0	2	2	2	0	5.273	95	45873.213	5	0.83	32	189	166	0	96	45873.213	3.9	2	2	2	2	5.01	1	1	1	3	2	2	2
2425	33551	1	76	3	5	1	0	0	58	44661.382774	2	2005-2006	1	3	2	26.64	103.5	171.1	124	0	1	1	2	1	1	7.216	130	111241.407	6.1	0.7	27	262	101	0	22	111241.407	6.3	1	1	1	2	18.13	3	3	1	1	NA	2	2
2433	33559	2	24	4	4	5	2	1.17	45	28539.360105	1	2005-2006	1	1	0	33.41	110.2	163.4	118	64	0	1	2	2	0	4.885	88	56587.273	5.4	1.11	43	115	191	0	125	56587.273	3.7	2	2	2	2	18.34	1	2	2	2	2	3	1
2436	33562	2	48	5	5	1	2	5	52	69748.980819	2	2005-2006	1	1	0	22.82	85.2	153.4	128	64	0	2	2	2	0	5.329	96	0	5.7	1.53	59	294	287	0	169	0	4.4	2	2	2	2	9.06	2	3	1	3	2	3	1
2450	33576	2	68	3	3	1	0	2.68	44	66887.942952	2	2005-2006	2	0	0	25.33	88.9	156.2	114	66	0	2	2	2	0	5.162	93	181255.292	5.2	1.4	54	182	226	0	136	181255.292	5.4	2	2	2	2	4.44	3	2	1	2	NA	1	1
2456	33582	2	21	3	3	5	1	1.02	46	6844.62626	2	2005-2006	1	1	2	34.34	121.7	169.8	116	72	0	2	2	2	0	7.938	143	0	4.5	1.32	51	240	196	0	97	0	4.3	2	2	2	2	116.82	1	2	2	2	1	3	2
2459	33585	1	50	3	4	3	0	0.87	47	32723.878246	1	2005-2006	1	1	1	26.99	101	182.3	108	70	0	2	2	2	2	6.384	115	68248.187	5.2	1.34	52	206	215	0	122	68248.187	5.1	2	2	2	2	18.67	2	2	2	1	NA	3	2
2461	33587	2	45	3	4	1	2	3.21	57	88859.590158	2	2005-2006	1	3	3	32.68	92.7	152.4	144	56	0	2	2	2	0	5.273	95	228884.062	5.4	1.27	49	69	184	0	121	228884.062	4	2	2	2	2	6.93	2	2	1	3	2	2	2
2465	33591	2	65	1	5	3	0	2.3	54	7343.383365	2	2005-2006	2	0	0	27.57	97.7	156.6	108	64	0	2	2	2	0	5.273	95	16150.153	5.3	1.27	49	86	175	0	109	16150.153	3.4	2	2	2	2	6.85	3	3	2	2	NA	1	1
2466	33592	1	62	4	3	1	0	5	45	7106.908752	2	2005-2006	1	3	20	24.66	92.5	177.4	156	92	1	1	2	2	0	6.106	110	15697.591	5.6	1.01	39	231	202	1	117	15697.591	7.5	2	2	2	2	8.92	3	2	1	3	NA	2	2
2470	33596	2	32	4	1	6	1	0.53	45	26983.555636	1	2005-2006	1	1	2	19.29	81	161.5	98	68	0	2	2	2	0	4.33	78	61576.58	4.8	2.3	89	129	295	0	180	61576.58	5.1	2	2	2	2	4.5	1	1	1	1	1	3	2
2471	33597	2	59	5	1	1	2	3.11	58	77440.088098	1	2005-2006	2	0	0	23.27	89.9	152.9	118	62	0	2	2	1	1	8.16	147	174537.586	7.1	1.89	73	412	319	0	0	174537.586	5	2	2	2	2	6.79	2	1	1	3	2	1	1
2479	33605	2	68	3	4	2	0	1.22	54	78929.16769	1	2005-2006	2	0	0	44.17	124.3	157.3	0	0	1	1	2	2	0	6.717	121	205689.321	6.2	1.24	48	71	142	0	80	205689.321	5.5	2	2	2	2	18.9	3	2	2	2	NA	1	1
2480	33606	2	31	4	3	1	2	1.62	48	28550.316843	2	2005-2006	2	0	0	32.31	110.2	177.5	0	0	1	1	2	2	0	5.829	105	57672.705	5.4	1.03	40	166	149	0	76	57672.705	6.1	2	2	2	2	23.12	1	2	1	2	2	1	1
2481	33607	2	27	3	4	1	1	1.95	49	7793.689733	1	2005-2006	2	0	0	30.87	99.4	167.2	102	64	0	2	2	2	0	4.496	81	16971.965	4.9	2.35	91	100	220	0	109	16971.965	3.5	2	2	2	2	8.7	1	2	1	2	1	1	1
2490	33616	1	48	4	3	1	0	5	54	26702.420307	2	2005-2006	1	1	7	31	103.7	174.7	110	74	1	1	2	2	0	5.107	92	0	5.7	1.22	47	184	200	0	116	0	7.2	2	2	2	2	7.37	2	2	1	3	NA	3	2
2491	33617	1	48	3	3	1	0	4.68	46	104791.730576	1	2005-2006	1	3	7	25.12	96.8	179	118	64	0	2	2	2	0	4.774	86	255992.907	5.1	1.37	53	118	199	0	122	255992.907	7.7	2	2	2	2	2.58	2	2	1	3	NA	2	2
2499	33625	2	81	3	3	1	0	1.56	52	32560.069238	1	2005-2006	2	0	0	25.15	97.7	166.1	138	54	0	2	2	2	0	5.107	92	0	5.5	1.58	61	176	209	0	113	0	4.7	2	2	2	2	1	3	2	1	2	NA	1	1
2501	33627	1	46	3	5	3	0	5	44	75819.10628	1	2005-2006	2	0	3	26.74	98.1	187.1	118	80	0	2	2	2	0	4.829	87	158126.63	4.9	1.34	52	140	186	0	106	158126.63	5.7	2	2	2	2	12.03	2	3	2	3	NA	1	2
2504	33630	2	36	4	2	3	2	0.34	45	21287.665212	2	2005-2006	1	1	3	24.43	80.5	173.8	158	66	2	1	2	2	0	4.274	77	0	5.4	1.42	55	45	92	0	28	0	6.4	2	2	2	2	5.89	2	1	2	1	2	3	2
2516	33642	2	77	3	4	1	0	3.56	46	57323.294219	2	2005-2006	1	1	4	18.69	80.2	157.4	180	88	0	2	2	2	0	4.996	90	155336.671	5.2	2.25	87	287	216	0	72	155336.671	6.3	2	2	2	2	1	3	2	1	3	NA	3	2
2521	33647	1	35	4	5	1	0	2.35	50	26096.96862	2	2005-2006	1	3	2	47.57	143.6	182.3	126	78	1	1	2	2	0	4.718	85	50896.819	5.8	1.19	46	126	148	0	77	50896.819	8.3	2	2	2	2	36.6	1	3	1	2	NA	2	2
2526	33652	1	32	4	3	1	0	2.14	50	26096.96862	2	2005-2006	2	0	0	31.45	102.2	173.7	126	70	0	2	2	2	0	5.829	105	50896.819	5.5	1.63	63	52	161	0	88	50896.819	6.4	2	2	2	2	11.25	1	2	1	2	NA	1	1
2533	33659	2	35	4	3	4	2	1.03	49	35935.159157	1	2005-2006	2	0	0	32.53	87.2	164.3	0	0	0	2	2	2	0	4.718	85	75658.486	5.8	1.78	69	52	144	0	65	75658.486	5.8	2	2	2	2	4.99	1	2	2	2	2	1	1
2536	33662	2	45	3	5	3	2	1.82	44	40124.948255	2	2005-2006	1	1	7	24.28	84.6	177.5	108	54	0	2	2	2	0	4.718	85	94912.152	5.1	2.48	96	44	216	0	111	94912.152	3.9	2	2	2	2	2.27	2	3	2	2	2	3	2
2537	33663	1	76	3	5	3	0	1.29	54	16601.358458	1	2005-2006	2	0	0	35.72	135.7	194.4	0	0	0	2	2	1	2	6.273	113	38156.692	6.8	1.16	45	148	172	0	97	38156.692	6.5	1	2	2	1	5.09	3	3	2	2	NA	1	1
2540	33666	1	71	3	4	1	0	3.41	56	31455.618319	2	2005-2006	1	3	1	23.28	89	176.1	140	68	1	1	2	2	0	5.607	101	68085.878	5.7	1.6	62	115	181	1	96	68085.878	8.7	2	2	2	2	6.71	3	2	1	3	NA	2	2
2541	33667	1	79	1	2	2	0	2.61	58	4720.378006	2	2005-2006	1	3	0	33.58	121.2	159.1	144	68	1	1	2	2	0	5.94	107	10162.908	5.7	1.06	41	231	170	1	83	10162.908	5.1	2	2	2	2	22.41	3	1	2	2	NA	2	1
2542	33668	2	48	4	4	4	2	3.48	50	32826.718703	1	2005-2006	1	3	0	26.48	86	171.4	110	74	1	1	2	2	0	5.551	100	84396.338	5.9	1.63	63	59	203	0	128	84396.338	4.4	2	2	2	2	11.4	2	2	2	3	2	2	1
2547	33673	1	85	3	4	1	0	1.19	56	12170.547892	2	2005-2006	1	3	0	31.89	109.7	157.6	114	48	0	2	2	2	0	5.495	99	27913.782	5.7	1.16	45	71	139	0	80	27913.782	4.9	2	2	2	2	3.88	3	2	1	2	NA	2	1
2555	33681	1	29	3	5	6	0	5	52	85442.70135	1	2005-2006	2	0	3	30.16	106.4	179.8	130	84	0	2	2	2	0	4.829	87	209282.373	4.8	0.75	29	490	219	0	0	209282.373	7.7	2	2	2	2	19.79	1	3	1	3	NA	1	2
2565	33691	2	58	4	3	1	2	1.55	49	32375.424391	1	2005-2006	2	0	0	33.79	95.3	152.7	176	0	1	1	1	1	1	5.773	104	66974.999	8.5	2.33	90	89	299	0	191	66974.999	5.9	2	2	2	2	10.99	2	2	1	2	2	1	1
2568	33694	1	54	3	3	3	0	2.42	48	91877.541024	2	2005-2006	2	0	1	39.18	126.5	176.6	140	90	0	2	2	3	2	7.494	135	198159.493	6.1	1.19	46	214	175	1	86	198159.493	8.3	2	2	2	2	17.93	2	2	2	2	NA	1	2
2572	33698	1	75	3	1	1	0	1.21	44	17090.462473	2	2005-2006	2	0	0	37.04	131.6	176.5	134	84	0	2	2	2	0	6.717	121	43006.539	6.4	1.42	55	182	236	0	145	43006.539	7.2	2	2	2	2	18.46	3	1	1	2	NA	1	1
2574	33700	1	29	2	5	1	0	1.55	58	72038.376602	1	2005-2006	2	0	4	32.93	110.5	174.6	114	62	0	2	2	2	0	4.774	86	179939.105	4.9	1.22	47	175	202	0	120	179939.105	6.8	2	2	2	2	8.38	1	3	1	2	NA	1	2
2583	33709	1	53	3	4	3	0	2.61	54	89720.601397	1	2005-2006	1	1	1	25.09	92.8	173.7	120	72	0	2	2	2	0	5.94	107	187119.277	5.2	1.22	47	145	204	0	128	187119.277	6	2	2	2	2	8.42	2	2	2	2	NA	3	2
2602	33728	1	34	1	3	3	0	4.39	56	20464.219903	2	2005-2006	2	0	0	29.31	96.2	175.9	132	76	0	2	2	2	0	5.607	101	56761.008	5.2	0.98	38	109	137	0	77	56761.008	5.4	2	2	2	2	9.73	1	2	2	3	NA	1	1
2604	33730	2	46	3	3	3	2	0	57	43220.234216	2	2005-2006	1	1	3	25	85.5	165.9	114	70	2	1	2	2	0	5.162	93	109386.826	5	2.56	99	337	215	0	49	109386.826	5.4	2	2	2	2	1	2	2	2	1	2	3	2
2605	33731	1	26	4	2	5	0	1.16	57	25727.687919	2	2005-2006	2	0	0	45.39	141.5	183.3	134	90	1	1	2	1	1	17.708	319	59006.574	11.3	0.75	29	230	153	0	78	59006.574	6.6	2	2	2	2	27.68	1	1	2	2	NA	1	1
2617	33743	1	26	4	3	6	0	1.24	51	20827.761539	1	2005-2006	2	0	2	26.96	93	196.2	152	100	0	2	2	2	0	4.774	86	0	5.3	1.6	62	62	185	0	111	0	5.9	2	2	2	2	2.71	1	2	1	2	NA	1	2
2619	33745	1	46	3	5	1	0	5	57	119878.792938	1	2005-2006	1	1	1	26.11	88.2	169.7	110	68	0	2	2	3	2	6.273	113	250016.525	5.3	1.27	49	134	250	1	174	250016.525	4.6	2	2	2	2	5.77	2	3	1	3	NA	3	2
2624	33750	1	29	3	3	6	0	2.75	51	46712.796398	2	2005-2006	2	0	7	23.6	84.2	175.4	122	76	0	2	2	2	0	5.495	99	117322.036	4.9	1.68	65	54	203	0	127	117322.036	5.2	2	2	2	2	6.25	1	2	1	2	NA	1	2
2630	33756	2	43	3	4	1	2	5	53	102531.787489	1	2005-2006	2	0	0	31.88	97.1	158.6	122	74	0	2	2	2	0	5.107	92	262656.219	5	1.37	53	84	197	0	127	262656.219	5.9	2	2	2	2	8.68	2	2	1	3	2	1	1
2642	33768	2	65	3	3	1	0	3.99	46	79530.672384	1	2005-2006	1	3	3	36.63	110.5	157.1	106	68	0	2	2	2	0	5.551	100	236455.615	5.9	1.42	55	233	185	1	83	236455.615	3.9	2	2	2	2	10.05	3	2	1	3	NA	2	2
2644	33770	1	47	3	3	3	0	4.76	47	107076.75577	2	2005-2006	2	0	2	32.97	113.1	178.2	116	76	1	1	2	2	0	5.273	95	219498.612	5.3	1.29	50	178	241	0	155	219498.612	7	2	2	2	2	18.68	2	2	2	3	NA	1	2
2651	33777	1	33	1	3	1	0	5	46	29766.414635	1	2005-2006	2	0	0	29.58	97.5	167.5	112	78	0	2	2	2	0	5.107	92	67028.496	5.3	1.37	53	83	180	0	110	67028.496	6.5	2	2	2	2	5.77	1	2	1	3	NA	1	1
2654	33780	2	32	4	3	1	2	3	51	29747.641199	2	2005-2006	2	0	1	33.34	102.2	161.9	104	70	0	2	2	2	0	4.829	87	69659.659	5	1.09	42	158	166	0	92	69659.659	4.6	2	2	2	2	8.78	1	2	1	3	2	1	2
2667	33793	1	76	3	5	1	0	2.5	47	51437.367926	2	2005-2006	1	3	0	39.73	135.3	170.2	118	64	2	1	2	2	0	4.829	87	108616.317	5.4	1.09	42	114	161	0	96	108616.317	6.4	2	2	2	2	14.54	3	3	1	2	NA	2	1
2670	33796	2	81	3	4	2	0	2.04	46	36567.046875	1	2005-2006	2	0	0	27.99	102.8	156.1	178	66	1	1	2	2	0	5.384	97	91230.598	5.7	2.28	88	117	249	0	138	91230.598	5.7	2	2	2	2	9.25	3	2	2	2	NA	1	1
2693	33819	1	84	3	5	1	0	3.12	47	11037.229353	1	2005-2006	1	3	3	30.43	108.7	173.4	0	0	1	1	2	2	0	6.55	118	24344.451	5.5	1.42	55	184	202	0	110	24344.451	7.2	2	2	2	2	8.83	3	3	1	3	NA	2	2
2699	33825	2	61	1	1	1	0	0.55	58	6454.94202	1	2005-2006	2	0	0	30.9	102	160.2	140	80	1	1	2	2	0	5.273	95	13571.412	5.3	1.63	63	88	234	1	153	13571.412	4	2	2	2	2	4.5	3	1	1	1	NA	1	1
2701	33827	2	43	3	3	5	2	4.39	56	113565.852849	1	2005-2006	1	1	2	21.21	76.2	176	98	58	0	2	2	2	0	4.829	87	285281.078	4.6	1.53	59	104	191	0	111	285281.078	4.4	2	2	2	2	1	2	2	2	3	2	3	2
2712	33838	2	57	3	3	1	2	2.88	50	95374.903573	2	2005-2006	1	1	1	20.99	73.2	161	108	74	0	2	2	2	0	5.107	92	0	5.8	2.48	96	94	244	0	129	0	4.7	2	2	2	2	3.42	2	2	1	2	2	3	2
2714	33840	2	35	3	5	5	2	3.13	55	91922.021133	1	2005-2006	2	0	2	19.05	75.4	163.8	108	66	0	2	2	2	0	4.441	80	223731.295	4.9	2.02	78	53	149	0	60	223731.295	4.6	2	2	2	2	2.58	1	3	2	3	2	1	2
2719	33845	1	31	1	3	1	0	0	55	34679.07967	2	2005-2006	2	0	6	29.83	94.7	165.2	122	72	0	2	2	2	0	5.495	99	90749.223	5.7	1.01	39	205	232	0	152	90749.223	6.2	2	2	2	2	11.58	1	2	1	1	NA	1	2
2721	33847	2	45	1	2	1	2	0.51	54	17701.557115	2	2005-2006	2	0	1	48.37	131.4	162.8	126	74	0	2	2	1	1	14.433	260	41481.918	8.7	1.06	41	263	220	0	126	41481.918	4.3	2	2	2	2	10.54	2	1	1	1	2	1	2
2727	33853	1	69	2	5	3	0	5	52	52856.910333	2	2005-2006	1	3	0	24.86	97.2	185.9	114	74	0	2	2	2	2	6.384	115	120772.164	6	1.11	43	67	194	1	138	120772.164	4.4	2	2	2	2	6.17	3	3	2	3	NA	2	1
2728	33854	2	63	1	2	3	0	0.9	58	6176.426605	1	2005-2006	1	3	0	34.33	106.5	156.6	0	0	1	1	2	1	1	8.382	151	13680.04	6.1	1.5	58	259	220	0	110	13680.04	6.5	2	2	2	2	19.89	3	1	2	1	NA	2	1
2730	33856	2	21	4	4	5	2	0.63	49	32480.779087	1	2005-2006	2	0	0	20.42	77.4	162.3	92	68	0	2	2	2	0	5.44	98	58089.625	5.4	1.42	55	60	152	0	85	58089.625	4.4	2	2	2	2	17.35	1	2	2	1	2	1	1
2735	33861	1	81	3	3	1	0	2.03	45	23130.872141	1	2005-2006	1	3	0	34.75	120.3	180.1	0	0	1	1	2	2	0	6.55	118	50066.914	6.2	1.14	44	89	182	0	120	50066.914	6.5	2	2	2	2	13.42	3	2	1	2	NA	2	1
2738	33864	2	61	3	5	6	0	5	44	63428.420261	2	2005-2006	1	3	7	26.29	90.1	157.6	114	66	0	2	2	2	0	5.662	102	171880.556	5.6	2.35	91	31	136	0	39	171880.556	3.9	2	2	2	2	6.16	3	3	1	3	NA	2	2
2741	33867	1	29	3	5	5	0	4.7	55	86199.403244	1	2005-2006	1	2	3	26.49	93.1	171.6	118	88	0	2	2	2	0	5.495	99	211135.83	5.1	1.37	53	366	199	0	73	211135.83	7.5	2	2	2	2	21.29	1	3	2	3	NA	3	2
2745	33871	2	62	4	2	3	0	0	45	10214.185604	2	2005-2006	2	0	0	31.75	99.3	150.7	218	104	1	1	2	2	0	5.773	104	23998.151	5.9	1.5	58	90	225	0	149	23998.151	8	2	2	2	2	10.82	3	1	2	1	NA	1	1
2750	33876	1	49	3	3	1	0	5	44	75819.10628	1	2005-2006	1	1	10	25.66	95.6	170.4	142	68	0	1	2	2	0	5.329	96	159315.386	5	1.27	49	138	197	0	120	159315.386	6.7	2	2	2	2	9.17	2	2	1	3	NA	3	2
2754	33880	2	29	3	4	1	2	1.3	44	53893.316251	2	2005-2006	1	1	5	24.15	83.6	168.9	116	84	0	2	2	2	0	5.273	95	123516.283	4.9	1.19	46	60	175	0	117	123516.283	3.7	2	2	2	2	7.51	1	2	1	2	2	3	2
2759	33885	2	40	3	5	1	2	5	57	124921.74455	1	2005-2006	2	0	3	24.16	78.2	150.6	128	80	0	2	2	2	0	5.273	95	321772.768	4.6	2.25	87	104	231	0	123	321772.768	3.8	2	2	2	2	4.72	2	3	1	3	2	1	2
2766	33892	2	70	3	3	2	0	5	55	51723.504974	1	2005-2006	1	3	2	19.23	67.9	160.6	114	66	0	2	2	2	0	5.884	106	131289.005	5.4	1.34	52	106	232	0	159	131289.005	6.1	2	2	2	2	10.13	3	2	2	3	NA	2	2
2768	33894	2	63	3	4	3	0	1.46	49	48488.825916	1	2005-2006	1	3	1	34.35	99.8	157.3	152	92	0	1	1	2	2	5.829	105	113269.54	5.8	1.58	61	83	207	0	129	113269.54	7.3	2	2	2	2	10.25	3	2	2	2	NA	2	2
2769	33895	2	64	4	4	1	0	3.9	50	17424.9252	1	2005-2006	2	0	1	30.22	103.2	162.9	160	78	1	1	2	2	0	6.495	117	40939.729	6	1.4	54	137	207	0	126	40939.729	5.7	2	2	2	2	25.94	3	2	1	3	NA	1	2
2781	33907	2	26	1	4	1	2	0.9	49	17518.852213	2	2005-2006	2	0	0	21.2	77.8	156.6	102	58	0	2	2	2	0	4.829	87	43912.393	5.1	1.09	42	78	187	0	129	43912.393	3.1	2	2	2	2	3.55	1	2	1	1	2	1	1
2791	33917	1	51	1	2	1	0	4.1	54	20187.724501	1	2005-2006	2	0	2	24.87	93.8	180.7	0	0	0	1	2	2	0	5.829	105	45133.99	5.5	1.22	47	239	230	0	135	45133.99	5.2	2	2	2	2	5.67	2	1	1	3	NA	1	2
2792	33918	2	31	1	4	5	2	1.33	57	25750.005864	2	2005-2006	2	0	6	25.63	85	166.1	102	76	0	2	2	2	0	4.774	86	0	5.2	1.86	72	49	187	0	105	0	2.9	2	2	2	2	3.4	1	2	2	2	2	1	2
2796	33922	2	83	3	3	1	0	2.39	54	38208.000638	2	2005-2006	1	3	4	23.11	94	156.9	150	68	1	1	2	1	1	7.216	130	86762.118	6.3	1.19	46	201	148	1	62	86762.118	5.3	2	2	2	2	3.76	3	2	1	2	NA	2	2
2798	33924	2	24	2	2	5	2	0.75	45	62191.704536	1	2005-2006	2	0	0	22.8	84.1	161.4	110	56	0	2	2	2	0	4.885	88	154363.136	5.1	1.34	52	58	158	0	94	154363.136	3.2	2	2	2	2	7.58	1	1	2	1	2	1	1
2799	33925	2	71	3	5	3	0	3.57	56	46498.209595	2	2005-2006	2	0	0	19.93	77.7	162.3	124	20	0	2	2	2	0	5.162	93	118025.716	5.6	1.86	72	185	219	1	110	118025.716	3.8	2	2	2	2	7.7	3	3	2	3	NA	1	1
2802	33928	1	67	1	3	1	0	3.01	54	7638.37289	2	2005-2006	2	0	3	42.19	137	175.4	104	48	0	2	2	2	2	6.661	120	18442.462	5.5	1.24	48	113	175	0	104	18442.462	5.4	2	2	2	2	12.31	3	2	1	3	NA	1	2
2803	33929	1	54	3	4	1	0	5	54	89421.900602	1	2005-2006	1	3	0	26.67	92	178	0	0	0	2	2	2	0	5.829	105	198348.633	5.3	1.06	41	183	217	0	139	198348.633	5.8	2	2	2	2	9.28	2	2	1	3	NA	2	1
2808	33934	1	57	3	4	1	0	4.68	49	104617.114356	1	2005-2006	2	0	1	39.72	133.4	179.3	126	80	0	2	2	2	0	6.328	114	195213.983	5.7	1.16	45	202	204	0	119	195213.983	6.5	2	2	2	2	19.83	2	2	1	3	NA	1	2
2815	33941	2	81	1	3	1	0	1.56	58	9378.487953	2	2005-2006	1	3	1	25.04	96	164.3	134	56	1	1	2	1	1	8.771	158	20772.22	6.8	1.06	41	417	311	2	0	20772.22	7.4	2	2	2	2	12.96	3	2	1	2	NA	2	2
2819	33945	1	65	3	2	3	0	5	50	63744.810713	2	2005-2006	1	1	6	30.67	107	179.3	130	80	1	1	2	2	0	6.661	120	177181.707	6.1	1.03	40	201	149	0	69	177181.707	6.8	1	1	1	2	18.51	3	1	2	3	NA	3	2
2826	33952	1	21	1	1	5	0	1.68	55	29194.86546	2	2005-2006	2	0	1	26.57	84.5	163.7	126	104	0	2	2	2	0	5.607	101	72123.075	5.2	1.5	58	76	202	0	129	72123.075	4.9	2	2	2	2	9.46	1	1	2	2	NA	1	2
2828	33954	2	30	3	5	1	1	4.05	45	91859.288407	1	2005-2006	2	0	1	34.8	116.1	165.3	114	48	0	2	2	3	2	4.94	89	0	4.5	1.86	72	165	199	0	94	0	3.3	2	2	2	2	46.79	1	3	1	3	1	1	2
2833	33959	2	81	3	2	2	0	0.99	47	35259.981791	1	2005-2006	2	0	0	25.7	95.8	153.3	0	0	1	1	2	2	2	5.495	99	91887.472	6	1.47	57	147	112	1	26	91887.472	7.7	2	2	2	1	6.12	3	1	2	1	NA	1	1
2839	33965	1	50	4	4	3	0	1.99	50	29474.91701	1	2005-2006	1	1	0	23.47	84	173.3	120	58	0	2	2	2	0	5.495	99	76548.457	5.9	1.14	44	100	227	0	163	76548.457	6.6	2	2	2	2	5.73	2	2	2	2	NA	3	1
2845	33971	2	64	3	3	1	0	0.23	46	74815.098445	2	2005-2006	1	1	0	34.77	103.5	159.1	154	74	1	1	2	2	0	6.661	120	191777.815	5.2	1.32	51	115	203	1	129	191777.815	3.5	2	2	1	1	20.11	3	2	1	1	NA	3	1
2846	33972	1	65	4	4	1	0	3.9	50	11522.28255	1	2005-2006	1	1	4	21.26	86	183.5	136	72	0	2	2	2	1	10.047	181	29290.896	7.6	1.73	67	112	239	1	150	29290.896	4.4	2	2	2	2	3.89	3	2	1	3	NA	3	2
2848	33974	2	25	3	4	1	1	4.52	49	6223.909076	2	2005-2006	1	3	0	23.01	92.2	163.1	130	70	0	2	2	2	0	4.496	81	16368.56	4.6	1.94	75	228	269	0	148	16368.56	4.1	2	2	2	2	9.33	1	2	1	3	1	2	1
2853	33979	1	83	4	2	2	0	0.63	48	10546.303397	1	2005-2006	1	3	0	20.67	81.5	164.3	190	62	0	1	2	2	0	5.551	100	23732.167	5.6	1.37	53	124	237	0	159	23732.167	5.6	2	2	2	2	2.17	3	1	2	1	NA	2	1
2857	33983	2	30	3	5	1	1	5	55	8527.674011	1	2005-2006	1	3	1	22.16	86	168.2	98	50	0	2	2	2	0	4.274	77	0	4.6	2.53	98	88	161	0	45	0	2.4	2	2	2	2	4.01	1	3	1	3	1	2	2
2862	33988	2	23	3	2	1	1	2.45	48	6503.230513	2	2005-2006	2	0	0	29.4	97.9	159.5	112	68	0	2	2	2	0	4.552	82	16141.366	4.4	1.99	77	175	295	0	183	16141.366	1.9	2	2	2	2	7.01	1	1	1	2	1	1	1
2866	33992	1	20	3	4	5	0	4.75	46	67555.687553	2	2005-2006	1	1	2	25.17	86.3	176.7	118	50	0	2	2	2	0	5.773	104	165470.126	4.8	1.34	52	151	203	0	121	165470.126	7.5	2	2	2	2	7.56	1	2	2	3	NA	3	2
2874	34000	2	23	1	2	1	2	0.62	50	20983.991096	1	2005-2006	2	0	1	30.69	101.2	155.9	120	64	0	1	2	2	0	4.94	89	53645.499	5.7	0.83	32	94	136	0	85	53645.499	3.8	2	2	2	2	33.79	1	1	1	1	2	1	2
2876	34002	1	21	4	3	5	0	1.89	51	23607.139693	2	2005-2006	2	0	2	19.66	72	174.4	126	58	0	2	2	2	0	5.162	93	52908.701	5.8	1.45	56	55	157	0	90	52908.701	4.3	2	2	2	2	4.61	1	2	2	2	NA	1	2
2878	34004	1	46	3	3	1	0	2.05	45	88900.988555	1	2005-2006	2	0	7	42.31	133.6	185	0	0	0	2	2	2	0	5.829	105	197193.187	5.6	1.03	40	100	205	0	145	197193.187	7.7	2	2	2	2	14.42	2	2	1	2	NA	1	2
2880	34006	1	81	3	5	1	0	2.65	47	23409.369123	1	2005-2006	1	3	0	29.92	113.2	170.9	0	0	1	1	2	2	0	5.94	107	65067.445	5.3	0.78	30	292	184	0	96	65067.445	6.7	2	2	1	2	14.3	3	3	1	2	NA	2	1
2886	34012	2	82	3	1	1	0	1.27	53	42486.210168	2	2005-2006	2	0	1	33.32	102.5	146.7	154	60	2	1	2	2	0	5.384	97	105998.233	5.4	1.91	74	89	226	1	134	105998.233	5.9	2	2	2	2	6.28	3	1	1	2	NA	1	2
2890	34016	2	85	4	1	2	0	3.82	52	26116.921295	1	2005-2006	2	0	0	26.02	101	163.3	114	0	1	1	2	2	0	4.94	89	54326.13	4.3	1.4	54	138	177	0	95	54326.13	7.9	2	2	2	2	6	3	1	2	3	NA	1	1
2895	34021	2	23	3	3	1	1	2.56	53	7892.106998	2	2005-2006	2	0	5	28.53	101.7	172.5	112	62	0	2	2	2	0	4.552	82	18087.655	4.8	1.81	70	147	290	0	191	18087.655	4.3	2	2	2	2	8.94	1	2	1	2	1	1	2
2897	34023	1	24	1	3	1	0	1.68	55	29194.86546	2	2005-2006	1	2	1	33.54	106.7	174.3	124	84	0	2	2	2	0	5.718	103	72123.075	5.6	1.27	49	65	131	0	69	72123.075	5.8	2	2	2	2	23.61	1	2	1	2	NA	3	2
2911	34037	1	20	3	4	5	0	1.95	45	103406.563529	1	2005-2006	2	0	0	17.43	70.6	192.8	124	72	0	2	2	2	0	4.94	89	270400.96	4.8	1.94	75	62	194	0	107	270400.96	6.3	2	2	2	2	5.01	1	2	2	2	NA	1	1
2914	34040	2	84	3	4	2	0	2.2	44	32708.945045	2	2005-2006	2	0	0	27.21	99.6	154.8	216	50	1	1	2	2	0	6.106	110	81605.075	6.1	1.29	50	141	212	0	134	81605.075	7.8	2	2	2	1	5.04	3	2	2	2	NA	1	1
2916	34042	2	54	4	4	2	2	0.52	52	28302.85536	1	2005-2006	2	0	0	26.7	90.9	159.6	182	98	2	1	2	2	0	4.718	85	71423.566	5.7	2.28	88	168	301	0	179	71423.566	6.4	2	2	2	2	11.14	2	2	2	1	2	1	1
2917	34043	2	20	1	4	5	2	0.76	49	16393.308415	2	2005-2006	2	0	4	29.12	92	160.9	102	60	0	2	2	2	0	5.829	105	34024.351	5.7	1.34	52	114	255	0	180	34024.351	5.9	2	2	2	2	17.79	1	2	2	1	2	1	2
2920	34046	1	48	3	3	1	0	2	46	97483.134347	2	2005-2006	1	3	0	25.48	96.8	179.6	98	70	0	2	2	2	0	6.051	109	210249.515	5.1	1.53	59	94	203	0	125	210249.515	5.5	2	2	2	2	6.5	2	2	1	2	NA	2	1
2924	34050	2	74	3	1	2	0	1.01	44	39230.248503	2	2005-2006	2	0	0	29.72	103.5	159.9	164	60	1	1	2	2	0	5.995	108	97874.981	5.7	1.6	62	99	171	1	89	97874.981	3.4	2	1	2	2	4.07	3	1	2	2	NA	1	1
2925	34051	1	36	3	4	5	0	1.39	50	39090.594971	2	2005-2006	2	0	0	30.02	104.1	176.2	116	78	0	1	2	2	0	5.273	95	94110.955	5	1.16	45	80	194	0	133	94110.955	6.9	2	2	2	2	7.82	2	2	2	2	NA	1	1
2926	34052	1	22	3	3	5	0	2.94	46	100075.504502	1	2005-2006	1	1	2	29.76	101.4	176.2	104	58	0	2	2	2	0	5.107	92	230816.899	5.3	1.66	64	115	200	0	113	230816.899	5.8	2	2	2	2	33.77	1	2	2	2	NA	3	2
2934	34060	2	70	1	4	2	0	0.79	54	11328.029285	1	2005-2006	1	3	5	36.23	123.3	158.3	0	0	0	2	2	2	0	6.273	113	25199.06	4.4	1.4	54	72	108	0	40	25199.06	7.4	2	2	2	1	36.48	3	2	2	1	NA	2	2
2944	34070	1	35	3	3	1	0	2.69	56	85817.403464	2	2005-2006	1	3	3	27.53	93.6	179	112	80	0	2	2	2	0	5.551	100	197931.622	5.3	0.93	36	181	180	0	108	197931.622	5.4	2	2	2	2	8.77	1	2	1	2	NA	2	2
2948	34074	1	41	2	4	3	0	2.21	58	71727.561539	1	2005-2006	2	0	0	38.72	123	168.4	154	96	2	1	2	2	0	6.772	122	150718.001	0	0.72	28	237	201	0	126	150718.001	6.2	2	2	2	1	41.22	2	2	2	2	NA	1	1
2954	34080	1	44	3	5	1	0	1.07	48	93752.310308	2	2005-2006	2	0	0	24.96	102	192.2	126	66	0	1	2	2	0	5.495	99	197665.386	5.1	1.01	39	156	258	0	188	197665.386	5.5	2	2	2	2	12.44	2	3	1	2	NA	1	1
2957	34083	2	54	1	2	1	2	2.17	58	14857.212448	1	2005-2006	2	0	0	37	103.2	146.5	124	72	0	2	2	2	0	5.718	103	37292.111	5.4	0.7	27	558	205	0	0	37292.111	4.4	2	2	2	2	26.07	2	1	1	2	2	1	1
2960	34086	1	64	3	1	1	0	3.18	47	74086.815952	2	2005-2006	1	1	1	33.4	122.7	180.4	128	50	1	1	2	2	2	7.383	133	159478.073	4.5	1.09	42	129	149	1	81	159478.073	7.4	2	2	2	2	17.62	3	1	1	3	NA	3	2
2964	34090	1	65	3	2	3	0	1.88	53	34588.891988	1	2005-2006	1	1	7	34.92	128.8	181.4	146	68	1	1	2	2	0	5.273	95	0	5.7	1.68	65	145	164	1	70	0	6.8	2	2	2	2	4.27	3	1	2	2	NA	3	2
2965	34091	1	69	5	5	1	0	5	57	84751.904438	1	2005-2006	1	3	4	24.15	90.3	165.7	140	68	1	1	2	2	0	6.106	110	183446.016	5.7	1.5	58	100	185	0	107	183446.016	7.6	1	1	2	1	11.28	3	3	1	3	NA	2	2
2982	34108	1	25	3	3	5	0	0.9	44	50044.070392	2	2005-2006	2	0	2	36.62	123.2	177.9	112	78	0	2	2	2	0	5.495	99	143576.999	5.3	0.93	36	212	236	0	158	143576.999	7.3	2	2	2	2	17.1	1	2	2	1	NA	1	2
2985	34111	1	44	3	3	1	0	3.42	47	94827.550231	1	2005-2006	1	1	4	27.53	100.4	180.1	116	48	0	2	2	2	0	4.996	90	197770.215	5.2	1.34	52	476	248	0	0	197770.215	5.5	2	2	2	2	3.85	2	2	1	3	NA	3	2
2988	34114	1	69	4	3	3	0	2.51	45	9951.712988	1	2005-2006	1	1	4	24.51	82.7	172.7	134	80	0	2	2	2	0	4.829	87	25298.337	4.2	1.03	40	125	205	0	140	25298.337	5.3	2	2	2	2	2.33	3	2	2	2	NA	3	2
2992	34118	1	39	4	4	1	0	3.42	53	27566.325763	1	2005-2006	2	0	2	32.28	111.7	184.1	0	0	0	2	2	2	0	6.106	110	70374.61	5.8	1.29	50	501	338	1	0	70374.61	6.3	2	2	2	2	32.41	2	2	1	3	NA	1	2
2994	34120	1	35	5	4	1	0	1.57	46	85817.403464	1	2005-2006	2	0	0	40.45	130.6	177.4	130	74	1	1	2	1	1	5.884	106	200021.952	5.7	1.53	59	213	161	0	59	200021.952	7.6	2	2	2	2	21.82	1	2	1	2	NA	1	1
3001	34127	1	85	3	4	1	0	5	56	28167.022829	1	2005-2006	1	3	4	27.07	104.6	171.8	0	0	0	2	2	2	0	5.329	96	60512.774	5.4	1.24	48	88	193	0	127	60512.774	7.4	2	2	2	1	3.51	3	2	1	3	NA	2	2
3002	34128	1	51	3	3	1	0	4.75	46	65198.374835	2	2005-2006	2	0	6	30.98	109.5	172.9	118	70	0	2	2	2	0	5.662	102	144617.912	5.2	1.03	40	212	193	0	111	144617.912	7.2	2	2	2	2	23.75	2	2	1	3	NA	1	2
3003	34129	2	33	1	1	1	1	0.8	58	1770.427152	2	2005-2006	2	0	0	26.67	106.7	161.2	100	54	0	2	2	2	0	4.552	82	4270.156	4.9	2.3	89	204	186	0	56	4270.156	4	2	2	2	2	10.05	1	1	1	1	1	1	1
3005	34131	2	27	1	1	1	1	0.25	53	20811.47451	1	2005-2006	2	0	0	31.6	93.3	144.4	0	0	0	2	2	2	0	5.329	96	47387.184	5.4	0.91	35	165	154	0	86	47387.184	3.6	2	2	2	2	10.18	1	1	1	1	1	1	1
3006	34132	2	27	1	4	1	2	1.07	55	22237.017339	2	2005-2006	2	0	0	32.7	90	156.8	108	64	0	2	2	2	0	5.051	91	50633.107	4.9	2.02	78	55	246	0	157	50633.107	4.2	2	2	2	2	6.22	1	2	1	2	2	1	1
3007	34133	1	61	4	3	6	0	2.04	53	12301.124016	2	2005-2006	1	3	0	27.96	92.2	177.6	106	74	0	2	2	2	0	5.329	96	28505.129	6	1.24	48	98	247	0	179	28505.129	5.1	2	2	2	2	8.41	3	2	1	2	NA	2	1
3010	34136	1	29	3	4	3	0	3.21	55	85912.425338	1	2005-2006	2	0	1	43.19	148.4	186.3	126	84	0	2	2	2	0	5.384	97	223806.462	5.1	0.96	37	226	156	0	74	223806.462	7.2	2	2	2	2	67.11	1	2	2	3	NA	1	2
3015	34141	1	26	3	5	1	0	5	55	86199.403244	1	2005-2006	1	1	2	23.02	84.3	185.5	100	70	0	2	2	2	0	4.774	86	224554.055	5.1	1.29	50	119	215	0	141	224554.055	4.8	2	2	2	2	3.12	1	3	1	3	NA	3	2
3019	34145	1	54	3	3	2	0	3.06	44	82142.506664	2	2005-2006	2	0	2	29.14	107	177	138	78	1	1	2	2	0	5.718	103	168385.436	5.8	2.22	86	81	248	0	146	168385.436	5.9	2	2	2	2	7.99	2	2	2	3	NA	1	2
3024	34150	1	64	2	3	1	0	3.73	52	52856.910333	2	2005-2006	1	1	1	31.33	99.6	165	148	68	0	2	2	2	0	5.495	99	113555.425	5.7	1.01	39	231	236	0	151	113555.425	6	2	2	2	2	9.91	3	2	1	3	NA	3	2
3035	34161	2	31	1	1	1	1	0.78	58	3805.968362	2	2005-2006	2	0	0	26	96	149.1	106	58	0	2	2	2	0	4.552	82	8666.091	5.3	1.4	54	215	147	0	50	8666.091	3.2	2	2	2	2	10.05	1	1	1	1	1	1	1
3039	34165	2	52	3	3	6	2	3.25	50	47786.969771	2	2005-2006	1	1	2	34.95	113.9	168.3	132	80	0	1	2	2	2	5.329	96	0	5	1.53	59	87	200	0	124	0	6.4	2	2	2	2	14.52	2	2	1	3	2	3	2
3047	34173	1	78	3	3	1	0	1.29	48	59471.326929	2	2005-2006	1	3	1	20.58	91.3	171.6	0	0	0	2	2	2	0	5.995	108	136400.57	5.4	1.78	69	54	164	0	84	136400.57	4.8	2	2	2	2	3.76	3	2	1	2	NA	2	2
3050	34176	2	45	1	1	1	2	1.66	57	16010.039886	2	2005-2006	1	3	0	23.01	78.5	159.6	108	66	0	2	2	2	0	4.94	89	37937.129	5	1.84	71	48	221	0	140	37937.129	3.2	2	2	2	2	4.78	2	1	1	2	2	2	1
3058	34184	1	60	4	1	1	0	0.63	48	8960.298728	1	2005-2006	1	1	0	39.64	132.3	179.2	112	82	1	1	2	2	0	6.883	124	19791.32	5.3	1.06	41	168	171	0	96	19791.32	5.4	2	2	2	2	39.42	2	1	1	1	NA	3	1
3077	34203	1	52	3	4	1	0	2.26	45	83134.755382	1	2005-2006	2	0	2	42.44	130.7	174.2	128	70	1	1	2	3	2	6.495	117	174687.44	5.5	1.42	55	176	163	1	73	174687.44	8	9	2	2	2	21.13	2	2	1	2	NA	1	2
3079	34205	1	47	1	3	1	0	3.73	51	15700.552583	1	2005-2006	1	3	2	22.98	86.6	166.5	138	50	0	2	2	2	0	4.496	81	35060.732	5.5	1.81	70	143	195	1	96	35060.732	3.8	2	2	2	2	7.62	2	2	1	3	NA	2	2
3080	34206	2	32	4	4	1	2	1.81	53	35474.770807	2	2005-2006	2	0	4	30.16	92.5	160.4	112	68	0	2	2	2	0	5.218	94	65087.824	5.2	1.5	58	104	207	0	128	65087.824	4.6	2	2	2	2	15.12	1	2	1	2	2	1	2
3088	34214	1	33	1	4	5	0	3.51	44	22106.325373	1	2005-2006	2	0	3	29.19	94.8	164.5	122	66	0	2	2	2	0	5.662	102	61315.668	5.6	1.63	63	91	205	0	124	61315.668	7.3	2	2	2	2	6.73	1	2	2	3	NA	1	2
3094	34220	1	50	4	3	3	0	2.57	49	32455.948059	1	2005-2006	2	0	1	29.17	97.7	171.5	130	90	0	2	2	3	2	8.715	157	75246.67	7.7	1.42	55	232	331	0	230	75246.67	7.9	2	2	2	2	12.63	2	2	2	2	NA	1	2
3100	34226	2	24	3	5	5	2	5	47	71411.098038	1	2005-2006	1	3	2	17.56	69.7	166.2	102	76	0	2	2	2	0	5.051	91	173809.249	5.2	1.66	64	81	212	0	132	173809.249	4	2	2	2	2	4.68	1	3	2	3	2	2	2
3101	34227	2	27	1	3	6	1	5	58	1988.115717	2	2005-2006	1	3	2	32.08	105.5	162.2	112	0	0	2	2	2	0	5.051	91	4740.867	5.1	1.91	74	188	189	0	77	4740.867	3.2	2	2	2	2	12.06	1	2	1	3	1	2	2
3114	34240	2	33	1	2	6	1	0.97	57	4154.285191	1	2005-2006	2	0	0	34.41	108.5	149.2	0	0	0	2	2	2	0	4.829	87	9459.199	5.3	1.73	67	360	173	0	34	9459.199	2.9	2	2	2	2	17.13	1	1	1	1	1	1	1
3122	34248	2	83	3	3	3	0	1.53	54	37513.309717	2	2005-2006	2	0	3	19.68	79.5	154.2	126	28	0	2	2	2	0	5.329	96	95219.477	5.6	2.2	85	104	222	0	116	95219.477	3.9	2	2	2	2	5.61	3	2	2	2	NA	1	2
3123	34249	2	81	3	3	2	0	0	44	30336.436726	2	2005-2006	1	3	1	23.59	95.7	166.5	136	66	1	1	2	1	1	7.993	144	67204.432	6.9	1.81	70	140	187	1	89	67204.432	4.4	2	2	2	2	5.52	3	2	2	1	NA	2	2
3124	34250	1	48	3	5	1	0	3.57	44	75566.686802	1	2005-2006	1	2	5	24.26	90.9	182.5	124	72	0	2	2	2	0	5.273	95	161600.53	5.4	1.63	63	58	234	0	159	161600.53	5.3	2	2	2	2	2.26	2	3	1	3	NA	3	2
3130	34256	1	48	1	1	1	0	2.25	53	23668.689927	2	2005-2006	2	0	1	30.78	101.2	160	110	78	0	2	2	1	1	9.659	174	47728.653	7.3	0.85	33	157	197	0	133	47728.653	5.6	2	2	2	2	18.81	2	1	1	2	NA	1	2
3142	34268	2	25	1	2	6	1	0.62	56	2829.007346	1	2005-2006	1	3	0	51.02	141.8	162	106	64	0	2	1	1	2	5.773	104	6629.51	5.2	1.58	61	212	238	0	135	6629.51	4.2	2	2	2	2	46.53	1	1	1	1	1	2	1
3147	34273	1	35	2	5	3	0	5	55	73918.278038	1	2005-2006	2	0	1	35.78	112.5	172.6	0	0	0	2	2	2	0	4.663	84	181054.582	5.5	1.03	40	312	231	0	129	181054.582	7.6	2	2	2	2	12.42	1	3	2	3	NA	1	2
3155	34281	1	83	4	3	2	0	1.95	49	14666.366839	1	2005-2006	2	0	2	21.56	82.7	168.2	150	78	0	1	2	2	0	4.774	86	29219.476	5.5	1.84	71	41	168	0	89	29219.476	5.2	2	2	2	2	2.59	3	2	2	2	NA	1	2
3157	34283	2	44	3	3	1	2	4.68	46	109564.780116	1	2005-2006	1	1	3	23.51	89	163.7	144	94	0	1	2	2	0	5.773	104	270524.368	4.7	1.94	75	113	191	0	93	270524.368	4	2	2	2	2	4.43	2	2	1	3	2	3	2
3166	34292	2	49	3	5	1	2	0.9	54	43826.693812	1	2005-2006	2	0	4	22.58	89.2	152.9	112	72	0	2	2	2	0	4.94	89	110094.066	5.2	1.09	42	218	154	0	68	110094.066	4	2	2	2	2	10.58	2	3	1	1	2	1	2
3169	34295	1	28	4	5	1	0	3.73	49	32873.295211	1	2005-2006	2	0	0	30.83	95.1	184.8	0	0	0	2	2	2	2	4.996	90	70157.635	5.1	0.96	37	320	236	0	135	70157.635	5.4	2	2	2	2	16.91	1	3	1	3	NA	1	1
3174	34300	1	81	3	3	1	0	1.09	45	10874.550114	1	2005-2006	1	1	2	25.49	86.4	158.2	128	54	0	2	2	2	0	5.273	95	24902.596	5.9	1.22	47	61	157	0	98	24902.596	6	1	2	1	2	1	3	2	1	2	NA	3	2
3179	34305	2	36	3	2	6	2	0.6	44	57458.782957	2	2005-2006	1	1	1	18.65	74.2	158.4	106	60	0	2	2	2	0	4.496	81	131687.857	5.2	1.5	58	61	152	0	82	131687.857	3.3	2	2	2	2	4.94	2	1	1	1	2	3	2
3184	34310	2	40	3	2	6	2	0.6	44	42685.208346	2	2005-2006	1	1	0	43.07	136.2	165.8	116	74	0	2	2	2	0	13.822	249	110887.29	8.9	1.01	39	118	186	2	123	110887.29	3.4	2	2	2	2	33.64	2	1	1	1	2	3	1
3186	34312	2	42	3	5	1	2	1.07	48	98022.536776	2	2005-2006	2	0	5	34.65	105.4	158.9	120	70	0	2	2	2	0	4.718	85	251104.848	5.5	1.58	61	222	213	0	108	251104.848	5.5	2	2	2	2	8.12	2	3	1	2	2	1	2
3203	34329	2	80	3	3	2	0	0.76	47	37784.197788	2	2005-2006	1	3	0	21.66	79.8	159.8	132	52	0	2	2	2	0	5.218	94	96617.589	5.7	1.29	50	134	145	1	68	96617.589	6.1	1	1	1	2	2.59	3	2	2	1	NA	2	1
3212	34338	1	41	2	5	1	0	4.11	54	20187.724501	1	2005-2006	2	0	0	29.16	103.4	174.1	0	0	0	2	2	2	0	5.995	108	45080.987	4.9	1.09	42	113	200	0	135	45080.987	5.6	2	2	2	2	12.94	2	3	1	3	NA	1	1
3228	34354	1	34	4	5	5	0	2.77	49	31860.551696	1	2005-2006	2	0	4	25.77	87.5	179.9	122	66	1	1	2	2	0	6.106	110	63745.005	5.8	1.22	47	94	146	0	80	63745.005	6.4	2	2	2	2	8.17	1	3	2	2	NA	1	2
3235	34361	2	85	3	1	2	0	1.46	44	25943.690417	1	2005-2006	1	3	7	31.56	83.7	144.4	134	36	0	2	2	2	0	7.105	128	65852.484	5.6	2.46	95	37	202	0	100	65852.484	7	2	2	2	2	11.89	3	1	2	2	NA	2	2
3248	34374	2	34	2	1	1	2	0.23	47	68467.583735	1	2005-2006	2	0	0	29.92	94.2	140.3	110	74	0	2	2	2	0	4.996	90	169940.203	5.6	1.6	62	248	251	0	139	169940.203	4.8	2	2	2	2	11.94	1	1	1	1	2	1	1
3257	34383	2	34	3	5	1	1	5	44	7219.541435	1	2005-2006	2	0	4	26.48	100.1	163.4	98	62	0	2	2	2	0	4.219	76	18017.844	5.2	2.02	78	242	269	0	143	18017.844	4.2	2	2	2	2	8.82	1	3	1	3	1	1	2
3267	34393	1	69	3	3	3	0	4.18	44	60660.067815	2	2005-2006	1	1	1	23.03	95.1	168.9	134	82	0	2	2	2	0	5.551	100	139127.009	5.9	1.24	48	153	237	0	158	139127.009	5.6	2	2	2	2	4.15	3	2	2	3	NA	3	2
3270	34396	2	69	4	2	2	0	2.09	44	13145.795909	1	2005-2006	1	3	0	37.78	121.4	159.9	138	84	1	1	2	2	0	5.218	94	30316.291	5.8	1.68	65	124	232	1	142	30316.291	4.2	2	2	2	2	11.21	3	1	2	2	NA	2	1
3275	34401	1	30	4	4	1	0	2.41	45	16960.724735	2	2005-2006	1	1	1	26.19	88.1	170.7	134	76	0	1	2	2	0	5.273	95	38328.738	4.3	1.32	51	62	124	0	61	38328.738	6.6	2	2	2	2	6.54	1	2	1	2	NA	3	2
3276	34402	2	28	1	3	6	1	1.02	49	1389.296766	2	2005-2006	2	0	0	35.55	104.1	153.8	114	58	0	2	2	2	0	5.607	101	3551.732	5.2	2.22	86	303	264	0	117	3551.732	5.3	2	2	2	2	52.62	1	2	1	2	1	1	1
3292	34418	1	63	3	3	1	0	4.77	53	79111.506411	2	2005-2006	1	3	2	22.91	82.2	167	126	80	1	1	2	2	0	5.384	97	171638.405	5.4	1.53	59	371	198	1	65	171638.405	7.4	1	1	1	2	14.89	3	2	1	3	NA	2	2
3297	34423	2	58	4	4	2	2	0.73	48	26942.265575	1	2005-2006	1	3	1	36.08	115.7	159.6	140	54	1	1	1	1	1	9.548	172	78564.286	7.9	1.09	42	127	138	0	71	78564.286	5.3	2	1	1	2	14.44	2	2	2	1	2	2	2
3298	34424	2	27	3	3	1	1	1.24	47	6584.19463	1	2005-2006	1	3	0	24.8	89.5	161.4	86	52	0	2	2	2	0	5.218	94	16432.206	4.8	1.45	56	135	190	0	107	16432.206	3.3	2	2	2	2	5.39	1	2	1	2	1	2	1
3301	34427	2	74	1	1	5	0	1	58	7739.828161	1	2005-2006	1	3	0	26.86	94.4	140.2	162	54	1	1	2	2	0	5.607	101	16272.864	5.2	2.17	84	94	216	0	113	16272.864	3.9	2	2	2	2	8.42	3	1	2	2	NA	2	1
3311	34437	2	37	3	4	3	2	4.16	54	96031.455704	2	2005-2006	1	3	2	26.72	84.7	168.2	90	68	0	2	2	2	0	4.663	84	239666.167	4.9	1.97	76	74	271	2	180	239666.167	5	2	2	2	2	3.79	2	2	2	3	2	2	2
3324	34450	1	49	3	3	4	0	1.84	46	104791.730576	1	2005-2006	1	1	5	22.22	77	172.2	102	48	0	2	2	2	2	5.384	97	233322.064	5.4	1.84	71	60	196	0	113	233322.064	3.9	2	2	2	2	6.46	2	2	2	2	NA	3	2
3328	34454	1	35	5	3	6	0	1.43	57	33586.008685	1	2005-2006	1	1	2	30.39	102.9	179.2	144	76	2	1	2	3	2	5.551	100	75899.43	5.3	1.16	45	132	247	0	176	75899.43	6.8	2	2	2	2	14.33	1	2	1	2	NA	3	2
3335	34461	2	65	2	1	1	0	2.21	58	55115.651921	1	2005-2006	2	0	0	29.83	98.4	154.7	136	68	1	1	2	2	0	6.051	109	140950.969	5.5	1.42	55	128	263	1	182	140950.969	6.8	2	2	2	2	14.21	3	1	1	2	NA	1	1
3339	34465	2	47	4	4	1	2	2.27	45	19365.849565	2	2005-2006	2	0	1	32.03	100.8	165.2	120	66	0	2	2	2	0	5.884	106	56245.746	4.8	0.85	33	55	134	0	90	56245.746	5.3	2	2	2	2	8.32	2	2	1	2	2	1	2
3341	34467	2	42	3	5	1	2	5	54	97496.553645	2	2005-2006	2	0	6	28.47	88	162.2	108	66	0	2	2	2	0	4.94	89	251131.107	5.1	1.71	66	63	206	0	127	251131.107	3.9	2	2	2	2	8.2	2	3	1	3	2	1	2
3343	34469	2	22	3	4	1	1	2.49	47	54973.504749	2	2005-2006	1	3	2	26.41	112.5	168.3	132	74	0	2	2	2	0	3.941	71	137197.641	4.9	1.4	54	251	301	0	197	137197.641	4.6	2	2	2	2	4.16	1	2	1	2	1	2	2
3351	34477	2	70	1	5	2	0	1.68	48	10571.694247	1	2005-2006	2	0	0	26.44	93.6	157.5	112	48	0	2	2	2	0	5.773	104	22200.715	6	1.84	71	122	207	0	112	22200.715	4.3	2	2	2	2	9.46	3	3	2	2	NA	1	1
3353	34479	2	32	4	3	1	2	2	54	33008.790622	2	2005-2006	2	0	0	28.8	98	155	124	66	0	2	2	2	0	5.773	104	66129.1	5.5	0.96	37	307	236	0	138	66129.1	4.7	2	2	2	2	11.2	1	2	1	2	2	1	1
3364	34490	2	33	2	2	1	2	3.4	54	95938.417985	2	2005-2006	2	0	1	34.96	103.6	164.4	114	62	0	2	2	2	0	5.162	93	239433.973	5.1	1.47	57	47	157	0	91	239433.973	5.6	2	2	2	2	8.76	1	1	1	3	2	1	2
3373	34499	1	45	3	2	1	0	1.7	46	100699.287704	2	2005-2006	1	1	0	21.39	75.3	173.9	116	68	0	2	2	2	0	5.718	103	197758.376	5.7	1.32	51	90	190	0	121	197758.376	5	2	2	2	2	3.68	2	1	1	2	NA	3	1
3374	34500	1	48	3	2	3	0	3.31	50	90762.44874	2	2005-2006	1	1	0	29.05	107.1	168.1	116	72	0	2	2	2	0	5.551	100	202085.43	4.9	1.06	41	157	155	0	83	202085.43	5.7	2	2	2	2	31.89	2	1	2	3	NA	3	1
3375	34501	2	44	1	5	1	2	3.32	53	18615.75845	1	2005-2006	2	0	1	21.08	75.7	164	0	0	0	2	2	2	0	5.773	104	44111.597	5.1	1.19	46	99	143	0	77	44111.597	2.9	2	2	2	2	4.66	2	3	1	3	2	1	2
3388	34514	1	63	3	5	3	0	1.17	46	36723.856153	1	2005-2006	1	1	2	28.19	104.2	171.7	152	66	0	2	2	2	0	5.384	97	0	5.4	1.45	56	102	188	1	112	0	4.9	1	2	1	2	6.61	3	3	2	2	NA	3	2
3392	34518	1	48	3	5	1	0	4.1	52	74515.460427	2	2005-2006	1	3	7	26.2	99.3	175.6	108	60	0	2	2	2	0	6.273	113	0	5.1	1.58	61	82	202	0	125	0	6.2	2	2	2	2	5.6	2	3	1	3	NA	2	2
3405	34531	1	81	3	1	1	0	1.21	50	12292.078479	2	2005-2006	1	3	0	36.72	120.3	167.8	112	52	2	1	1	1	2	7.105	128	35843.993	7.9	1.63	63	79	175	1	96	35843.993	7.7	1	1	1	2	2.04	3	1	1	2	NA	2	1
3408	34534	1	52	3	5	1	0	2.65	54	32998.796441	1	2005-2006	2	0	0	29.52	102	177.3	124	86	0	2	2	2	0	5.329	96	70568.437	5.3	1.42	55	122	207	1	128	70568.437	5.7	2	2	2	2	8.41	2	3	1	2	NA	1	1
3412	34538	1	76	3	3	1	0	3.03	47	48584.095341	2	2005-2006	2	0	5	23.91	92.4	169	130	58	0	2	2	2	2	6.273	113	122257.3	5.6	1.42	55	80	232	0	161	122257.3	4.4	2	2	2	2	4.71	3	2	1	3	NA	1	2
3416	34542	2	31	1	3	1	1	1.25	56	23309.305162	2	2005-2006	2	0	0	30.45	107.3	162.8	106	62	0	2	2	2	0	4.496	81	52939.969	5.1	1.73	67	377	218	0	76	52939.969	3.7	2	2	2	2	18.82	1	2	1	2	1	1	1
3422	34548	1	22	4	2	5	0	5	56	19525.758004	2	2005-2006	1	1	6	27.43	81.2	174.8	142	0	0	2	2	2	0	5.162	93	0	3.8	2.02	78	62	132	0	42	0	5	2	2	2	2	2.4	1	1	2	3	NA	3	2
3431	34557	1	62	1	2	1	0	3.11	48	10859.419985	1	2005-2006	1	1	0	26.81	93	158.9	136	72	1	1	2	3	2	6.439	116	23380.179	5.6	1.37	53	92	177	0	106	23380.179	5.3	2	2	2	2	7.85	3	1	1	3	NA	3	1
3438	34564	2	38	3	4	1	2	2.02	47	110271.532753	2	2005-2006	1	1	1	25.8	84.8	153.5	130	76	0	2	2	2	0	5.218	94	252727.626	4.8	1.89	73	131	186	0	87	252727.626	4.6	2	2	2	2	8.98	2	2	1	2	2	3	2
3443	34569	1	69	3	5	1	0	0	48	67382.468485	2	2005-2006	2	0	7	22.72	89.3	169.4	132	50	1	1	2	2	0	5.162	93	148623.28	4.7	1.66	64	215	183	0	76	148623.28	5	2	2	2	2	4.12	3	3	1	1	NA	1	2
3448	34574	2	57	3	4	3	2	1.22	50	44920.705876	2	2005-2006	1	1	0	35.64	117.6	169.5	140	76	1	1	2	2	0	4.996	90	110912.883	6.2	1.01	39	210	188	1	107	110912.883	6.3	2	2	2	2	8.14	2	2	2	2	2	3	1
3451	34577	1	38	4	3	1	0	1.56	50	29119.763305	1	2005-2006	1	1	2	43.74	137.5	179.1	0	0	0	1	2	1	1	14.544	262	0	10.3	1.4	54	310	269	0	153	0	6.4	2	2	2	2	23.98	2	2	1	2	NA	3	2
3452	34578	1	55	4	3	1	0	3.3	48	26846.476913	2	2005-2006	2	0	0	32.84	107.5	172.3	118	66	0	2	2	2	0	5.273	95	81496.125	5.4	1.4	54	89	213	0	141	81496.125	5.8	2	2	2	2	12.92	2	2	1	3	NA	1	1
3458	34584	2	68	3	3	2	0	1.63	46	74815.098445	2	2005-2006	2	0	10	30.56	89.2	164.3	132	82	0	2	2	2	0	5.718	103	202736.576	5.5	1.09	42	483	287	0	0	202736.576	5.1	2	2	2	2	15.88	3	2	2	2	NA	1	2
3470	34596	2	79	4	2	2	0	0.61	56	24220.191658	1	2005-2006	2	0	0	31.3	94.2	164.8	0	0	1	1	2	2	0	4.607	83	56905.155	5.3	1.89	73	90	237	0	146	56905.155	6.2	2	2	2	1	6.38	3	1	2	1	NA	1	1
3478	34604	1	25	4	2	5	0	0	45	16812.090686	2	2005-2006	1	1	1	28.51	90.3	160.9	116	64	0	2	2	2	0	5.495	99	44042.429	5.5	0.83	32	130	204	0	146	44042.429	6.5	2	2	2	2	8.07	1	1	2	1	NA	3	2
3479	34605	1	53	3	5	1	0	5	47	88381.686485	1	2005-2006	2	0	3	35.43	121.6	174.6	0	0	1	1	1	1	1	10.769	194	201375.997	7.2	1.29	50	112	158	1	86	201375.997	7.4	2	2	2	2	14.14	2	3	1	3	NA	1	2
3480	34606	2	31	2	2	5	2	0	56	81499.746598	2	2005-2006	2	0	1	24.68	80.9	158	96	54	0	2	2	2	0	5.384	97	203399.311	4.8	1.4	54	49	170	0	106	203399.311	3.9	2	2	2	2	5.45	1	1	2	1	2	1	2
3482	34608	2	45	1	4	1	2	5	55	24649.375653	2	2005-2006	1	3	1	37.44	104.8	164.4	148	100	0	1	2	2	0	5.607	101	58477.43	5.1	1.6	62	76	172	0	95	58477.43	4.6	2	2	2	2	11.28	2	2	1	3	2	2	2
3483	34609	1	29	3	4	1	0	4.05	45	86140.575952	1	2005-2006	2	0	3	26.32	90.4	172.8	142	104	0	2	2	2	0	5.051	91	210991.739	5.3	1.84	71	31	161	0	84	210991.739	5.5	2	2	2	2	4.09	1	2	1	3	NA	1	2
3488	34614	2	23	3	4	3	1	1.46	50	6301.941009	2	2005-2006	2	0	3	29.01	105.7	167.6	104	62	0	2	2	2	0	4.607	83	14443.207	4.6	2.02	78	253	333	0	204	14443.207	3.6	2	2	2	2	15.41	1	2	2	2	1	1	2
3489	34615	2	54	4	5	1	2	5	45	19242.446882	2	2005-2006	2	0	0	26.36	88	163.2	152	70	1	1	2	2	0	4.552	82	49471.653	5.7	1.81	70	31	158	0	82	49471.653	3.1	2	2	2	2	1	2	3	1	3	2	1	1
3499	34625	2	74	4	5	1	0	5	55	19689.038806	1	2005-2006	1	3	0	36.89	120.2	158.7	138	62	1	1	2	2	0	5.218	94	45406.048	6	1.37	53	102	195	2	122	45406.048	6.7	2	2	2	2	4.88	3	3	1	3	NA	2	1
3501	34627	1	56	3	3	3	0	0.51	44	29975.748063	2	2005-2006	1	1	4	28.91	103.1	178.2	100	70	0	2	2	2	0	5.884	106	66741.94	5.4	1.32	51	65	184	0	120	66741.94	6.7	2	2	2	2	5.04	2	2	2	1	NA	3	2
3521	34647	2	70	3	2	1	0	3.31	50	52199.919816	2	2005-2006	1	1	0	18.21	82.3	162.7	120	78	0	2	2	2	0	4.996	90	0	5.5	1.94	75	121	226	0	127	0	5.7	2	2	2	2	4.53	3	1	1	3	NA	3	1
3524	34650	2	21	2	5	5	2	5	52	56060.453876	2	2005-2006	2	0	1	35.94	91.9	155.5	112	80	0	2	2	2	0	5.773	104	139910.345	6	1.45	56	99	197	0	121	139910.345	6.2	2	2	2	2	10.68	1	3	2	3	2	1	2
3537	34663	2	69	4	2	5	0	0.44	51	13565.801789	2	2005-2006	2	0	0	47.63	123.8	157.8	130	68	1	1	2	2	0	6.162	111	31872.748	6.2	1.24	48	146	219	0	142	31872.748	10.2	1	2	2	2	49.3	3	1	2	1	NA	1	1
3543	34669	1	40	3	3	3	0	3.27	47	108279.77135	2	2005-2006	1	1	7	23.77	86.5	184.7	142	72	0	2	2	2	0	5.329	96	241088.296	5	1.84	71	62	163	0	80	241088.296	4.1	2	2	2	2	3.98	2	2	2	3	NA	3	2
3548	34674	2	80	3	2	1	0	1.48	50	30336.436726	2	2005-2006	2	0	5	33.91	119	150.1	154	84	1	1	2	2	0	6.384	115	75685.938	5.2	1.4	54	185	210	0	119	75685.938	7.5	2	2	2	1	11.11	3	1	1	2	NA	1	2
3549	34675	2	78	4	3	2	0	0.63	48	18578.005497	1	2005-2006	2	0	0	28.4	101.5	155.3	114	66	1	1	1	1	1	6.994	126	43409.38	6.7	1.09	42	85	187	1	128	43409.38	7.1	2	2	2	2	8.35	3	2	2	1	NA	1	1
3555	34681	2	39	3	4	1	2	4.13	46	106719.330918	1	2005-2006	2	0	2	30.38	88.7	164.5	96	62	0	2	2	2	0	5.329	96	244586.453	4.3	1.53	59	57	201	0	131	244586.453	5	2	2	2	2	4.65	2	2	1	3	2	1	2
3557	34683	1	44	1	3	1	0	4.97	56	22778.585632	1	2005-2006	2	0	7	18.13	77.6	171.3	124	76	0	2	2	2	0	4.718	85	50866.61	4.8	4.24	164	44	251	0	78	50866.61	2.5	2	2	2	2	3.42	2	2	1	3	NA	1	2
3561	34687	2	34	4	4	5	2	1.34	50	36436.074071	1	2005-2006	2	0	0	31.02	92.4	162.2	118	74	0	2	2	2	2	5.384	97	83147.264	5.1	1.01	39	101	194	0	135	83147.264	4.5	2	2	2	2	11.7	1	2	2	2	2	1	1
3571	34697	2	46	4	2	1	2	2.71	49	25854.467473	2	2005-2006	1	3	0	28.76	98.6	165.2	150	80	1	1	2	2	0	4.607	83	62774.507	5.5	1.29	50	83	164	1	97	62774.507	3.8	2	2	2	2	10.02	2	1	1	2	2	2	1
3579	34705	2	22	4	4	1	2	0.62	49	32381.4766	1	2005-2006	2	0	0	32.34	106	167.1	102	62	0	2	2	2	0	5.218	94	61774.269	5.3	1.42	55	68	190	0	121	61774.269	5	2	2	2	2	18.53	1	2	1	1	2	1	1
3584	34710	2	50	3	5	1	2	5	57	124571.342009	1	2005-2006	1	1	2	21.15	76.3	159.5	120	68	0	2	2	2	0	5.218	94	312927.221	4.9	2.48	96	69	200	0	90	312927.221	5.9	2	2	2	2	4.11	2	3	1	3	2	3	2
3586	34712	2	20	3	2	5	1	2.94	46	78037.988532	1	2005-2006	2	0	2	23.71	82.4	161.2	104	52	0	2	2	2	0	5.051	91	178852.647	5.3	1.66	64	155	190	0	95	178852.647	3.3	2	2	2	2	5.63	1	1	2	2	1	1	2
3589	34715	2	76	3	3	2	0	1.88	45	59092.695933	1	2005-2006	1	3	0	30.88	113.7	157.8	172	92	0	2	2	3	2	6.328	114	159526.625	5.8	1.91	74	105	225	0	130	159526.625	6.1	2	2	2	2	17.68	3	2	2	2	NA	2	1
3590	34716	1	62	3	4	6	0	4.9	44	60660.067815	2	2005-2006	1	3	1	27.21	95.5	172.2	124	66	0	2	2	2	0	6.162	111	139127.009	5.9	1.4	54	134	269	0	188	139127.009	4	2	2	2	2	9.16	3	2	1	3	NA	2	2
3593	34719	2	24	3	2	6	1	5	46	6598.538988	2	2005-2006	1	1	1	39.74	114.3	166.6	104	74	0	2	2	2	0	4.607	83	16608.642	4.6	0.96	37	189	281	0	206	16608.642	6.6	2	2	2	2	2.99	1	1	1	3	1	3	2
3598	34724	2	39	3	4	1	2	4.96	46	106719.330918	1	2005-2006	1	3	2	33.71	99.7	152.6	108	68	0	2	2	2	0	5.995	108	244586.453	5.1	1.6	62	60	177	0	103	244586.453	4.1	2	2	2	2	7.17	2	2	1	3	2	2	2
3600	34726	2	67	4	3	4	0	1	45	10383.31394	2	2005-2006	1	1	0	28.31	91.6	156.9	198	102	0	1	2	2	0	4.94	89	24395.517	5.5	1.55	60	114	239	0	156	24395.517	6.4	2	2	2	2	4.52	3	2	2	2	NA	3	1
3607	34733	2	27	4	3	1	2	3.87	51	20476.21783	1	2005-2006	2	0	3	21.04	71.4	158.4	112	70	0	2	2	2	0	4.663	84	47948.889	5.7	1.91	74	52	191	0	107	47948.889	2.7	2	2	2	2	6.23	1	2	1	3	2	1	2
3609	34735	2	26	1	5	1	2	2.8	54	19406.368446	1	2005-2006	1	3	0	39.19	109.7	158.7	124	74	0	2	2	2	0	4.885	88	46806.904	5.1	1.6	62	148	145	0	53	46806.904	6.6	2	2	2	2	29.55	1	3	1	2	2	2	1
3614	34740	2	42	1	3	1	2	3.5	54	15726.239673	2	2005-2006	2	0	1	38.75	119.4	168.1	114	74	0	2	2	2	0	5.995	108	39473.399	6	1.11	43	103	178	0	114	39473.399	6.2	2	2	2	2	31.07	2	2	1	3	2	1	2
3617	34743	2	53	3	5	1	2	5	50	107317.693528	1	2005-2006	1	2	7	27.18	92.2	166	108	62	1	1	2	2	0	6.939	125	0	5.5	1.34	52	141	213	0	133	0	5.3	2	2	2	2	39.15	2	3	1	3	2	3	2
3630	34756	1	66	1	1	1	0	0.84	58	2939.333162	1	2005-2006	2	0	5	26.99	106.6	167.7	120	68	0	2	2	2	0	5.107	92	6320.911	5.4	1.16	45	85	138	1	76	6320.911	5.1	2	2	2	2	9.68	3	1	1	1	NA	1	2
3635	34761	2	52	1	1	1	2	1.71	53	20844.127325	1	2005-2006	1	3	0	33.24	109	162.7	120	66	1	1	2	2	1	6.828	123	55455.281	7	1.16	45	129	145	1	74	55455.281	6.9	2	2	2	2	4.06	2	1	1	2	2	2	1
3636	34762	1	62	3	5	1	0	5	54	67792.344972	2	2005-2006	1	1	0	28.08	103.4	175.3	100	70	0	2	2	2	0	6.328	114	145642.046	5.6	1.37	53	91	197	0	126	145642.046	5.6	2	2	2	2	4.21	3	3	1	3	NA	3	1
3643	34769	2	70	3	5	1	0	0	54	58035.731515	1	2005-2006	2	0	0	26.95	104	167.7	152	60	1	1	2	1	1	10.269	185	134292.698	7.5	1.63	63	75	154	1	76	134292.698	4.2	2	2	2	2	11.73	3	3	1	1	NA	1	1
3650	34776	1	50	3	2	3	0	1.01	44	30964.704804	2	2005-2006	1	1	8	33.47	117.3	175	134	76	0	2	2	2	0	5.773	104	75642.847	5.7	0.98	38	229	244	1	160	75642.847	5.4	2	2	2	2	24.34	2	1	2	2	NA	3	2
3653	34779	2	67	3	4	3	0	2.48	49	81956.349895	1	2005-2006	1	3	0	37.74	120.8	162.7	0	0	0	2	2	2	0	7.272	131	269147.872	5.1	1.68	65	164	183	1	85	269147.872	5.3	2	2	1	2	25.23	3	2	2	2	NA	2	1
3655	34781	2	48	4	4	5	2	0	53	31960.642084	2	2005-2006	1	1	0	39.2	107.7	159.8	104	76	1	1	2	2	0	5.551	100	79415.302	5.7	1.6	62	140	200	0	110	79415.302	6.2	2	1	2	2	18.84	2	2	2	1	2	3	1
3656	34782	2	85	3	2	2	0	1.12	48	36749.561374	2	2005-2006	2	0	0	30.52	99.5	161.4	198	62	0	2	2	1	1	9.048	163	0	6.5	1.03	40	387	216	1	99	0	6.4	2	2	2	2	8.63	3	1	2	2	NA	1	1
3660	34786	1	39	3	5	5	0	4.85	56	58124.305955	2	2005-2006	2	0	2	22.68	82.3	172.9	110	64	0	2	2	2	0	5.44	98	142369.008	5.1	2.15	83	39	213	0	122	142369.008	6.2	2	2	2	2	4.1	2	3	2	3	NA	1	2
3662	34788	1	85	3	1	2	0	1.52	50	22197.574416	2	2005-2006	2	0	0	26.64	101.5	161.4	150	70	0	2	2	2	0	5.44	98	0	5.3	1.58	61	100	254	0	173	0	4.2	2	2	2	2	5.13	3	1	2	2	NA	1	1
3669	34795	1	44	3	5	1	0	5	52	88475.305169	1	2005-2006	1	3	6	29.13	113.1	192.1	108	66	1	1	2	2	0	5.829	105	189444.601	5	1.19	46	420	286	0	0	189444.601	9.5	2	2	2	2	11.42	2	3	1	3	NA	2	2
3673	34799	2	28	3	3	1	1	3.11	44	5246.848329	1	2005-2006	2	0	8	28.81	105.9	158.1	106	58	0	2	2	2	0	4.163	75	13094.585	5.1	2.61	101	157	232	0	100	13094.585	3.9	2	2	2	2	8.76	1	2	1	3	1	1	2
3679	34805	1	31	4	4	1	0	1.11	44	21241.965319	1	2005-2006	2	0	1	27.62	93.5	180.3	158	96	2	1	2	2	0	4.552	82	48003.711	4.1	1.03	40	59	118	0	66	48003.711	6.5	2	2	2	2	6.17	1	2	1	2	NA	1	2
3681	34807	2	59	3	4	1	2	3.98	48	97747.585877	2	2005-2006	1	3	3	32.94	111.6	166.4	136	72	0	2	2	2	0	5.551	100	245545.082	5.4	1.63	63	112	220	1	135	245545.082	5.3	2	2	2	2	5.01	2	2	1	3	2	2	2
3682	34808	2	56	3	4	1	2	2.71	44	78524.677763	1	2005-2006	2	0	0	40.32	118	169.4	106	74	1	1	2	2	0	6.384	115	202518.719	6.3	1.19	46	191	221	0	137	202518.719	7.4	2	2	2	2	13.68	2	2	1	2	2	1	1
3687	34813	2	62	3	4	1	0	1.79	45	66554.906357	1	2005-2006	1	1	3	36.59	120.1	163.4	132	52	0	2	2	2	0	6.328	114	168935.331	5.7	1.73	67	149	263	0	166	168935.331	6.2	2	2	2	2	14.42	3	2	1	2	NA	3	2
3701	34827	2	54	2	3	1	2	1.29	47	48285.857163	1	2005-2006	1	3	0	23.8	90.6	157.3	128	90	1	1	1	1	2	5.495	99	120269.154	5.4	1.06	41	178	118	1	41	120269.154	4.3	2	2	1	2	10.27	2	2	1	2	2	2	1
3702	34828	1	21	4	4	5	0	1.04	52	24613.460374	1	2005-2006	2	0	1	26.26	86	191.9	122	50	0	2	2	2	0	5.162	93	0	5.2	1.68	65	55	106	0	30	0	5.4	2	2	2	2	7.42	1	2	2	2	NA	1	2
3719	34845	1	29	1	2	1	0	1.37	55	20718.357505	1	2005-2006	2	0	0	43.41	147.1	166.4	92	76	0	2	2	2	0	7.327	132	54216.399	6	1.01	39	212	111	0	30	54216.399	7.5	2	2	2	2	60.12	1	1	1	2	NA	1	1
3723	34849	2	71	4	2	3	0	1.47	49	20856.532535	2	2005-2006	1	1	7	30.27	95.4	165.9	152	0	1	1	2	2	0	5.884	106	51073.407	4.7	4.86	188	70	247	0	45	51073.407	9.7	2	2	2	2	3.08	3	1	2	2	NA	3	2
3724	34850	1	71	3	3	1	0	4.92	54	43691.237	2	2005-2006	1	3	4	25.19	92.3	170.6	118	50	1	1	2	2	0	5.44	98	96368.315	5.3	1.5	58	39	190	0	124	96368.315	5.5	2	2	2	2	2.61	3	2	1	3	NA	2	2
3731	34857	1	85	3	3	2	0	1.46	47	26187.528956	2	2005-2006	1	3	0	26.54	102.4	170	178	80	1	1	2	2	0	5.662	102	52976.44	5.4	1.29	50	178	173	0	87	52976.44	9	2	2	2	2	7.12	3	2	2	2	NA	2	1
3732	34858	2	37	4	4	3	2	1.68	55	31491.067715	1	2005-2006	2	0	1	34.08	95.4	167.3	112	74	0	2	2	2	0	4.274	77	71862.74	5.4	1.68	65	69	195	0	116	71862.74	4.9	2	2	2	2	7.74	2	2	2	2	2	1	2
3743	34869	2	29	4	4	1	2	0.9	49	25859.300666	2	2005-2006	2	0	0	30.71	93.8	163.5	124	74	1	1	2	2	0	4.829	87	49331.889	5.3	1.11	43	155	141	0	67	49331.889	6.1	2	2	2	2	26.35	1	2	1	1	2	1	1
3751	34877	1	54	3	3	1	0	1.95	45	99798.257313	1	2005-2006	2	0	15	30.48	115.8	189.8	170	92	0	1	2	2	0	5.495	99	208546.664	5	0.91	35	630	322	0	0	208546.664	8.2	2	2	2	2	10.49	2	2	1	2	NA	1	2
3756	34882	2	28	4	5	5	2	5	50	25604.000811	2	2005-2006	2	0	2	26.55	86.8	164.8	130	74	0	2	2	2	0	5.051	91	58435.991	5.5	1.53	59	81	202	0	127	58435.991	4.8	2	2	2	2	12.24	1	3	2	3	2	1	2
3773	34899	2	84	3	4	2	0	5	47	38107.435551	2	2005-2006	1	3	7	23.18	76.3	147.6	116	38	1	1	2	2	0	5.218	94	95073.691	5.6	2.43	94	60	222	0	116	95073.691	5.7	2	2	2	2	3.24	3	2	2	3	NA	2	2
3775	34901	1	53	3	4	1	0	4.22	50	84592.908596	2	2005-2006	1	1	14	22.68	100.2	189.8	128	66	0	2	2	2	0	5.44	98	188348.756	5.4	1.63	63	76	204	0	126	188348.756	4.3	2	2	2	2	3.06	2	2	1	3	NA	3	2
3782	34908	1	47	3	5	1	0	5	44	87154.150225	2	2005-2006	1	3	7	26.66	92.2	174.1	126	66	0	2	2	2	0	5.662	102	187972.186	4.9	1.76	68	66	208	0	127	187972.186	5.7	2	2	2	2	2.85	2	3	1	3	NA	2	2
3784	34910	1	85	3	1	1	0	1.71	44	8795.406521	1	2005-2006	2	0	0	25.94	96.6	175.3	138	0	0	2	2	3	2	9.27	167	18895.658	7.3	0.96	37	84	129	0	75	18895.658	3.8	2	2	2	2	9.61	3	1	1	2	NA	1	1
3787	34913	2	81	3	4	1	0	2.05	46	30730.514679	2	2005-2006	2	0	3	32.83	110.7	165.2	182	72	1	1	2	2	0	4.774	86	80083.686	5.5	2.59	100	79	211	1	95	80083.686	4.2	2	2	2	2	5.75	3	2	1	2	NA	1	2
3788	34914	2	28	1	5	5	2	4.97	58	16422.483284	2	2005-2006	2	0	0	37.19	109.7	160.5	124	76	0	2	2	2	0	6.273	113	39609.966	6	1.58	61	135	243	0	155	39609.966	6.8	2	2	2	2	33.65	1	3	2	3	2	1	1
3793	34919	2	28	4	2	5	2	0.48	57	25293.440253	2	2005-2006	1	1	7	24.49	89	171.1	118	70	0	2	2	2	0	5.384	97	0	4.9	2.43	94	67	142	0	35	0	4.2	2	2	2	2	12.29	1	1	2	1	2	3	2
3802	34928	1	85	3	5	1	0	2.05	46	20248.919021	2	2005-2006	2	0	1	22.13	89.5	182.6	140	72	0	2	2	2	0	5.718	103	43501.873	5.5	1.09	42	94	187	0	126	43501.873	5.8	2	2	2	2	7.38	3	3	1	2	NA	1	2
3809	34935	1	42	3	5	6	0	5	47	108279.77135	2	2005-2006	1	1	1	22.88	84	174.3	108	60	0	2	2	2	0	5.495	99	241088.296	4.6	1.16	45	75	197	0	137	241088.296	5.6	2	2	2	2	7.19	2	3	1	3	NA	3	2
3813	34939	2	35	3	4	3	2	1.38	47	60520.982142	1	2005-2006	2	0	5	39.45	115.2	168.2	0	0	1	1	2	2	0	5.829	105	148913.967	6.1	1.34	52	126	211	0	134	148913.967	5.6	2	2	2	2	19.34	1	2	2	2	2	1	2
3815	34941	1	39	4	5	1	0	3.54	52	24787.806876	1	2005-2006	1	3	2	33.44	107.1	171.2	120	68	0	2	2	2	0	4.94	89	64936.316	4.8	1.32	51	43	159	0	99	64936.316	4.3	2	2	2	2	9.38	2	3	1	3	NA	2	2
3839	34965	2	59	1	1	1	2	0	58	16146.67151	1	2005-2006	2	0	0	21.83	89.5	153	96	56	0	2	2	1	1	16.764	302	37409.408	8.7	1.37	53	110	228	0	153	37409.408	2.4	2	2	2	2	2.28	2	1	1	1	2	1	1
3848	34974	1	64	1	2	1	0	1.87	58	4008.181584	2	2005-2006	1	3	1	32.72	112.8	160.6	126	74	1	1	2	1	1	8.327	150	9955.757	5.9	1.14	44	182	193	1	113	9955.757	3.6	2	2	2	2	19.06	3	1	1	2	NA	2	2
3849	34975	1	63	3	5	1	0	4.07	56	50277.532488	2	2005-2006	1	3	7	27.98	111.8	188.2	136	88	1	1	2	2	0	5.884	106	108826.027	5.1	1.29	50	480	277	0	0	108826.027	8.7	2	2	2	2	15.03	3	3	1	3	NA	2	2
3851	34977	2	23	4	4	6	2	1.45	52	28127.761643	1	2005-2006	2	0	6	52.4	143.8	153.9	136	82	2	1	2	2	0	5.44	98	55771.164	5.9	1.58	61	140	172	0	83	55771.164	7	2	2	2	2	22.34	1	2	1	2	2	1	2
3860	34986	1	22	1	3	1	0	0.3	54	21250.70568	2	2005-2006	2	0	1	28.38	104.8	176.7	122	78	0	2	2	2	0	5.495	99	52497.801	5.2	1.14	44	133	193	0	122	52497.801	5.2	2	2	2	2	12.72	1	2	1	1	NA	1	2
3869	34995	2	60	1	1	1	0	0.99	57	5394.326532	2	2005-2006	2	0	3	22.22	89.1	148.5	134	60	1	1	2	1	1	7.882	142	11947.783	8.5	1.68	65	217	245	1	137	11947.783	3.9	2	2	2	2	5.22	2	1	1	1	NA	1	2
3878	35004	1	69	3	3	1	0	2.68	44	60660.067815	2	2005-2006	1	3	7	24.84	104.3	184	100	64	0	2	2	2	0	5.273	95	139127.009	5.5	1.6	62	113	209	1	124	139127.009	6.5	2	2	2	2	6.02	3	2	1	2	NA	2	2
3884	35010	2	38	3	5	5	2	5	51	86832.981585	2	2005-2006	2	0	2	21.2	79.1	166.1	104	76	2	1	2	2	0	5.107	92	216982.993	5	1.97	76	59	218	0	130	216982.993	6	2	2	2	2	7.28	2	3	2	3	2	1	2
3889	35015	2	28	3	5	1	1	2	53	7892.106998	2	2005-2006	2	0	6	29.82	99.5	164.1	106	60	0	2	2	2	0	4.441	80	18087.655	4.8	1.66	64	205	198	0	93	18087.655	5	2	2	2	2	8.34	1	3	1	2	1	1	2
3895	35021	1	34	4	4	5	0	5	54	26380.673396	2	2005-2006	2	0	1	29.82	123.9	204.1	114	72	0	2	2	2	0	5.162	93	67347.735	5.1	0.85	33	115	298	0	242	67347.735	6.7	2	2	2	2	13.41	1	2	2	3	NA	1	2
3897	35023	1	48	4	2	1	0	1.24	44	21638.926081	1	2005-2006	2	0	0	33.99	118.7	171.6	132	80	0	1	2	2	0	4.996	90	55620.013	6	1.42	55	84	215	0	143	55620.013	5.6	2	2	2	2	9.31	2	1	1	2	NA	1	1
3909	35035	1	49	4	2	1	0	1.94	49	26932.074284	2	2005-2006	2	0	0	24.63	88	176.8	152	100	1	1	2	2	0	5.495	99	66604.201	5.8	1.34	52	105	201	0	128	66604.201	5.1	2	2	2	2	6.76	2	1	1	2	NA	1	1
3915	35041	2	76	3	4	2	0	1.67	47	63032.095401	1	2005-2006	1	3	2	25.37	96.8	174.1	118	56	0	2	2	2	0	6.217	112	159993.433	5.1	1.37	53	259	243	0	138	159993.433	5.2	2	2	2	2	9.76	3	2	2	2	NA	2	2
3916	35042	2	23	3	2	6	1	2.61	48	5604.292966	1	2005-2006	2	0	2	34.02	123.4	171.7	100	54	0	2	2	2	0	4.718	85	13640.428	5	1.24	48	317	186	0	75	13640.428	4.5	2	2	2	2	18.02	1	1	1	2	1	1	2
3921	35047	2	36	1	2	1	2	1.04	54	27091.191317	1	2005-2006	1	2	2	32.48	100.7	163	108	80	0	2	2	2	0	4.996	90	65342.199	5.5	0.88	34	146	146	0	83	65342.199	5.1	2	2	2	2	16.92	2	1	1	2	2	3	2
3922	35048	2	31	5	5	1	1	5	58	7143.607236	1	2005-2006	1	3	1	20.23	76.3	170.5	100	62	0	2	2	2	0	4.94	89	17387.003	5.3	2.59	100	60	174	0	62	17387.003	4.3	2	2	2	2	2.49	1	3	1	3	1	2	2
3925	35051	2	25	1	4	1	2	1.68	55	23331.179061	2	2005-2006	1	3	10	22.22	78.8	154.6	120	66	0	2	2	2	0	5.218	94	53124.485	5.1	2.38	92	43	192	0	91	53124.485	3.9	2	2	2	2	7.56	1	2	1	2	2	2	2
3930	35056	2	35	4	4	5	2	0.72	55	31491.067715	1	2005-2006	1	1	1	25.87	87	169.7	108	70	0	2	2	2	0	5.773	104	73742.218	5.2	1.73	67	39	182	0	107	73742.218	4.5	2	2	2	2	9.56	1	2	2	1	2	3	2
3932	35058	2	32	3	5	1	2	4.5	50	93470.466741	2	2005-2006	2	0	1	24.16	83.7	162	106	60	0	2	2	2	0	5.273	95	0	5.1	1.14	44	93	154	0	91	0	5.2	2	2	2	2	3.85	1	3	1	3	2	1	2
3935	35061	1	71	3	5	6	0	5	55	42162.128424	1	2005-2006	1	3	10	29.78	115	175.3	136	56	1	1	2	2	0	5.551	100	91260.185	5.8	1.22	47	170	172	1	91	91260.185	6.1	2	2	2	2	13.16	3	3	1	3	NA	2	2
3936	35062	1	46	4	2	6	0	1.16	57	26394.12055	2	2005-2006	1	1	7	28.26	95.9	172.2	122	96	0	2	2	2	0	5.94	107	78080.832	5.5	1.47	57	129	197	0	114	78080.832	6.2	2	2	2	2	35.32	2	1	1	2	NA	3	2
3941	35067	1	54	5	4	3	0	3.57	54	87200.974508	2	2005-2006	2	0	2	43.64	136.5	175.1	146	66	1	1	2	2	0	6.772	122	0	5.6	1.34	52	209	228	1	134	0	6.4	2	2	2	2	34.46	2	2	2	3	NA	1	2
3945	35071	2	64	3	1	2	0	4.29	51	55862.092273	1	2005-2006	2	0	0	33.98	99	154.5	154	78	1	1	2	2	0	6.162	111	145576.549	5.9	1.58	61	202	213	1	112	145576.549	6.1	2	2	2	2	11	3	1	2	3	NA	1	1
3951	35077	2	50	3	3	4	2	1.18	44	46780.483246	2	2005-2006	2	0	2	36.13	114.8	155.8	128	82	1	1	2	2	0	5.162	93	117745.37	5.3	1.94	75	110	221	1	124	117745.37	5	2	1	2	2	6.9	2	2	2	2	2	1	2
3952	35078	2	47	4	2	6	2	1.16	57	25288.712822	2	2005-2006	1	1	4	40.96	116.5	159.5	114	76	0	2	2	2	0	5.607	101	73447.98	6.1	0.98	38	53	156	0	107	73447.98	3.2	2	2	2	2	15.41	2	1	1	2	2	3	2
3954	35080	1	52	3	3	6	0	5	47	100919.498403	2	2005-2006	2	0	6	32.19	110.8	185.7	122	74	1	1	2	2	0	15.654	282	206876.737	10.6	1.06	41	582	319	1	0	206876.737	5	2	2	2	2	7.41	2	2	1	3	NA	1	2
3955	35081	1	49	3	5	1	0	5	51	74867.26897	1	2005-2006	2	0	3	22.82	87.5	176.4	110	74	0	2	2	2	0	4.996	90	156141.499	5.1	2.09	81	118	237	0	132	156141.499	4.7	2	2	2	2	5.88	2	3	1	3	NA	1	2
3958	35084	2	32	1	3	1	1	0	55	4303.103895	2	2005-2006	2	0	0	27	89.7	145.3	98	62	0	2	2	2	0	4.274	77	9798.055	5.1	1.45	56	186	270	0	177	9798.055	3.4	2	2	2	2	8.29	1	2	1	1	1	1	1
3965	35091	2	36	5	5	1	2	3.5	48	96455.995145	2	2005-2006	2	0	0	20.96	76.9	169.2	112	72	0	2	2	2	0	5.495	99	240725.692	4.8	1.6	62	106	166	0	83	240725.692	3.8	2	2	2	2	6.05	2	3	1	3	2	1	1
3966	35092	2	72	3	5	1	0	1.64	54	55782.890114	1	2005-2006	2	0	0	32.04	105	159.5	0	0	2	1	2	2	0	7.993	144	142657.342	6.5	0.72	28	286	200	0	115	142657.342	6.3	2	2	2	2	15.68	3	3	1	2	NA	1	1
3982	35108	1	31	3	3	1	0	3.12	47	88673.875065	2	2005-2006	2	0	5	31.49	103.9	169.8	122	70	0	2	2	2	0	5.051	91	224611.781	4.9	1.06	41	62	101	0	48	224611.781	6.8	2	2	2	2	10.55	1	2	1	3	NA	1	2
3986	35112	2	20	2	3	5	2	1.16	57	27796.271674	1	2005-2006	2	0	1	24.84	86.5	155.3	112	68	0	2	2	2	0	4.996	90	63291.384	4.3	2.02	78	50	139	0	51	63291.384	3.1	2	2	2	2	4.87	1	2	2	2	2	1	2
3987	35113	2	21	4	4	6	2	1.29	47	30247.947793	1	2005-2006	1	1	0	31.12	93.2	157.7	0	0	0	1	2	2	0	4.607	83	61101.983	5.4	1.78	69	65	178	0	96	61101.983	4.7	2	2	2	2	12.07	1	2	1	2	2	3	1
3990	35116	2	85	3	3	2	0	5	51	25617.991873	1	2005-2006	2	0	0	21.12	86.7	168.4	164	60	1	1	2	2	0	5.607	101	66760.458	5.8	1.37	53	127	206	0	128	66760.458	4.4	2	2	2	2	6.92	3	2	2	3	NA	1	1
4002	35128	1	48	1	4	1	0	3.03	55	25140.002006	2	2005-2006	2	0	2	24.28	87.1	172.8	0	0	1	1	2	2	0	5.551	100	59467.399	5.4	0.96	37	463	229	0	0	59467.399	4.7	2	2	2	2	13.98	2	2	1	3	NA	1	2
4005	35131	1	47	5	5	1	0	4	51	84036.552383	2	2005-2006	2	0	0	29.67	103.5	176.2	122	82	0	2	2	2	0	5.829	105	0	5.4	0.98	38	121	177	0	115	0	5.6	2	2	2	2	29.49	2	3	1	3	NA	1	1
4008	35134	1	21	2	4	5	0	0.37	45	25259.470607	1	2005-2006	1	1	2	18.54	66.1	171.3	0	0	0	2	2	2	0	5.551	100	56611.932	4	0.98	38	151	137	0	69	56611.932	4.3	2	2	2	2	8.67	1	2	2	1	NA	3	2
4009	35135	1	33	3	3	1	0	1.3	44	37536.532275	2	2005-2006	1	3	15	24.62	99.5	182.4	112	72	0	2	2	2	0	5.051	91	95080.398	4.7	1.09	42	239	209	0	119	95080.398	4.8	2	2	2	2	5.84	1	2	1	2	NA	2	2
4028	35154	2	23	3	4	5	2	0.77	48	63213.353451	1	2005-2006	2	0	1	38.42	124	165	100	56	0	2	2	2	0	5.662	102	156898.923	5.4	0.7	27	136	162	0	108	156898.923	5.9	2	2	2	2	29.4	1	2	2	1	2	1	2
4031	35157	1	46	4	5	5	0	0	45	17388.482045	2	2005-2006	2	0	0	27.83	98.1	177.1	152	76	1	1	2	1	1	11.435	206	39880.566	11.2	1.24	48	96	124	1	57	39880.566	3.5	2	2	2	2	7.72	2	3	2	1	NA	1	1
4036	35162	2	25	3	2	5	2	2.18	47	71411.098038	1	2005-2006	1	3	3	33.48	113.3	171.7	128	64	0	2	2	2	0	5.329	96	184855.274	4.8	1.27	49	109	157	0	86	184855.274	6	2	2	2	2	58.98	1	1	2	2	2	2	2
4037	35163	1	36	4	4	1	0	5	51	21109.807995	1	2005-2006	2	0	2	25.97	86.7	176.7	118	72	0	2	2	2	0	5.551	100	47311.641	5.3	1.06	41	111	199	0	136	47311.641	6.6	2	2	2	2	22.28	2	2	1	3	NA	1	2
4045	35171	1	44	3	5	6	0	5	47	108279.77135	2	2005-2006	1	1	1	26.01	100.6	181.1	118	62	0	2	2	2	0	5.44	98	241088.296	5.2	0.93	36	121	213	0	153	241088.296	7	2	2	2	2	10.28	2	3	1	3	NA	3	2
4046	35172	2	35	3	5	1	1	4.68	55	8527.674011	1	2005-2006	1	3	5	25.15	100.2	167.2	108	76	0	2	2	2	0	3.886	70	0	4.8	1.5	58	289	154	0	38	0	6.1	2	2	2	2	11.06	1	3	1	3	1	2	2
4055	35181	2	66	3	4	3	0	2.55	44	69657.19335	2	2005-2006	1	1	0	27.44	96.9	166.2	144	68	1	1	2	1	1	7.105	128	154311.864	7.1	1.37	53	149	160	1	77	154311.864	4.4	2	2	2	2	15.55	3	2	2	2	NA	3	1
4057	35183	2	28	3	3	4	2	1.15	49	69409.963951	1	2005-2006	1	1	0	37.2	117.5	164.2	100	64	0	2	2	2	0	5.162	93	151150.93	4.9	1.03	40	129	167	0	101	151150.93	4.6	2	2	2	2	10.17	1	2	2	2	2	3	1
4058	35184	2	21	1	3	1	1	1.19	49	3219.248362	2	2005-2006	2	0	0	30.08	106	167.4	116	76	0	1	2	2	0	4.718	85	8069.301	5.5	2.56	99	311	304	0	143	8069.301	4.3	2	2	2	2	27.28	1	2	1	2	1	1	1
4064	35190	1	54	3	5	6	0	3.79	54	88815.807369	2	2005-2006	1	2	7	19.86	82.3	181.9	130	62	1	1	2	2	0	5.051	91	190173.689	5.5	1.63	63	109	189	0	104	190173.689	4.9	2	2	2	2	2.2	2	3	1	3	NA	3	2
4072	35198	2	61	5	3	1	0	5	57	84852.28904	1	2005-2006	2	0	2	23.67	86.4	160.8	140	80	1	1	2	1	1	8.937	161	196345.295	6.8	1.86	72	66	191	1	106	196345.295	4.6	2	2	2	2	6.54	3	2	1	3	NA	1	2
4076	35202	2	48	4	4	1	2	1.84	52	23685.918285	2	2005-2006	2	0	0	27.12	90.9	162.6	118	74	0	2	2	2	0	5.44	98	68792.859	5.5	1.97	76	88	260	0	166	68792.859	4.7	2	2	2	2	8.43	2	2	1	2	2	1	1
4087	35213	1	42	3	5	5	0	5	56	70187.099734	2	2005-2006	2	0	2	34.2	111.7	175.3	124	82	0	2	2	2	0	6.828	123	146380.643	5.3	1.03	40	176	208	0	133	146380.643	8	2	2	2	2	40.58	2	3	2	3	NA	1	2
4088	35214	1	50	3	4	3	0	0.71	50	31567.507139	2	2005-2006	1	1	0	41.05	134.5	166.8	102	68	1	1	2	1	1	5.162	93	92051.601	5.1	0.83	32	361	266	0	162	92051.601	8.4	2	2	1	1	5.22	2	2	2	1	NA	3	1
4095	35221	2	61	1	1	1	0	0.65	51	9550.423397	2	2005-2006	2	0	0	27.7	97.3	147.9	136	68	1	1	2	1	1	20.594	371	21153.036	13.2	1.14	44	322	259	0	151	21153.036	6.5	2	2	2	2	7.06	3	1	1	1	NA	1	1
4098	35224	2	20	5	4	5	2	0.31	49	32480.779087	1	2005-2006	2	0	1	48.47	129.7	169.1	132	76	0	2	2	2	2	5.773	104	58089.625	5.8	1.22	47	55	138	0	80	58089.625	4.2	2	2	2	2	38.42	1	2	2	1	2	1	2
4099	35225	1	48	4	5	1	0	3.98	50	29474.91701	1	2005-2006	2	0	2	32.11	119.8	196.5	116	84	0	2	2	2	0	5.718	103	87194.648	5.7	1.06	41	82	215	0	158	87194.648	6	2	2	2	2	32.71	2	3	1	3	NA	1	2
4102	35228	1	36	3	5	1	0	3.25	48	77639.452106	2	2005-2006	1	3	1	27.83	97.3	176.6	112	78	0	2	2	2	0	5.607	101	194996.218	4.8	1.03	40	146	183	0	114	194996.218	6.4	2	2	2	2	10.32	2	3	1	3	NA	2	2
4106	35232	2	67	1	3	1	0	1.95	57	8820.96815	1	2005-2006	2	0	0	27.56	97.3	158.7	152	68	1	1	2	1	1	7.05	127	19537.381	6.1	1.37	53	247	229	1	127	19537.381	5.7	2	2	2	2	23.84	3	2	1	2	NA	1	1
4111	35237	1	67	3	4	3	0	0.89	47	35101.724587	1	2005-2006	1	1	2	24.13	102.5	180.6	0	0	0	2	2	2	0	4.552	82	75410.977	5.1	1.24	48	95	173	0	106	75410.977	6.9	2	2	2	2	4.06	3	2	2	1	NA	3	2
4122	35248	1	37	4	4	1	0	3.42	54	26212.570992	2	2005-2006	2	0	1	27.43	89.3	178.3	126	84	0	2	2	2	0	4.607	83	68668.753	4.9	1.5	58	59	223	0	153	68668.753	4.6	2	2	2	2	2.68	2	2	1	3	NA	1	2
4131	35257	2	21	4	4	5	2	0.94	52	28308.14625	1	2005-2006	2	0	45	21.24	79.7	165.1	120	58	0	2	2	2	0	3.553	64	0	5	2.15	83	100	215	0	112	0	4.1	2	2	2	2	3.6	1	2	2	1	2	1	2
4137	35263	2	27	4	2	6	2	1.55	48	26728.942768	1	2005-2006	2	0	0	36.17	112.5	160	126	76	0	2	2	2	1	5.273	95	60995.553	5.3	1.73	67	128	206	0	113	60995.553	5.7	2	2	2	2	16.34	1	1	1	2	2	1	1
4139	35265	2	33	3	5	1	1	5	51	8028.741204	2	2005-2006	2	0	1	24.64	92.2	168.3	108	58	0	2	2	2	0	3.442	62	0	4.6	1.89	73	166	237	0	131	0	3.6	2	2	2	2	34.69	1	3	1	3	1	1	2
4140	35266	1	34	2	5	1	0	3.25	58	82251.42659	2	2005-2006	2	0	0	32.95	118.9	184.7	108	58	0	2	2	2	0	5.051	91	205449.495	5.3	1.29	50	217	239	0	146	205449.495	7.2	2	2	2	2	14.83	1	3	1	3	NA	1	1
4147	35273	1	79	3	1	1	0	1.59	46	43427.300249	2	2005-2006	2	0	0	28.87	114.8	174.6	140	86	1	1	2	2	0	9.936	179	93480.899	6.6	0.7	27	407	184	1	0	93480.899	5.3	2	2	2	2	12.94	3	1	1	2	NA	1	1
4154	35280	1	23	4	2	5	0	2.1	52	24613.460374	1	2005-2006	2	0	2	21.39	77.4	167.9	120	74	0	2	2	2	0	5.218	94	0	5.2	1.01	39	81	154	0	99	0	5.7	2	2	2	2	4.76	1	1	2	2	NA	1	2
4158	35284	1	54	4	1	5	0	1	49	32455.948059	1	2005-2006	2	0	0	21.31	74.8	170.3	162	90	0	2	2	2	0	5.162	93	0	5.8	1.84	71	41	237	0	158	0	4.4	2	2	2	2	3.4	2	1	2	2	NA	1	1
4161	35287	2	45	3	4	1	2	1.37	52	93721.465165	2	2005-2006	2	0	1	28.91	94.8	161.7	116	78	0	2	2	2	0	5.107	92	254392.512	4.9	1.29	50	151	174	0	94	254392.512	5.9	2	2	2	2	8.79	2	2	1	2	2	1	2
4164	35290	1	52	3	4	5	0	1.15	45	30678.691143	1	2005-2006	1	1	4	33.58	116.6	188.5	124	64	1	1	2	2	0	5.829	105	65689.656	5.1	1.09	42	100	161	1	99	65689.656	4	2	2	2	2	12.87	2	2	2	2	NA	3	2
4175	35301	2	80	4	4	2	0	4.7	46	18578.005497	1	2005-2006	2	0	1	22.26	77.8	166.2	142	56	1	1	2	2	0	6.051	109	43648.882	5.2	2.79	108	72	212	0	90	43648.882	5	2	2	2	2	6.24	3	2	2	3	NA	1	2
4180	35306	1	78	3	2	2	0	0	45	17194.803201	1	2005-2006	1	3	1	24.72	96.8	174.3	106	52	0	2	2	2	0	5.107	92	39288.214	5.6	1.14	44	145	148	0	75	39288.214	4.4	2	2	2	2	3.6	3	1	2	1	NA	2	2
4195	35321	2	29	3	4	1	2	5	44	56906.458793	1	2005-2006	1	3	36	20.98	80.9	166.7	114	70	0	2	2	2	0	4.718	85	142021.724	4.9	1.5	58	153	218	0	129	142021.724	3.6	2	2	2	2	5.96	1	2	1	3	2	2	2
4198	35324	1	76	3	3	1	0	1.36	44	41866.97719	2	2005-2006	1	1	0	32.79	122.2	176.2	144	64	1	1	2	2	0	5.607	101	88407.262	5.7	1.11	43	114	143	1	77	88407.262	8.7	1	1	2	2	10.65	3	2	1	2	NA	3	1
4204	35330	1	21	3	3	5	0	2.61	47	91577.215118	1	2005-2006	1	1	4	20.98	76.6	177.9	0	0	0	2	2	2	0	4.607	83	224308.18	4.8	1.4	54	193	187	0	94	224308.18	5.5	2	2	2	2	4.65	1	2	2	2	NA	3	2
4205	35331	1	34	3	2	1	0	4.25	44	70362.089759	2	2005-2006	1	1	7	29.77	104.9	173	110	70	0	2	2	2	0	5.773	104	178227.852	5.4	1.16	45	125	227	0	157	178227.852	4.4	2	2	2	2	10.8	1	1	1	3	NA	3	2
4210	35336	2	22	1	1	5	1	0	56	18470.782591	1	2005-2006	2	0	0	27.51	89.6	151.2	112	40	0	2	2	2	0	4.052	73	42057.489	4.5	1.84	71	86	156	0	68	42057.489	2.8	2	2	2	2	4.5	1	1	2	1	1	1	1
4213	35339	2	41	1	3	6	2	1.46	54	18213.034419	1	2005-2006	2	0	0	28.83	94.5	149	104	60	0	2	2	2	0	6.384	115	43157.309	5.8	1.06	41	104	144	0	82	43157.309	3.1	2	2	2	2	3.11	2	2	1	2	2	1	1
4216	35342	1	30	1	3	5	0	4.18	54	28067.408776	1	2005-2006	2	0	1	26.04	100.6	192.4	132	76	0	2	2	2	0	5.44	98	72615.299	5.4	1.4	54	104	180	0	105	72615.299	5.9	2	2	2	2	9.5	1	2	2	3	NA	1	2
4217	35343	2	36	4	5	1	1	3.82	50	7861.76874	1	2005-2006	1	3	0	30.93	103.5	155.5	114	60	0	2	2	2	0	4.274	77	17940.587	5.4	1.68	65	126	210	0	120	17940.587	3.1	2	2	2	2	13.48	2	3	1	3	1	2	1
4219	35345	1	48	1	4	5	0	4.55	57	20132.455622	2	2005-2006	1	3	2	26.64	90.3	158.7	118	60	0	2	2	2	0	6.495	117	47082.644	5.7	1.24	48	174	210	0	127	47082.644	4.5	2	2	2	2	5.48	2	2	2	3	NA	2	2
4222	35348	1	30	3	2	6	0	1.63	44	74556.492777	2	2005-2006	1	1	2	21.01	78.7	172.6	110	38	0	2	2	2	0	4.441	80	194960.035	4.9	1.16	45	100	155	0	90	194960.035	4.2	2	2	2	2	6.32	1	1	1	2	NA	3	2
4227	35353	1	73	3	5	3	0	1.33	48	42157.144656	2	2005-2006	1	3	1	24.07	106.5	195.5	114	70	1	1	2	3	2	7.161	129	92984.618	5.8	1.34	52	114	255	1	180	92984.618	4.5	2	2	2	2	4.67	3	3	2	2	NA	2	2
4241	35367	1	57	3	5	1	0	5	52	69450.302635	2	2005-2006	1	3	6	23.86	91.2	174.3	116	68	0	2	2	2	0	4.885	88	148520.548	5.1	1.58	61	109	258	0	175	148520.548	6.7	2	2	2	2	6.82	2	3	1	3	NA	2	2
4243	35369	2	25	4	2	5	2	0	44	24062.154547	1	2005-2006	9	0	0	21.17	77.5	166.5	100	50	0	2	2	2	0	4.718	85	56346.03	5.2	1.19	46	45	146	0	91	56346.03	2.9	2	2	2	2	5.14	1	1	2	1	2	NA	1
4246	35372	1	38	3	4	1	0	5	53	81482.310024	1	2005-2006	2	0	1	36.95	123.4	181.4	120	74	0	2	2	2	0	5.551	100	199581.836	5.3	1.01	39	203	199	0	119	199581.836	6.8	2	2	2	2	17.78	2	2	1	3	NA	1	2
4248	35374	1	72	3	5	1	0	3.59	58	34951.035847	1	2005-2006	2	0	0	35	117.5	161.6	142	76	1	1	2	2	0	5.607	101	77090.342	5.3	1.22	47	78	125	0	62	77090.342	7.3	2	2	2	2	12.4	3	3	1	3	NA	1	1
4249	35375	2	65	3	4	1	0	1.56	46	75417.252931	1	2005-2006	1	3	2	31.49	107.3	171.4	146	70	1	1	2	2	0	6.106	110	188157.416	5.9	2.04	79	256	313	0	183	188157.416	7	2	2	2	2	11.27	3	2	1	2	NA	2	2
4255	35381	1	22	4	4	5	0	0.61	51	23607.139693	2	2005-2006	1	1	3	20.03	71.9	172.2	124	78	0	2	2	2	0	4.774	86	52908.701	5.4	1.4	54	45	115	0	52	52908.701	4.2	2	2	2	2	1	1	2	2	1	NA	3	2
4259	35385	2	66	3	5	1	0	0	58	74356.072541	2	2005-2006	1	1	0	23.46	97.2	165.3	112	66	0	2	2	2	0	5.495	99	188736.916	5.7	1.47	57	66	193	1	123	188736.916	4	2	2	2	2	3.54	3	3	1	1	NA	3	1
4265	35391	1	28	2	1	5	0	1.75	52	46904.44728	2	2005-2006	2	0	1	33.54	106.6	169	124	66	0	2	2	2	0	6.328	114	117159.002	5.5	0.83	32	399	186	0	74	117159.002	8.1	2	2	2	2	59.57	1	1	2	2	NA	1	2
4270	35396	2	83	3	5	1	0	5	49	32005.265334	2	2005-2006	1	3	7	18.22	69.7	158.9	134	76	0	2	2	2	0	5.607	101	72684.813	5.2	1.81	70	65	179	0	96	72684.813	4	2	2	2	2	2.21	3	3	1	3	NA	2	2
4271	35397	2	49	3	3	5	2	2.73	46	88058.217282	1	2005-2006	2	0	1	41.63	119	170.2	132	84	0	2	2	2	0	5.051	91	225579.198	5.5	1.68	65	91	225	0	142	225579.198	4.8	2	2	2	2	6.66	2	2	2	2	2	1	2
4276	35402	2	36	1	2	1	1	1.04	57	2905.079967	1	2005-2006	2	0	0	33.19	110.8	153	98	58	0	2	2	2	0	5.162	93	6614.791	4.6	2.07	80	242	252	0	124	6614.791	4.5	2	2	2	2	19.19	2	1	1	2	1	1	1
4277	35403	2	35	3	5	1	1	5	47	97656.855925	1	2005-2006	2	0	1	24.39	85.8	161.6	94	54	0	2	2	2	0	4.441	80	243722.687	4.5	1.71	66	57	160	0	83	243722.687	2.9	2	2	2	2	2.92	1	3	1	3	1	1	2
4281	35407	1	67	4	2	2	0	0.94	54	9953.828274	2	2005-2006	2	0	1	34.35	116.3	166.3	142	66	1	1	2	1	1	8.104	146	0	5.9	1.16	45	166	183	1	105	0	7.5	2	2	2	1	39.93	3	1	2	1	NA	1	2
4288	35414	2	42	5	5	4	2	1.4	49	32375.424391	1	2005-2006	2	0	5	35.01	109.2	162.9	114	74	0	2	2	2	0	5.773	104	78607.355	5.4	1.58	61	76	185	0	109	78607.355	4	2	2	2	2	15.06	2	3	2	2	2	1	2
4306	35432	1	84	3	4	1	0	5	44	18228.652855	1	2005-2006	1	3	7	22.14	89.6	177.3	140	96	0	2	2	2	0	5.829	105	39161.624	5.4	1.4	54	128	212	0	132	39161.624	6.4	2	2	2	2	11.07	3	2	1	3	NA	2	2
4308	35434	1	71	4	2	3	0	2.04	45	8163.706554	2	2005-2006	1	3	0	31.32	118.2	176.7	160	70	0	2	2	1	1	7.605	137	18918.012	7.6	1.63	63	72	160	0	83	18918.012	5.9	2	2	2	2	6.75	3	1	2	2	NA	2	1
4309	35435	1	29	3	5	5	0	5	56	67781.347458	2	2005-2006	1	2	0	20.82	86	178.6	104	76	0	2	2	2	0	5.162	93	0	4.7	1.34	52	78	208	0	140	0	6.6	2	2	2	2	4.67	1	3	2	3	NA	3	1
4312	35438	1	25	2	5	5	0	1.28	45	17200.224406	2	2005-2006	2	0	1	26.74	90.5	180.9	140	82	0	2	2	2	0	5.44	98	43910.788	4.4	1.32	51	81	186	0	119	43910.788	7.7	2	2	2	2	9.06	1	3	2	2	NA	1	2
4313	35439	2	78	4	3	3	0	1.04	48	18578.005497	1	2005-2006	2	0	0	23.59	87	148.9	160	32	1	1	2	2	2	7.105	128	43648.882	6.9	1.32	51	57	165	0	103	43648.882	8.1	2	2	2	2	8.48	3	2	2	2	NA	1	1
4318	35444	1	80	3	4	1	0	2.58	47	26514.961258	2	2005-2006	2	0	1	27.95	105.5	167.9	130	56	0	2	2	2	0	4.829	87	60813.438	5	1.55	60	92	216	0	138	60813.438	6.8	2	2	2	2	3.49	3	2	1	2	NA	1	2
4319	35445	2	25	4	2	5	2	1.2	48	29852.871354	2	2005-2006	2	0	0	26.65	85.9	162.2	0	0	0	2	2	2	0	5.329	96	69906.075	4.5	1.86	72	48	166	0	84	69906.075	3.2	2	2	2	2	17.03	1	1	2	2	2	1	1
4327	35453	2	35	1	1	1	1	1.7	57	2508.548578	2	2005-2006	2	0	3	29.58	102.3	152.4	110	62	0	2	2	2	0	4.829	87	6050.457	5.1	1.58	61	253	258	0	146	6050.457	3.5	2	2	2	2	9.4	1	1	1	2	1	1	2
4328	35454	2	26	3	4	1	2	3.41	46	6844.62626	2	2005-2006	2	0	1	26.32	91.5	157.5	102	68	0	2	2	2	2	4.885	88	17785.225	5.1	1.66	64	80	243	0	163	17785.225	4.8	2	2	2	2	5.38	1	2	1	3	2	1	2
4329	35455	2	53	4	5	4	2	1.07	47	26017.129706	1	2005-2006	1	1	0	40.65	120.8	175.5	106	82	1	1	2	2	0	5.718	103	65655.431	5.6	0.91	35	158	177	0	110	65655.431	6.9	2	2	2	2	33.64	2	3	2	2	2	3	1
4330	35456	2	30	1	2	1	3	1.55	48	23702.251969	1	2005-2006	2	0	0	27.15	89.8	160.8	114	62	0	2	2	2	0	5.495	99	53969.408	5.1	1.53	59	48	124	0	55	53969.408	4.1	2	2	2	2	9.11	1	1	1	2	3	1	1
4340	35466	2	25	1	1	1	1	1.5	54	3326.738526	2	2005-2006	2	0	1	26.52	95.5	162	116	60	0	2	2	2	0	4.385	79	7574.897	3.9	1.55	60	279	195	0	79	7574.897	4.4	2	2	2	2	11.48	1	1	1	2	1	1	2
4360	35486	1	36	4	3	1	0	2.03	52	24946.772202	1	2005-2006	1	3	7	25.28	95.7	178	116	88	0	2	2	2	0	5.329	96	55911.107	0	0.85	33	174	148	0	80	55911.107	6.2	2	2	2	2	16.04	2	2	1	2	NA	2	2
4363	35489	1	27	1	1	5	0	0.76	49	21192.165636	2	2005-2006	1	3	1	25.02	85.9	176.9	112	48	0	2	2	2	0	5.495	99	47720.863	5.4	1.5	58	48	174	0	106	47720.863	5.1	2	2	2	2	5.58	1	1	2	1	NA	2	2
4369	35495	2	76	1	1	2	0	1.07	55	14082.740179	2	2005-2006	2	0	0	22.71	87.5	151.6	152	58	0	2	2	2	0	5.884	106	29573.964	5.5	1.58	61	88	219	0	140	29573.964	3.8	2	2	2	2	5.7	3	1	2	2	NA	1	1
4378	35504	2	22	4	4	5	2	2.12	45	19369.469785	2	2005-2006	1	1	1	19.42	72.4	158.7	104	60	0	2	2	2	0	4.94	89	38804.379	5	1.53	59	174	206	0	112	38804.379	6.3	2	2	2	2	4.09	1	2	2	2	2	3	2
4384	35510	2	37	4	2	6	1	2.18	48	29662.291943	1	2005-2006	2	0	6	52.41	149.2	170.3	0	0	1	1	2	2	0	5.607	101	58813.8	5.4	1.27	49	81	126	0	61	58813.8	4.8	2	2	2	2	21.31	2	1	1	2	1	1	2
4389	35515	1	58	4	4	1	0	3.9	49	32455.948059	1	2005-2006	2	0	0	28.14	93.4	162.6	0	0	1	1	2	1	1	6.051	109	67141.578	6.5	1.42	55	118	153	1	74	67141.578	6.5	2	2	2	1	11.65	2	2	1	3	NA	1	1
4391	35517	1	73	3	3	1	0	0	50	16217.144278	2	2005-2006	1	3	0	30.88	116	182.9	140	64	1	1	2	2	0	6.328	114	0	5.2	0.88	34	251	187	0	103	0	6.8	2	2	2	2	8.94	3	2	1	1	NA	2	1
4395	35521	1	25	4	3	1	0	1.74	49	32873.295211	1	2005-2006	2	0	1	46.57	142.4	196.7	162	70	0	2	2	2	0	5.495	99	77428.713	5.3	1.32	51	83	213	0	145	77428.713	7.7	2	2	2	2	40.99	1	2	1	2	NA	1	2
4402	35528	1	71	3	3	5	0	0.52	49	20198.885942	1	2005-2006	1	3	1	24.54	102.9	189.8	198	84	1	1	2	2	2	6.772	122	39936.002	5.3	1.22	47	198	207	0	120	39936.002	6.7	2	2	2	2	6.03	3	2	2	1	NA	2	2
4404	35530	2	44	2	3	1	2	2.21	58	67139.413556	1	2005-2006	1	2	1	24.41	79.3	149	100	70	0	2	2	2	0	5.051	91	168656.368	5.3	1.22	47	146	217	0	141	168656.368	5.5	2	2	2	2	7.97	2	2	1	2	2	3	2
4409	35535	2	85	3	5	2	0	1.25	57	47657.871408	1	2005-2006	2	0	0	21.82	78.9	158.2	0	0	0	2	2	2	0	4.885	88	0	5.1	1.97	76	97	227	0	132	0	4.3	2	2	2	2	18.83	3	3	2	2	NA	1	1
4413	35539	2	27	4	4	1	2	0.23	49	25938.601956	2	2005-2006	2	0	0	32.12	93	162.4	0	0	0	2	2	2	0	5.384	97	49483.172	4.8	1.4	54	83	191	0	120	49483.172	3.7	2	2	2	2	14.52	1	2	1	1	2	1	1
4415	35541	2	25	4	3	6	2	1.78	57	47944.824778	1	2005-2006	2	0	2	26.07	84.7	160.3	116	72	0	2	2	2	0	4.996	90	96051.63	4.6	1.34	52	110	203	0	129	96051.63	3.5	2	2	2	2	21.69	1	2	1	2	2	1	2
4417	35543	2	54	4	4	3	2	3.73	52	25854.467473	2	2005-2006	2	0	3	31.85	105.7	167.9	110	66	0	2	2	2	0	6.217	112	62774.507	6.1	2.2	85	46	184	0	90	62774.507	5.8	2	2	2	2	16.63	2	2	2	3	2	1	2
4421	35547	1	73	3	5	1	0	0	48	44432.569331	2	2005-2006	2	0	2	27.12	104.5	179.3	126	60	1	1	2	2	0	4.996	90	98003.447	5.5	1.06	41	125	170	0	104	98003.447	6.4	2	2	2	2	7.5	3	3	1	1	NA	1	2
4423	35549	2	70	1	3	2	0	1.94	54	12049.425406	2	2005-2006	2	0	4	24.38	80.5	158.7	168	76	1	1	2	2	0	6.883	124	25333.724	5.4	1.34	52	124	230	1	153	25333.724	3.6	2	2	2	2	13.44	3	2	2	2	NA	1	2
4426	35552	2	23	3	3	1	3	1.09	46	64079.884794	1	2005-2006	1	1	4	19.58	75.2	164.2	104	76	0	1	2	2	0	4.829	87	146862.538	4.9	1.03	40	42	99	0	51	146862.538	4.1	2	2	2	2	4.71	1	2	1	2	3	3	2
4428	35554	1	20	3	4	5	0	5	47	85853.793895	2	2005-2006	2	0	2	28.48	102	170.3	116	66	0	2	2	2	0	4.94	89	215627.038	5.3	1.5	58	69	171	0	99	215627.038	7.1	2	2	2	2	14.05	1	2	2	3	NA	1	2
4433	35559	2	62	3	3	3	0	0.67	46	45065.210842	1	2005-2006	2	0	0	30.95	113.2	169.1	132	74	0	2	1	1	1	8.715	157	118970.449	7.4	1.19	46	208	214	0	126	118970.449	4.1	2	2	2	2	37.17	3	2	2	1	NA	1	1
4438	35564	2	66	3	2	2	0	1.16	50	72265.322276	1	2005-2006	1	1	0	33.15	109.8	152.9	134	60	0	2	2	2	0	5.107	92	0	5.6	1.03	40	171	296	0	222	0	6	2	2	2	2	13.45	3	1	2	2	NA	3	1
4441	35567	1	47	3	4	3	0	2.65	50	91782.171827	2	2005-2006	1	1	0	30.9	115.4	182.5	126	70	2	1	2	2	0	5.718	103	188145.963	5	1.09	42	149	244	0	172	188145.963	5.6	2	2	2	2	8.41	2	2	2	2	NA	3	1
4443	35569	1	85	3	3	1	0	3.9	55	23080.086358	1	2005-2006	2	0	7	22.59	95.2	168.2	128	40	1	1	2	2	0	6.162	111	50906.982	5.6	1.37	53	150	198	1	115	50906.982	5.8	1	2	2	2	9.14	3	2	1	3	NA	1	2
4445	35571	2	22	3	4	5	2	4.75	46	52679.324444	2	2005-2006	1	1	0	19.99	78	164.8	108	66	0	2	2	2	0	4.774	86	128217.519	4.9	1.45	56	115	198	0	119	128217.519	4.6	2	2	2	2	8.05	1	2	2	3	2	3	1
4447	35573	2	63	1	1	2	0	0.94	56	7035.661195	1	2005-2006	2	0	0	27.15	81.5	151	126	68	0	2	2	2	0	6.162	111	14774.993	6.3	0.88	34	140	161	0	99	14774.993	3.2	2	2	2	2	25.2	3	1	2	1	NA	1	1
4449	35575	2	33	1	1	6	2	0.57	50	29064.257262	1	2005-2006	2	0	0	45.63	121	147.3	122	82	0	2	2	2	0	4.996	90	70101.106	5.8	1.34	52	170	188	0	102	70101.106	2.9	2	2	2	2	16.14	1	1	1	1	2	1	1
4451	35577	2	38	3	3	3	2	4.17	55	123455.535673	2	2005-2006	1	1	3	21.83	76.8	156.7	112	60	0	2	2	2	0	4.663	84	308108.576	5.3	1.66	64	60	180	0	104	308108.576	4.7	2	2	2	2	2.36	2	2	2	3	2	3	2
4458	35584	1	25	3	2	5	0	1.25	57	52769.19494	2	2005-2006	1	1	0	29.36	104.8	173.8	124	68	0	2	2	2	0	3.83	69	132533.051	5.3	1.45	56	181	200	0	108	132533.051	5.2	2	2	2	2	18.02	1	1	2	2	NA	3	1
4460	35586	2	67	1	2	1	0	0.82	58	5516.686737	1	2005-2006	2	0	0	24.19	87.4	159.7	112	74	0	2	2	1	1	8.438	152	12781.333	7.5	1.97	76	57	182	1	95	12781.333	3.2	2	2	2	2	3.68	3	1	1	1	NA	1	1
4467	35593	1	39	5	5	1	0	1.2	48	40378.302269	2	2005-2006	2	0	1	23.42	84.8	170.9	0	0	0	2	2	2	0	6.051	109	100857.847	4.9	1.6	62	131	232	0	144	100857.847	8.7	2	2	2	2	7.29	2	3	1	2	NA	1	2
4478	35604	2	25	3	3	6	3	1.63	44	67797.88823	2	2005-2006	2	0	1	36.29	114.3	162.9	112	66	0	2	2	2	0	5.718	103	155383.705	5.5	1.24	48	94	228	0	161	155383.705	4.9	2	2	2	2	18.39	1	2	1	2	3	1	2
4483	35609	2	64	3	4	1	0	3.03	49	65448.957735	2	2005-2006	1	3	0	32.07	112.7	160.2	0	0	1	1	2	2	0	6.439	116	152888.283	6.1	1.42	55	165	283	1	195	152888.283	7	2	2	2	2	20.72	3	2	1	3	NA	2	1
4486	35612	1	42	4	5	5	0	4.9	56	20160.003209	2	2005-2006	1	2	0	24.7	85.5	178.6	132	90	0	1	2	2	0	5.718	103	52792.33	5.6	1.06	41	104	179	0	117	52792.33	7	2	2	2	2	4.67	2	3	2	3	NA	3	1
4490	35616	2	51	4	5	3	2	4.1	51	26800.841601	2	2005-2006	2	0	0	49.03	121.2	161.2	0	0	1	1	2	2	2	7.66	138	67633.164	6.5	1.6	62	87	229	1	150	67633.164	8.8	2	2	2	2	18.68	2	3	2	3	2	1	1
4491	35617	2	81	1	3	3	0	1.46	57	11266.192144	1	2005-2006	1	3	0	32.26	97.9	154.2	0	0	1	1	2	2	0	5.218	94	23686.988	5.6	1.53	59	184	209	1	113	23686.988	7.1	2	2	2	2	12.15	3	2	2	2	NA	2	1
4494	35620	2	83	3	4	2	0	3.13	55	31304.070306	1	2005-2006	1	3	7	27.73	93.7	162.8	122	60	0	2	2	2	0	5.44	98	79458.657	5.8	2.22	86	78	205	0	103	79458.657	3.1	2	2	2	2	4.88	3	2	2	3	NA	2	2
4498	35624	2	62	3	4	2	0	1.04	55	41469.730362	1	2005-2006	1	1	7	18.73	84.9	156.9	124	52	0	2	2	2	0	4.718	85	105262.001	4.8	2.66	103	131	213	0	84	105262.001	4.2	2	2	2	2	4.11	3	2	2	2	NA	3	2
4500	35626	2	85	1	1	2	0	0.89	58	11262.849594	2	2005-2006	2	0	0	24.43	98.9	145.9	0	0	1	1	2	2	0	5.384	97	23679.961	6	1.42	55	129	223	0	142	23679.961	3.9	2	1	2	2	3.61	3	1	2	1	NA	1	1
4502	35628	2	28	1	3	1	1	0	53	18251.435284	1	2005-2006	2	0	0	31.8	111.2	159	108	60	0	2	2	2	0	4.052	73	41558.041	5	1.47	57	296	284	0	168	41558.041	2.7	2	2	2	2	6.89	1	2	1	1	1	1	1
4512	35638	2	37	4	2	1	3	3.03	52	26546.480703	2	2005-2006	2	0	0	22.58	78.5	161.1	126	72	0	2	2	2	0	5.495	99	53182.648	5.7	1.66	64	74	165	0	86	53182.648	4.7	2	2	2	2	9.06	2	1	1	3	3	1	1
4513	35639	2	38	1	1	1	2	0	55	25119.734134	1	2005-2006	2	0	2	25.66	89.7	154.3	98	56	0	2	2	2	0	5.273	95	57196.978	5.7	1.47	57	111	174	0	95	57196.978	3.5	2	2	2	2	10.79	2	1	1	1	2	1	2
4516	35642	1	20	3	3	5	0	4.97	58	81576.282688	1	2005-2006	1	3	4	20.44	73	172.2	112	72	0	2	2	2	0	5.384	97	204883.808	5.3	2.04	79	128	191	0	86	204883.808	6.6	2	2	2	2	7	1	2	2	3	NA	2	2
4520	35646	1	46	3	5	1	0	3.63	50	102931.25518	1	2005-2006	2	0	2	26.36	94.5	170.7	122	64	0	2	2	2	0	5.162	93	218916.039	5	1.24	48	112	246	0	176	218916.039	6.1	2	2	2	2	5.12	2	3	1	3	NA	1	2
4525	35651	1	31	3	5	1	0	3.9	47	78792.212214	1	2005-2006	2	0	1	31.12	116.4	191.8	120	76	0	2	2	2	0	5.218	94	205257.926	4.5	1.11	43	221	220	0	133	205257.926	8.1	2	2	2	2	7.07	1	3	1	3	NA	1	2
4526	35652	1	65	1	1	1	0	0.78	57	10769.284806	1	2005-2006	1	3	0	35.48	113	165	130	86	0	1	2	2	0	7.771	140	23186.119	6.2	0.7	27	165	163	0	103	23186.119	7.4	2	2	2	2	20.22	3	1	1	1	NA	2	1
4528	35654	2	56	1	1	1	2	2.35	55	23796.900737	2	2005-2006	2	0	0	30.6	93.9	164.7	120	74	0	2	2	1	1	8.493	153	52645.368	6.3	1.66	64	250	297	1	183	52645.368	6.5	2	2	2	2	9.38	2	1	1	2	2	1	1
4536	35662	2	34	3	4	1	1	4.68	53	9400.307962	1	2005-2006	1	3	1	26.87	88.2	165.4	114	52	0	1	2	2	0	4.108	74	23490.003	4.8	1.19	46	441	273	0	0	23490.003	4.1	2	2	2	2	13.23	1	2	1	3	1	2	2
4541	35667	2	73	3	4	1	0	1.43	46	69998.376043	1	2005-2006	2	0	0	39.93	124.7	154	146	60	1	1	2	1	1	6.828	123	159323.484	5.2	1.06	41	291	164	1	65	159323.484	8.6	1	1	1	1	12.84	3	2	1	2	NA	1	1
4542	35668	2	81	3	3	1	0	0	45	32547.572463	1	2005-2006	2	0	0	28.22	104	168.9	122	48	0	2	2	2	0	6.384	115	82615.02	5.5	1.06	41	110	167	0	104	82615.02	5.9	2	2	2	2	27.48	3	2	1	1	NA	1	1
4549	35675	2	70	3	3	1	0	1.21	50	39386.312101	2	2005-2006	2	0	0	29.52	106	159.7	148	60	0	2	2	1	1	6.994	126	103978.371	6.7	1.24	48	225	193	1	100	103978.371	4	2	2	2	2	8.47	3	2	1	2	NA	1	1
4558	35684	2	42	3	1	1	2	5	55	93324.423741	1	2005-2006	1	3	1	33.67	109.5	161.4	118	90	0	2	2	2	0	5.495	99	249332.837	5.4	1.03	40	177	177	0	102	249332.837	4.8	2	2	2	2	16.77	2	1	1	3	2	2	2
4559	35685	1	51	4	4	1	0	1.72	45	25457.274909	1	2005-2006	1	1	3	23.99	78.7	166.5	136	90	0	2	2	2	0	5.829	105	0	6	1.81	70	152	173	0	73	0	6.1	2	2	2	2	8	2	2	1	2	NA	3	2
4560	35686	2	54	3	3	3	2	0.46	49	45687.930248	2	2005-2006	1	1	0	35.12	108.3	162.2	170	62	1	1	1	1	1	8.215	148	94766.68	6.8	1.68	65	240	337	1	224	94766.68	5.5	2	1	2	1	10.18	2	2	2	1	2	3	1
4561	35687	2	70	3	5	1	0	5	50	51249.511305	2	2005-2006	1	3	7	24.2	88.2	161.6	104	54	0	1	2	2	0	5.495	99	131370.799	4.8	1.27	49	61	114	0	53	131370.799	5.8	1	1	1	2	4.23	3	3	1	3	NA	2	2
4562	35688	1	85	3	3	2	0	0	49	22487.659309	2	2005-2006	1	3	0	28.02	110	176	168	78	1	1	2	2	0	6.106	110	52202.394	5.1	0.85	33	177	166	0	98	52202.394	6.3	2	2	2	2	7.63	3	2	2	1	NA	2	1
4563	35689	2	71	3	1	1	0	3.18	46	56065.166453	2	2005-2006	2	0	5	26.49	93.5	163.7	160	52	0	2	2	2	0	6.606	119	151927.353	5.6	1.71	66	135	268	0	175	151927.353	3.4	2	2	2	2	3.2	3	1	1	3	NA	1	2
4564	35690	2	35	3	5	6	2	5	47	110271.532753	2	2005-2006	2	0	2	21.97	73	164	86	56	0	2	2	2	0	4.774	86	252727.626	4.9	1.32	51	61	161	0	98	252727.626	4.8	2	2	2	2	2.86	1	3	1	3	2	1	2
4565	35691	1	46	4	2	6	0	1.77	48	23957.781793	1	2005-2006	1	1	2	22.1	88.6	172.8	126	80	0	1	2	2	0	4.718	85	61580.327	4.5	0.91	35	104	205	0	149	61580.327	6.3	2	2	2	2	3.72	2	1	1	2	NA	3	2
4569	35695	2	30	5	4	1	1	0.97	46	56071.638377	1	2005-2006	1	3	2	37.99	119.3	169	110	70	0	2	2	2	0	4.663	84	141133.328	4.6	1.68	65	110	213	0	126	141133.328	2.7	2	2	2	2	12.42	1	2	1	1	1	2	2
4570	35696	2	51	1	5	1	2	5	55	18498.120963	1	2005-2006	2	0	3	22.25	87.6	155.8	0	0	1	1	2	2	0	5.384	97	43884.381	5.4	2.2	85	80	208	0	107	43884.381	3.1	2	2	2	2	4.45	2	3	1	3	2	1	2
4577	35703	1	20	3	4	5	0	2.62	47	88056.715646	1	2005-2006	1	1	1	27.14	97.4	177.6	104	56	0	2	2	2	0	5.162	93	221159.81	5.3	1.09	42	76	147	0	90	221159.81	4.4	2	2	2	2	11.49	1	2	2	2	NA	3	2
4587	35713	1	28	3	3	5	0	3.43	54	92655.039221	1	2005-2006	2	0	1	20.7	79.9	178	124	76	0	2	2	2	0	4.441	80	226948.19	4.5	1.03	40	159	136	0	64	226948.19	7.9	2	2	2	2	1	1	2	2	3	NA	1	2
4589	35715	1	41	1	4	1	0	3.1	53	20634.112599	1	2005-2006	1	3	3	29.19	103.1	175.4	118	74	0	2	2	2	0	5.384	97	46077.811	4.2	1.94	75	222	258	0	139	46077.811	4.4	2	2	2	2	13.85	2	2	1	3	NA	2	2
4593	35719	1	48	4	3	1	0	5	52	33724.822821	1	2005-2006	1	3	1	24.49	82.7	178.8	106	58	0	2	2	2	0	5.051	91	92046.78	5	1.29	50	67	167	0	104	92046.78	5.9	2	2	2	2	6.35	2	2	1	3	NA	2	2
4596	35722	2	40	3	3	6	2	0	47	113211.694031	2	2005-2006	1	1	1	25.6	101	165.7	160	80	1	1	2	2	2	5.884	106	287200.5	5.8	0.65	25	282	193	0	112	287200.5	3.8	2	2	1	2	8.99	2	2	1	1	2	3	2
4598	35724	2	70	3	5	2	0	5	47	57853.97421	1	2005-2006	1	3	2	30.81	95.3	158.4	110	52	1	1	2	2	0	7.105	128	150767.391	6.1	1.63	63	100	166	0	83	150767.391	5.5	2	2	2	2	5.83	3	3	2	3	NA	2	2
4611	35737	2	77	3	5	3	0	3.45	47	57853.97421	1	2005-2006	1	2	2	29.63	98.5	156.1	130	58	0	1	2	2	0	5.495	99	150767.391	5.5	1.5	58	173	244	1	151	150767.391	5.6	2	2	2	2	5.24	3	3	2	3	NA	3	2
4612	35738	2	22	3	3	1	1	2.71	46	6768.580736	2	2005-2006	1	3	2	34	114	172	114	56	0	2	2	2	0	4.441	80	17036.64	4.7	2.02	78	237	299	0	174	17036.64	5.3	2	2	2	2	8.56	1	2	1	2	1	2	2
4615	35741	1	30	3	3	5	0	3.73	44	62579.323555	1	2005-2006	1	1	0	40.76	119.6	170	144	88	0	2	2	2	0	5.273	95	153281.077	5.8	1.32	51	110	161	0	88	153281.077	6	2	2	2	2	39.24	1	2	2	3	NA	3	1
4619	35745	1	66	4	2	1	0	3.11	49	7965.050797	1	2005-2006	1	1	0	18.59	73.2	180.1	0	0	1	1	2	2	0	4.996	90	17923.618	5.8	1.86	72	77	198	0	111	17923.618	5.7	2	2	2	2	4.76	3	1	1	3	NA	3	1
4621	35747	1	32	1	4	1	0	3.63	53	34891.168575	2	2005-2006	2	0	4	32.72	105.8	174.9	116	66	0	2	2	2	2	5.384	97	78568.5	4.7	1.71	66	80	234	0	152	78568.5	6.5	2	2	2	2	5.88	1	2	1	3	NA	1	2
4630	35756	2	80	3	3	2	0	1.16	44	30079.114716	2	2005-2006	1	3	0	25.7	93.2	150.5	130	70	1	1	2	2	0	5.829	105	0	5.9	1.29	50	122	141	1	67	0	6.5	9	2	1	2	3.75	3	2	2	2	NA	2	1
4639	35765	2	23	3	5	4	2	4.08	58	75045.112932	1	2005-2006	1	1	1	22.66	89.3	174.5	110	68	0	2	2	2	0	4.496	81	182654.168	4.7	1.4	54	72	151	0	83	182654.168	3.4	2	2	2	2	6.81	1	3	2	3	2	3	2
4644	35770	2	43	4	4	5	2	0.93	44	24099.641713	1	2005-2006	1	1	1	27.5	88.9	167	122	74	0	1	2	2	0	4.552	82	60816.562	5.2	1.24	48	94	169	0	102	60816.562	3.6	2	2	2	2	6.65	2	2	2	1	2	3	2
4649	35775	2	42	1	4	1	2	3.85	57	18021.004471	2	2005-2006	1	3	1	31.77	94.3	156.9	112	72	0	2	2	2	2	5.162	93	45233.337	5	2.28	88	48	218	0	120	45233.337	3.8	2	2	2	2	7.13	2	2	1	3	2	2	2
4655	35781	2	50	3	3	1	2	5	54	99699.257682	1	2005-2006	2	0	3	24.77	86.2	161	0	0	0	2	2	2	0	5.773	104	250447.744	4.9	1.55	60	119	217	0	133	250447.744	5.2	2	2	2	2	9.69	2	2	1	3	2	1	2
4657	35783	1	80	3	5	2	0	5	48	24393.122483	2	2005-2006	2	0	0	23.18	96.4	184.6	132	80	0	2	2	2	0	7.105	128	52405.095	5.3	1.86	72	102	209	0	117	52405.095	4.9	2	2	2	1	12.1	3	3	2	3	NA	1	1
4658	35784	2	78	1	1	2	0	0.61	53	23913.891618	2	2005-2006	1	3	10	33.42	112	147.9	112	54	0	2	1	1	2	8.327	150	48223.11	7.5	0.91	35	246	198	1	114	48223.11	4.5	2	2	2	2	19.1	3	1	2	1	NA	2	2
4663	35789	1	21	1	3	6	0	3.06	54	21888.209904	2	2005-2006	1	3	1	33.07	100.6	160.6	126	68	0	2	2	2	0	6.106	110	56628.63	5.6	1.14	44	169	199	0	121	56628.63	6.7	2	2	2	2	17.41	1	2	1	3	NA	2	2
4672	35798	1	65	3	3	1	0	0.23	46	71833.813085	2	2005-2006	1	3	7	26.08	98.8	175.7	140	76	1	1	2	2	0	4.663	84	151685.914	5.3	1.89	73	194	246	1	134	151685.914	5.8	2	2	2	1	3.13	3	2	1	1	NA	2	2
4679	35805	1	45	4	4	6	0	5	51	24218.643076	2	2005-2006	1	1	7	36.31	118.6	181.1	152	102	2	1	2	2	0	6.384	115	0	4.3	1.6	62	318	270	0	144	0	6.5	2	2	2	2	29.33	2	2	1	3	NA	3	2
4682	35808	2	50	3	5	1	2	5	51	77797.88184	1	2005-2006	2	0	4	21.57	80.4	174	100	68	0	2	2	2	0	4.496	81	195430.783	5.4	1.58	61	60	193	0	120	195430.783	4.2	2	2	2	2	4.81	2	3	1	3	2	1	2
4692	35818	1	85	3	3	2	0	1.28	44	21315.100707	2	2005-2006	1	3	0	30.51	105.8	167.1	144	86	1	1	2	2	0	7.549	136	46244.725	6.1	1.09	42	168	245	2	169	46244.725	4.5	2	2	1	1	9.87	3	2	2	2	NA	2	1
4695	35821	2	22	5	3	5	2	1.86	48	66161.141534	1	2005-2006	2	0	3	29.58	81.7	158.8	104	56	0	2	2	2	0	4.718	85	151632.5	4.9	1.94	75	74	205	0	115	151632.5	3.7	2	2	2	2	6.12	1	2	2	2	2	1	2
4700	35826	1	72	1	2	1	0	2.96	55	5883.339374	1	2005-2006	1	3	0	29.46	100.5	160.2	170	84	1	1	2	2	0	5.94	107	14205.023	5.8	0.72	28	252	175	0	97	14205.023	8.1	2	2	2	2	17.51	3	1	1	2	NA	2	1
4712	35838	1	43	3	2	6	0	3.25	50	36460.293401	2	2005-2006	1	1	7	32.8	120.5	179	122	92	0	2	2	2	0	5.273	95	0	5.1	1.37	53	201	257	0	164	0	7.7	2	2	2	2	8.86	2	1	1	3	NA	3	2
4720	35846	1	39	3	3	3	0	5	53	81482.310024	1	2005-2006	2	0	1	24.38	89.1	183.4	114	60	0	2	2	2	0	6.162	111	199581.836	5.2	2.07	80	53	199	0	108	199581.836	5.4	2	2	2	2	6.55	2	2	2	3	NA	1	2
4730	35856	1	42	5	5	1	0	5	52	74515.460427	2	2005-2006	1	1	1	30.92	108.5	186.9	130	78	0	1	2	2	0	5.662	102	157106.819	5.7	0.85	33	477	290	1	0	157106.819	5	2	2	2	2	10.12	2	3	1	3	NA	3	2
4737	35863	1	56	3	4	1	0	3.74	46	97668.555767	1	2005-2006	2	0	7	33.18	111.1	171.6	134	70	1	1	2	2	0	5.495	99	200212.57	5.6	1.27	49	100	180	1	111	200212.57	4.3	2	2	2	2	6.54	2	2	1	3	NA	1	2
4748	35874	1	51	3	3	1	0	2.18	47	88381.686485	1	2005-2006	2	0	5	26.78	102.6	181.8	138	84	1	1	2	2	0	6.495	117	189244.143	5	1.27	49	87	195	0	129	189244.143	6.9	2	2	2	2	12	2	2	1	2	NA	1	2
4755	35881	2	24	1	3	1	2	1.37	55	16557.148018	1	2005-2006	1	3	0	22.14	80.3	153.7	120	58	0	2	2	2	0	5.495	99	37700.193	4.8	0.98	38	127	132	0	69	37700.193	4.4	2	2	2	2	7.89	1	2	1	2	2	2	1
4758	35884	1	60	3	1	1	0	1.89	50	31580.138188	2	2005-2006	1	3	0	42.46	136.2	181.2	0	0	1	1	1	1	1	8.549	154	92088.433	7	1.11	43	148	144	1	71	92088.433	5.7	1	1	1	2	25.56	2	1	1	2	NA	2	1
4761	35887	1	73	3	5	1	0	5	57	56625.693011	1	2005-2006	2	0	0	27.58	103	177.4	132	62	0	2	2	2	0	6.439	116	121652.109	5.5	1.19	46	66	124	0	65	121652.109	5.4	1	2	2	2	12.69	3	3	1	3	NA	1	1
4762	35888	1	49	1	1	3	0	0.46	55	19639.682233	1	2005-2006	1	1	1	26.55	100.8	167.4	118	76	0	2	2	2	0	5.829	105	0	5.8	1.53	59	228	242	2	137	0	6.5	2	2	2	2	30.76	2	1	2	1	NA	3	2
4764	35890	2	23	1	3	6	1	1.33	56	1913.677896	2	2005-2006	2	0	0	32.13	98.2	153.6	104	56	0	2	2	2	0	4.441	80	4615.667	4.7	1.29	50	298	173	0	63	4615.667	4.8	2	2	2	2	9.45	1	2	1	2	1	1	1
4770	35896	2	34	3	2	1	2	1.98	46	100391.672914	2	2005-2006	1	3	1	38.18	115.7	170.5	104	66	0	2	2	1	1	7.827	141	213060.505	6.9	1.22	47	133	213	1	139	213060.505	4.6	2	2	2	2	10.04	1	1	1	2	2	2	2
4776	35902	2	50	1	1	1	2	3.41	57	32327.795379	1	2005-2006	2	0	0	38.1	108.2	154.8	0	0	1	1	2	2	0	5.273	95	81143.872	5.4	1.11	43	144	177	1	105	81143.872	4.4	2	2	2	2	7.9	2	1	1	3	2	1	1
4782	35908	1	72	3	4	1	0	3.79	50	41181.780595	2	2005-2006	1	3	7	29.65	111.1	170.4	150	86	0	2	2	2	0	5.607	101	0	5.2	1.34	52	100	188	0	116	0	5.8	2	2	2	2	9.69	3	2	1	3	NA	2	2
4789	35915	1	30	4	2	1	0	0.56	56	26438.012024	2	2005-2006	2	0	2	31.29	96.6	167.9	118	84	0	1	2	2	0	4.718	85	62271.252	5.4	1.42	55	98	182	0	107	62271.252	10.8	2	2	2	2	10.59	1	1	1	1	NA	1	2
4792	35918	1	51	1	1	1	0	0	53	21649.404165	1	2005-2006	2	0	1	27.52	93.8	165.2	140	86	0	2	2	2	0	6.162	111	48345.047	5.2	0.78	30	501	232	0	0	48345.047	5.7	2	2	2	2	20.22	2	1	1	1	NA	1	2
4793	35919	1	30	1	1	5	0	0.7	55	35016.865331	2	2005-2006	2	0	0	20.21	82.7	171.3	116	64	0	2	2	2	0	5.995	108	91633.15	4.9	1.27	49	76	213	0	149	91633.15	4.8	2	2	2	2	6.98	1	1	2	1	NA	1	1
4801	35927	2	50	3	3	1	2	5	47	111268.180446	2	2005-2006	2	0	1	28.8	94.7	159	118	74	0	2	2	2	0	5.495	99	327394.027	4.4	1.19	46	101	167	0	101	327394.027	2.9	2	2	2	2	15.18	2	2	1	3	2	1	2
4810	35936	1	62	4	3	3	0	3.2	45	6754.159986	2	2005-2006	1	1	0	24.11	98	187.1	172	104	1	1	2	2	0	5.051	91	15198.771	5.8	1.37	53	88	221	0	150	15198.771	6.4	2	2	2	2	3.48	3	2	2	3	NA	3	1
4815	35941	2	51	3	3	1	2	2.98	49	116640.874012	1	2005-2006	1	3	2	41.75	132.7	174.2	0	0	1	1	2	2	0	6.217	112	269654.097	6.1	1.34	52	131	197	0	119	269654.097	6.2	2	2	2	2	7.69	2	2	1	2	2	2	2
4816	35942	1	25	3	5	6	0	2.65	48	90841.26215	2	2005-2006	1	3	3	21.65	80	182.5	112	72	0	2	2	2	0	5.107	92	222505.546	4.7	1.37	53	102	142	0	69	222505.546	4.4	2	2	2	2	4.26	1	3	1	2	NA	2	2
4830	35956	2	37	4	2	3	2	3.11	51	26367.609973	1	2005-2006	2	0	3	38.81	104.4	160.2	130	72	0	2	2	2	0	5.773	104	60170.99	5.7	1.19	46	59	159	0	101	60170.99	5.3	2	2	2	2	16.33	2	1	2	3	2	1	2
4835	35961	1	66	3	3	2	0	4.39	49	78681.75885	1	2005-2006	2	0	3	25.85	93.8	164.1	126	68	2	1	2	2	0	5.995	108	155564.763	5.7	1.47	57	93	244	0	168	155564.763	6.8	2	2	2	2	6.79	3	2	2	3	NA	1	2
4850	35976	2	59	3	3	1	2	5	54	97223.078117	2	2005-2006	2	0	2	27.29	109.1	184.3	84	78	1	1	2	2	0	5.218	94	250742.745	5.2	1.03	40	265	303	1	210	250742.745	6.1	2	2	2	2	7.16	2	2	1	3	2	1	2
4865	35991	2	28	3	3	1	1	3.9	51	5198.285405	1	2005-2006	1	1	2	26.49	93	166.9	0	0	0	2	2	2	0	2.998	54	0	4.7	2.02	78	100	238	0	140	0	2.8	2	2	2	2	6.23	1	2	1	3	1	3	2
4873	35999	2	69	3	1	1	0	2.27	46	72450.200198	2	2005-2006	1	1	7	23.76	91.6	162.2	146	76	1	1	2	2	0	5.829	105	0	6	1.73	67	84	132	1	48	0	5.7	9	2	2	2	8.83	3	1	1	2	NA	3	2
4879	36005	1	20	3	4	5	0	1.02	56	67555.687553	2	2005-2006	2	0	2	23.31	81.6	185.5	130	74	0	2	2	2	0	5.773	104	165470.126	4.9	1.66	64	110	204	0	118	165470.126	6.2	2	2	2	2	23.13	1	2	2	2	NA	1	2
4880	36006	2	25	3	4	5	2	2.94	46	78037.988532	1	2005-2006	2	0	0	26.74	94.7	169.7	100	60	0	2	2	2	0	4.94	89	0	4.7	1.78	69	94	184	0	96	0	4.3	2	2	2	2	28.64	1	2	2	2	2	1	1
4881	36007	2	45	3	4	3	2	5	44	91123.843962	2	2005-2006	1	3	1	25.14	90.9	161.3	114	72	0	2	2	2	2	4.385	79	215545.701	4.7	1.97	76	180	249	0	137	215545.701	4.9	2	2	2	2	7.27	2	2	2	3	2	2	2
4885	36011	2	43	4	5	3	2	2.54	58	27250.081586	2	2005-2006	2	0	2	27.28	88.3	164.6	0	0	0	2	2	2	0	5.384	97	81214.46	5.3	1.4	54	132	165	0	85	81214.46	5.3	2	2	2	2	7.68	2	3	2	2	2	1	2
4888	36014	1	49	2	2	1	0	3.5	52	32814.321119	2	2005-2006	1	3	1	25.35	97.2	175.4	124	70	0	2	2	2	0	5.495	99	0	4.9	0.93	36	339	227	0	123	0	4.1	2	2	2	2	6.34	2	1	1	3	NA	2	2
4891	36017	2	32	1	4	1	1	1.6	48	6838.600652	2	2005-2006	1	3	4	26.7	101	163.4	104	60	0	2	2	2	0	4.274	77	15571.315	4.4	1.89	73	264	250	0	124	15571.315	3.3	2	2	2	2	6.02	1	2	1	2	1	2	2
4894	36020	2	82	3	3	2	0	2.55	47	38107.435551	2	2005-2006	2	0	0	24.56	92.5	154.2	120	0	0	2	2	2	0	5.162	93	103264.864	5.5	2.48	96	73	233	0	122	103264.864	4.6	2	2	2	2	7.77	3	2	2	2	NA	1	1
4905	36031	2	27	1	4	1	1	0.66	57	2569.667316	2	2005-2006	1	3	1	20.12	75.7	151.7	100	60	0	2	2	2	0	4.94	89	5851.065	4.5	1.73	67	123	187	0	95	5851.065	3	2	2	2	2	12.68	1	2	1	1	1	2	2
4910	36036	2	55	1	2	5	2	1.24	55	19256.398825	1	2005-2006	2	0	0	31.45	103.3	159	160	98	1	1	2	2	0	5.662	102	45683.296	5.7	1.32	51	168	229	0	144	45683.296	6.6	2	2	2	2	14.52	2	1	2	2	2	1	1
4912	36038	1	55	3	5	5	0	5	52	69682.291225	2	2005-2006	2	0	1	43.23	145.8	183.9	176	92	0	1	2	2	0	6.162	111	146420.363	6.1	1.01	39	213	207	0	125	146420.363	7.8	2	2	2	2	10.89	2	3	2	3	NA	1	2
4919	36045	2	20	3	4	5	2	5	45	66948.025061	1	2005-2006	1	1	2	25.86	83.8	158.3	94	70	0	2	2	2	0	4.496	81	167082.509	4.7	1.53	59	81	197	0	122	167082.509	4.6	2	2	2	2	4.17	1	2	2	3	2	3	2
4921	36047	1	47	1	1	1	0	0.6	53	23668.689927	2	2005-2006	2	0	1	26.56	101	175.8	118	64	0	2	2	2	0	6.55	118	50704.412	5.6	1.6	62	69	149	0	73	50704.412	5.8	2	2	2	2	16.93	2	1	1	1	NA	1	2
4924	36050	1	31	3	4	1	0	5	53	81482.310024	1	2005-2006	1	1	4	28.88	110.7	194	126	74	1	1	2	1	1	13.989	252	188547.279	10.9	0.75	29	231	172	0	97	188547.279	5.6	2	2	2	2	13.74	1	2	1	3	NA	3	2
4926	36052	1	58	3	5	1	0	5	45	82857.980402	1	2005-2006	1	3	3	31.08	107.8	172.9	124	74	0	2	2	2	0	5.94	107	172806.748	5.6	1.32	51	130	163	1	86	172806.748	8.1	1	2	2	2	4.23	2	3	1	3	NA	2	2
4930	36056	1	25	3	4	5	0	0.1	58	55393.508739	2	2005-2006	1	3	3	22.28	80.3	180.5	122	62	0	2	2	2	0	4.94	89	0	4.5	1.53	59	69	184	0	111	0	5.2	2	2	2	2	6.1	1	2	2	1	NA	2	2
4943	36069	2	40	4	5	1	2	3.62	52	28122.504467	1	2005-2006	2	0	5	19.14	76.7	166.7	108	66	0	2	2	2	0	4.607	83	83814.575	5.2	2.51	97	55	162	0	54	83814.575	3	2	2	2	2	5.78	2	3	1	3	2	1	2
4950	36076	2	37	3	5	1	2	5	50	106002.345656	1	2005-2006	2	0	2	16.71	61.3	154.7	96	52	0	2	2	2	0	4.163	75	264550.566	4.6	1.81	70	79	162	0	76	264550.566	4	2	2	2	2	2.15	2	3	1	3	2	1	2
4964	36090	2	30	1	1	6	2	0.7	55	27123.612348	2	2005-2006	2	0	0	31.47	101.3	155.6	122	72	2	1	2	2	0	5.773	104	65420.396	5.6	1.32	51	106	211	0	139	65420.396	6.9	2	2	2	2	9.88	1	1	1	1	2	1	1
4966	36092	1	21	4	4	1	0	0.21	48	26168.622609	2	2005-2006	2	0	0	24.2	78.3	175.1	118	42	0	2	2	2	0	5.162	93	68553.622	5.3	1.42	55	48	124	0	59	68553.622	5.3	2	2	2	2	6.67	1	2	1	1	NA	1	1
4967	36093	1	31	3	5	1	0	3.42	50	85240.846125	1	2005-2006	2	0	0	29.91	107.1	182.4	108	64	0	2	2	2	0	5.162	93	214087.582	5.6	0.85	33	138	148	0	87	214087.582	6.1	2	2	2	2	5.88	1	3	1	3	NA	1	1
4969	36095	2	24	3	4	5	2	3.03	54	72251.575689	1	2005-2006	2	0	0	23.53	80.8	177.1	128	58	0	2	2	2	0	5.051	91	180318.606	4.5	1.94	75	74	252	0	162	180318.606	3.6	2	2	2	2	8.28	1	2	2	3	2	1	1
4973	36099	2	30	3	5	1	1	5	53	10981.361622	2	2005-2006	2	0	0	36.69	114.6	165.5	114	68	0	2	2	2	0	4.441	80	31306.746	4.5	2.74	106	176	243	0	102	31306.746	3.1	2	2	2	2	5.15	1	3	1	3	1	1	1
4986	36112	2	74	3	3	2	0	1.55	44	50229.354233	1	2005-2006	1	1	0	31.62	114.1	162.2	190	90	1	1	2	1	1	4.385	79	114446.631	5.6	1.4	54	282	211	0	101	114446.631	6.5	2	2	2	2	34.37	3	2	2	2	NA	3	1
4993	36119	1	83	2	3	1	0	0.98	45	6931.002791	2	2005-2006	1	3	0	29.24	102.7	162.5	200	106	1	1	2	1	1	7.383	133	15738.81	6.3	1.01	39	195	185	0	107	15738.81	7.1	2	2	2	1	22.55	3	2	1	1	NA	2	1
4996	36122	1	41	1	1	1	0	0.95	53	20835.095653	1	2005-2006	2	0	0	30.37	105.1	166.6	104	58	0	2	2	2	0	5.107	92	49284.361	5.2	0.85	33	159	234	0	169	49284.361	7.1	2	2	2	2	11.44	2	1	1	1	NA	1	1
4999	36125	2	30	3	5	1	1	5	55	8527.674011	1	2005-2006	1	3	40	30.48	104.1	161.9	108	56	0	2	2	2	0	4.607	83	20755.718	5.1	1.89	73	233	303	0	183	20755.718	2.3	2	2	2	2	19.23	1	3	1	3	1	2	2
5003	36129	2	68	4	4	3	0	2.55	57	16336.865092	2	2005-2006	1	3	1	34.17	111.6	170.9	126	78	1	1	2	2	0	5.44	98	37675.403	6	1.84	71	79	244	0	157	37675.403	8.2	2	2	2	2	12.89	3	2	2	2	NA	2	2
5007	36133	2	43	4	5	1	2	5	56	19192.602474	2	2005-2006	2	0	2	34.59	93.5	162.9	108	60	0	2	2	2	0	5.329	96	55742.571	5.3	2.09	81	47	219	0	129	55742.571	3.9	2	2	2	2	7.94	2	3	1	3	2	1	2
5012	36138	2	30	1	4	5	2	3.41	57	42171.209292	1	2005-2006	2	0	3	31.67	96.9	154.7	96	74	0	2	2	2	0	5.44	98	96022.742	5.2	1.5	58	124	188	0	105	96022.742	5.5	2	2	2	2	10.83	1	2	2	3	2	1	2
5014	36140	1	61	3	4	1	0	2.18	45	59921.229645	1	2005-2006	1	3	7	30.53	115	168.8	0	0	1	1	2	2	0	6.384	115	130139.497	5.5	1.34	52	120	161	0	85	130139.497	7.2	2	2	2	2	14.29	3	2	1	2	NA	2	2
5017	36143	2	32	3	3	5	2	1.12	50	55623.653216	2	2005-2006	2	0	0	28.16	99.6	160.9	116	70	0	2	2	2	0	5.273	95	127481.984	5	2.07	80	40	167	0	79	127481.984	4.1	2	2	2	2	10.23	1	2	2	2	2	1	1
5022	36148	1	44	4	3	1	0	1.81	45	17277.679505	2	2005-2006	1	1	3	40.65	124.3	170.3	144	80	0	2	2	2	0	6.328	114	51111.974	6.4	1.22	47	294	173	0	67	51111.974	7.6	2	2	2	2	23.3	2	2	1	2	NA	3	2
5029	36155	2	53	4	4	4	2	4.49	52	28122.504467	1	2005-2006	2	0	0	45.07	124.5	169.9	162	116	1	1	2	2	0	5.94	107	72301.969	6.1	1.27	49	186	237	0	151	72301.969	5.8	2	2	2	2	18.91	2	2	2	3	2	1	1
5033	36159	1	65	4	1	1	0	2.04	56	12118.441761	1	2005-2006	2	0	7	31.54	106.5	173	0	0	1	1	2	1	1	9.77	176	27793.704	0	1.68	65	114	227	0	139	27793.704	8.6	2	2	2	1	3.24	3	1	1	2	NA	1	2
5035	36161	2	25	4	4	5	2	0.36	49	25859.300666	2	2005-2006	1	1	0	42.97	126.7	174.4	0	0	0	2	2	2	0	4.663	84	0	5.4	1.09	42	52	170	0	118	0	4.7	2	2	2	2	10.18	1	2	2	1	2	3	1
5038	36164	1	46	3	4	1	0	5	52	74515.460427	2	2005-2006	2	0	2	28.14	99.4	170.9	112	70	0	2	2	2	0	5.829	105	159352.466	5.2	1.06	41	189	177	0	98	159352.466	6.4	2	2	2	2	7.86	2	2	1	3	NA	1	2
5045	36171	2	45	3	4	1	2	3.63	50	107619.563861	1	2005-2006	2	0	2	27.69	92	153.2	116	76	0	2	2	2	0	5.384	97	275689.603	5.1	1.42	55	147	186	0	102	275689.603	4	2	2	2	2	10.13	2	2	1	3	2	1	2
5050	36176	2	41	3	3	6	2	0.2	53	51748.661668	2	2005-2006	1	1	2	39.6	122.6	168.7	110	76	1	1	2	2	0	7.494	135	122407.057	4.4	1.97	76	86	181	0	88	122407.057	5.9	2	1	2	2	44.66	2	2	1	1	2	3	2
5051	36177	2	20	3	3	1	1	0.91	46	7195.202415	1	2005-2006	1	1	4	26.66	93	168.3	104	50	0	2	2	2	0	4.885	88	16490.443	4.8	1.06	41	97	130	0	70	16490.443	4	2	2	2	2	14.08	1	2	1	1	1	3	2
5053	36179	1	49	1	2	1	0	0.79	55	18718.640546	1	2005-2006	1	3	0	26.64	95.7	165.3	126	72	0	2	2	2	0	6.051	109	41800.391	6.2	0.85	33	1100	236	0	0	41800.391	4.8	2	2	2	2	10.65	2	1	1	1	NA	2	1
5058	36184	2	59	3	5	1	2	4.92	51	87617.788766	2	2005-2006	2	0	0	31.3	105.8	167.4	116	72	1	1	2	1	1	5.995	108	198961.075	6.2	1.19	46	233	222	2	129	198961.075	9.7	2	2	2	2	12.28	2	3	1	3	2	1	1
5060	36186	1	22	2	2	5	0	1.75	52	46904.44728	2	2005-2006	2	0	1	21.86	75	164.3	114	54	0	2	2	2	0	5.995	108	117803.379	5.5	1.03	40	57	115	0	64	117803.379	5.5	2	2	2	2	12.79	1	1	2	2	NA	1	2
5067	36193	1	54	5	4	1	0	1.86	48	96583.433469	1	2005-2006	1	3	150	38.49	122.9	176.8	112	66	0	2	2	2	0	5.662	102	189675.452	5.8	1.09	42	168	189	1	113	189675.452	7	2	2	2	2	12.38	2	2	1	2	NA	2	2
5068	36194	2	46	3	3	1	2	5	53	118841.683259	2	2005-2006	2	0	0	40.8	117.6	165.6	138	70	0	1	2	2	0	6.828	123	308725.966	5.7	1.19	46	147	206	0	131	308725.966	6.1	2	2	2	2	12.1	2	2	1	3	2	1	1
5074	36200	1	32	3	4	1	0	3.61	47	88673.875065	2	2005-2006	2	0	2	24.88	96.8	178.3	134	90	0	2	2	2	0	5.162	93	204519.867	4.6	1.27	49	403	207	0	0	204519.867	7.1	2	2	2	2	6.73	1	2	1	3	NA	1	2
5083	36209	1	56	4	4	1	0	5	50	29663.940986	1	2005-2006	2	0	24	26.3	93.5	173.2	136	88	2	1	2	2	0	5.718	103	76247.258	5.6	1.14	44	80	197	0	137	76247.258	7.6	2	2	2	2	10.95	2	2	1	3	NA	1	2
5092	36218	2	54	4	5	3	2	5	52	28302.85536	1	2005-2006	2	0	5	29.38	92.9	169.7	128	76	0	2	2	2	0	5.107	92	82202.189	5.6	1.58	61	69	201	0	126	82202.189	5.5	2	2	2	2	9.49	2	3	2	3	2	1	2
5097	36223	1	71	1	2	2	0	1.29	54	7352.579262	2	2005-2006	2	0	1	27.66	100.1	172.7	88	48	1	1	2	2	0	5.218	94	15830	5.6	1.34	52	97	190	0	119	15830	6.1	2	2	2	2	8.48	3	1	2	2	NA	1	2
5101	36227	1	62	4	3	3	0	4.91	55	10123.404032	1	2005-2006	1	3	2	29.89	110.4	176.4	132	58	0	2	2	2	0	6.717	121	25734.794	5.9	1.14	44	280	162	1	62	25734.794	5.9	2	2	2	2	17.31	3	2	2	3	NA	2	2
5108	36234	1	20	1	2	6	0	0.57	57	28668.411652	1	2005-2006	1	2	1	24.99	90.3	165.2	0	0	0	2	2	2	0	5.329	96	0	5.3	1.06	41	80	117	0	60	0	4.7	2	2	2	2	4.49	1	1	1	1	NA	3	2
5109	36235	2	28	1	3	1	1	1.75	55	3234.135066	2	2005-2006	2	0	0	22.72	83.5	162.9	108	64	0	2	2	2	0	4.163	75	7364.041	4.8	2.02	78	78	163	0	69	7364.041	2.7	2	2	2	2	4.13	1	2	1	2	1	1	1
5115	36241	2	24	3	4	1	1	3.31	46	78037.988532	1	2005-2006	1	3	15	36.8	115.7	171	94	50	0	2	2	2	0	4.552	82	178852.647	4.7	1.6	62	76	147	0	70	178852.647	4	2	2	2	2	7.45	1	2	1	3	1	2	2
5121	36247	1	60	5	3	1	0	5	51	53538.90798	1	2005-2006	2	0	0	26.27	101.1	180.2	0	0	0	2	2	2	0	6.051	109	115020.598	6.2	1.45	56	199	259	0	163	115020.598	7.9	2	2	2	2	10.04	2	2	1	3	NA	1	1
5140	36266	2	85	3	1	2	0	4.29	44	30399.781243	1	2005-2006	2	0	0	21.06	72.5	149.4	158	0	1	1	2	1	1	7.383	133	75718.982	6.4	1.03	40	240	172	2	84	75718.982	6	2	2	1	2	8.87	3	1	2	3	NA	1	1
5141	36267	2	20	4	3	5	2	3.2	45	19246.044034	2	2005-2006	2	0	6	23.49	79.2	174.1	114	66	0	2	2	2	0	5.051	91	38557.11	5.5	1.66	64	51	143	0	69	38557.11	3.4	2	2	2	2	8.03	1	2	2	3	2	1	2
5142	36268	2	49	3	5	3	2	5	56	74227.472947	2	2005-2006	1	1	2	38.39	103.3	156.9	138	72	0	2	2	2	0	5.329	96	198311.929	5.6	1.27	49	498	226	0	0	198311.929	5.3	2	2	2	2	6.93	2	3	2	3	2	3	2
5149	36275	1	84	3	2	2	0	2.55	47	26914.350401	2	2005-2006	1	3	0	19.61	84.9	180.5	124	52	0	2	2	2	2	5.329	96	61729.457	5.4	1.99	77	74	245	0	153	61729.457	4.2	2	1	2	2	3.24	3	1	2	2	NA	2	1
5155	36281	2	66	4	4	2	0	2.76	50	14854.51811	2	2005-2006	2	0	0	33.29	111	166.5	130	84	1	1	2	2	0	6.828	123	0	7	1.34	52	152	310	2	228	0	5.6	2	2	2	2	10.66	3	2	2	2	NA	1	1
5164	36290	2	31	4	5	6	1	4.18	52	31414.80401	1	2005-2006	2	0	0	42.76	115.3	156.4	108	48	0	2	2	3	2	4.718	85	71688.706	5.2	2.15	83	118	311	0	204	71688.706	4.1	2	2	2	2	14.39	1	3	1	3	1	1	1
5166	36292	1	46	1	1	1	0	2.07	56	23899.39496	1	2005-2006	2	0	3	27.77	100.5	163.9	116	56	0	2	2	2	0	4.94	89	53369.477	5.5	1.14	44	187	229	0	148	53369.477	5.9	2	2	2	2	4.64	2	1	1	2	NA	1	2
5168	36294	1	45	3	5	1	0	5	44	75566.686802	1	2005-2006	1	1	1	25.52	89.9	179.9	128	64	0	2	2	2	0	4.885	88	160716.585	5	1.34	52	65	155	0	90	160716.585	5.5	2	2	2	2	4.45	2	3	1	3	NA	3	2
5170	36296	2	51	4	5	5	2	0.63	44	24099.641713	1	2005-2006	2	0	6	57.62	129.2	168.2	0	0	1	1	2	1	2	14.877	268	55272.643	9.5	1.09	42	153	161	0	88	55272.643	7	2	2	2	2	4.59	2	3	2	1	2	1	2
5175	36301	2	22	1	2	5	2	1.68	54	20361.249453	1	2005-2006	2	0	3	38.52	117.2	156.8	98	68	0	2	2	2	0	5.44	98	49110.015	5.5	1.24	48	76	184	0	121	49110.015	5.4	2	2	2	2	14.51	1	1	2	2	2	1	2
5176	36302	2	26	1	1	1	1	1	49	2193.827881	2	2005-2006	2	0	0	32.8	100	154.5	112	60	0	2	2	2	0	4.607	83	4982.61	5.3	1.58	61	138	186	0	97	4982.61	3.9	2	2	2	2	22.94	1	1	1	2	1	1	1
5181	36307	2	40	4	4	5	2	1.2	44	25520.951641	2	2005-2006	2	0	0	50.45	143.4	156.9	118	54	0	2	2	2	0	4.829	87	56625.683	5.4	1.78	69	78	222	0	137	56625.683	5.6	2	2	2	2	9	2	2	2	2	2	1	1
5183	36309	2	47	4	5	5	2	5	51	23949.705297	1	2005-2006	1	3	6	27.32	88.4	160.3	0	0	0	2	2	2	2	5.718	103	69558.996	5.7	2.64	102	49	205	0	93	69558.996	3.8	2	2	2	2	7.34	2	3	2	3	2	2	2
5185	36311	1	63	3	2	1	0	5	50	60660.067815	2	2005-2006	2	0	2	25.98	93	170.6	134	84	0	1	2	2	0	5.607	101	130575.874	5.6	1.14	44	115	192	1	125	130575.874	4.8	2	2	2	2	8.45	3	1	1	3	NA	1	2
5193	36319	1	65	3	4	3	0	2.58	50	30703.817126	2	2005-2006	1	1	2	29.5	104.5	176.2	136	80	0	2	2	2	0	5.773	104	70420.796	5.5	1.06	41	115	197	0	133	70420.796	5.8	2	2	2	2	7.74	3	2	2	2	NA	3	2
5195	36321	2	22	4	5	5	2	1.33	56	22714.860699	2	2005-2006	2	0	1	24.31	78.3	158.4	98	74	0	2	2	2	0	4.774	86	45506.463	4.8	1.6	62	50	170	0	98	45506.463	4.9	2	2	2	2	3.89	1	3	2	2	2	1	2
5197	36323	2	50	3	3	1	2	1.95	45	111268.180446	1	2005-2006	2	0	1	18.22	68.6	169.6	142	96	0	2	2	2	0	4.663	84	298399.87	5.2	2.22	86	93	288	0	183	298399.87	3.3	2	2	2	2	4.32	2	2	1	2	2	1	2
5206	36332	2	33	5	5	1	2	5	46	71970.789118	1	2005-2006	2	0	2	25.36	84.6	153.3	92	58	0	2	2	2	0	5.773	104	179617.846	5.3	1.6	62	45	143	0	72	179617.846	5.7	2	2	2	2	5.45	1	3	1	3	2	1	2
5207	36333	2	79	3	3	1	0	1.13	44	50124.690514	2	2005-2006	2	0	0	22.58	77.7	151.3	150	60	1	1	2	2	0	5.329	96	125055.367	5.8	1.91	74	95	249	0	156	125055.367	4.2	2	2	2	2	4.56	3	2	1	2	NA	1	1
5209	36335	2	46	3	5	3	2	5	52	92505.174819	1	2005-2006	2	0	4	18.26	70.4	170.2	0	0	0	2	2	2	0	5.051	91	0	5.1	1.94	75	68	196	0	107	0	3.2	2	2	2	2	9.42	2	3	2	3	2	1	2
5220	36346	1	85	3	4	1	0	1.22	50	10175.464016	2	2005-2006	2	0	0	21.68	89	164	122	48	0	2	2	2	0	5.218	94	23337.954	5.6	1.66	64	54	117	0	42	23337.954	5.8	2	2	2	2	6.48	3	2	1	2	NA	1	1
5222	36348	1	26	1	2	1	0	2.3	56	25212.02752	1	2005-2006	1	2	4	23.37	81.7	168.7	122	70	0	2	2	2	0	5.607	101	62283.861	4.9	1.91	74	71	154	0	66	62283.861	6.7	2	2	2	2	1	1	1	1	2	NA	3	2
5228	36354	1	70	4	3	2	0	1.12	58	13086.152593	2	2005-2006	1	3	0	30.29	107	176.9	120	64	1	1	2	1	1	6.717	121	38159.532	6.3	1.27	49	77	163	1	99	38159.532	5.2	1	2	1	1	12.27	3	2	2	2	NA	2	1
5231	36357	1	47	4	4	5	0	5	49	21777.697492	2	2005-2006	2	0	2	26.79	97.4	171.4	118	78	0	2	2	2	0	7.216	130	64424.224	5.9	1.16	45	389	245	0	122	64424.224	8	2	2	2	2	9.58	2	2	2	3	NA	1	2
5236	36362	2	49	4	2	1	2	1.72	45	24391.103056	1	2005-2006	2	0	2	27.08	92	155.4	150	72	1	1	2	2	0	5.995	108	62708.667	5.7	1.55	60	67	129	0	56	62708.667	5.4	2	2	2	2	7.44	2	1	1	2	2	1	2
5237	36363	1	39	3	4	6	0	4.22	54	77222.843402	2	2005-2006	2	0	1	22.32	80.5	179.1	108	50	0	2	2	2	0	4.885	88	193949.88	5.3	1.4	54	34	167	0	106	193949.88	5.8	2	2	2	2	2.92	2	2	1	3	NA	1	2
5239	36365	1	22	3	3	5	0	2.09	44	72976.542325	1	2005-2006	1	3	1	23.52	83.2	179.3	114	68	0	2	2	2	0	5.273	95	178747.906	5.3	0.93	36	63	82	0	33	178747.906	5.3	2	2	2	2	3.49	1	2	2	2	NA	2	2
5244	36370	2	24	1	4	1	1	0.9	53	4252.784941	2	2005-2006	2	0	0	24.63	86	154.1	110	56	0	2	2	2	0	4.885	88	9289.599	4.9	2.17	84	87	221	0	120	9289.599	3.2	2	2	2	2	6.15	1	2	1	1	1	1	1
5253	36379	2	58	1	3	1	2	3.73	54	19793.745629	1	2005-2006	2	0	1	24.38	81.3	149.8	124	76	0	2	2	2	0	5.829	105	49119.969	5.5	2.46	95	102	185	1	70	49119.969	4.5	2	2	2	2	6.62	2	2	1	3	2	1	2
5265	36391	2	24	4	2	6	1	2.5	52	5544.076401	2	2005-2006	2	0	0	52.03	148.8	163.8	120	24	0	2	2	2	0	4.996	90	10576.456	5.3	1.68	65	86	209	0	127	10576.456	4.5	2	2	2	2	34.25	1	1	1	2	1	1	1
5268	36394	2	54	3	5	1	2	5	57	124571.342009	1	2005-2006	2	0	12	34.14	117	152.5	94	72	1	1	2	2	0	6.495	117	321275.163	5.2	1.58	61	123	207	0	121	321275.163	5.9	2	2	2	2	10.57	2	3	1	3	2	1	2
5279	36405	1	54	4	5	1	0	2.27	45	17388.482045	2	2005-2006	2	0	7	25.07	99	180.4	128	74	0	2	2	2	0	6.439	116	45159.125	4.1	1.32	51	132	211	0	134	45159.125	7.5	2	2	2	2	5.24	2	3	1	2	NA	1	2
5281	36407	1	80	3	2	1	0	1.56	52	22943.475574	1	2005-2006	1	3	0	20.19	87.2	180.1	124	68	1	1	2	2	0	5.218	94	50605.664	4.7	1.09	42	266	195	0	100	50605.664	7.4	2	2	2	2	5.78	3	1	1	2	NA	2	1
5282	36408	1	42	1	4	1	0	0.51	54	19620.791905	2	2005-2006	1	3	4	46.04	136.1	167.2	90	58	1	1	1	1	2	2.498	45	57214.695	8.9	0.75	29	285	108	1	22	57214.695	17.6	1	1	1	2	72.63	2	2	1	1	NA	2	2
5292	36418	1	23	2	2	6	0	1.29	47	27032.645719	1	2005-2006	1	1	0	16.74	66.5	169	0	0	0	2	2	2	0	4.052	73	70817.093	5.3	1.19	46	154	148	0	71	70817.093	4.8	2	2	2	2	1	1	1	1	2	NA	3	1
5298	36424	2	24	4	3	6	1	2.75	51	5747.011173	2	2005-2006	2	0	0	19.02	72	163.6	120	78	0	2	2	2	0	4.274	77	13457.7	4.9	1.63	63	71	256	0	179	13457.7	4.5	2	2	2	2	14.57	1	2	1	2	1	1	1
5301	36427	2	53	3	5	1	2	3.74	46	108893.709967	1	2005-2006	2	0	4	25.13	77.8	165.7	112	72	0	2	2	2	0	5.273	95	292031.997	5	1.47	57	92	225	0	150	292031.997	5.5	2	2	2	2	3.2	2	3	1	3	2	1	2
5306	36432	2	84	3	3	2	0	1.32	44	32708.945045	2	2005-2006	1	3	4	33.02	105.5	153.9	148	0	1	1	2	3	2	6.828	123	0	6.1	1.29	50	129	144	1	68	0	7	2	2	1	2	9.6	3	2	2	2	NA	2	2
5310	36436	2	49	4	5	5	2	5	51	20472.390754	1	2005-2006	2	0	0	36.28	104.2	165.6	124	60	0	2	2	2	0	4.718	85	61014.649	5.3	1.55	60	61	160	0	88	61014.649	5.2	2	2	2	2	4.05	2	3	2	3	2	1	1
5311	36437	2	50	4	1	5	2	1.25	56	34703.550471	1	2005-2006	2	0	1	27.36	91.9	158	0	0	0	2	2	2	0	4.94	89	0	5.6	1.34	52	299	291	0	179	0	3.9	2	2	2	2	17.44	2	1	2	2	2	1	2
5312	36438	2	35	5	5	1	1	5	44	7212.54696	1	2005-2006	2	0	0	23.11	85.5	165.9	88	74	0	2	2	2	0	3.719	67	18000.388	5.1	2.4	93	331	321	0	162	18000.388	3.3	2	2	2	2	2.94	1	3	1	3	1	1	1
5318	36444	2	22	3	4	5	2	1.37	52	67503.499847	2	2005-2006	2	0	2	22.24	80.9	169.1	116	66	0	2	2	2	0	5.495	99	0	4.7	1.42	55	111	175	0	98	0	4.6	2	2	2	2	14.42	1	2	2	2	2	1	2
5328	36454	2	24	3	5	5	2	5	47	80635.518742	2	2005-2006	2	0	3	21.54	78.5	162.8	108	72	0	2	2	2	0	5.051	91	209525.073	3.8	2.38	92	81	189	0	81	209525.073	3.1	2	2	2	2	8.51	1	3	2	3	2	1	2
5336	36462	2	60	3	5	1	0	5	48	67462.279815	2	2005-2006	2	0	0	24.12	82.3	178.8	112	68	0	2	2	2	0	5.329	96	171238.504	5.2	1.99	77	88	241	0	146	171238.504	3.4	2	2	2	2	4.05	2	3	1	3	NA	1	1
5340	36466	2	21	3	2	1	2	0.25	47	7455.944286	1	2005-2006	1	1	0	27.57	97.8	155.9	0	0	0	2	2	2	0	4.996	90	18607.836	5	0.7	27	313	238	0	148	18607.836	5.2	2	2	2	2	14.36	1	1	1	1	2	3	1
5348	36474	2	24	5	3	1	2	2.61	52	56888.578342	2	2005-2006	2	0	0	18.56	69.5	158.3	96	74	0	2	2	2	0	5.495	99	138462.527	5.5	1.55	60	39	155	0	87	138462.527	3.5	2	2	2	2	8.11	1	2	1	2	2	1	1
5355	36481	1	39	3	4	1	0	2.41	47	46117.024703	2	2005-2006	1	1	3	27.63	98.7	186.7	118	66	0	1	2	2	0	5.829	105	106365.575	5.5	1.11	43	52	205	0	152	106365.575	6.1	2	2	2	2	7.34	2	2	1	2	NA	3	2
5358	36484	1	85	3	3	1	0	2.39	54	24711.530995	2	2005-2006	2	0	6	25.03	95.3	174.6	144	0	1	1	2	2	0	5.884	106	54505.406	5.4	1.76	68	76	184	0	101	54505.406	5.4	2	2	2	2	5.33	3	2	1	2	NA	1	2
5360	36486	2	34	5	1	1	2	1.12	54	60334.296488	2	2005-2006	2	0	0	19.58	78.6	155.1	100	72	0	2	2	2	0	4.885	88	150576.595	0	1.84	71	61	212	0	129	150576.595	4.2	2	2	2	2	4.34	1	1	1	2	2	1	1
5361	36487	1	81	3	1	1	0	1.89	46	24139.33362	2	2005-2006	2	0	3	24.67	93.4	168.1	134	76	0	2	2	2	0	5.051	91	55364.813	5	1.29	50	207	130	0	39	55364.813	5.4	2	2	2	2	7.83	3	1	1	2	NA	1	2
5368	36494	1	72	3	1	6	0	0.78	49	18030.62077	2	2005-2006	1	3	0	37.18	128.2	178.6	114	68	1	1	2	3	2	5.551	100	39118.797	5.9	1.29	50	54	144	0	83	39118.797	6.9	1	1	1	1	11.58	3	1	1	1	NA	2	1
5370	36496	2	31	4	4	5	2	1.52	49	28785.21573	2	2005-2006	2	0	3	40.93	121.1	166.9	130	76	0	2	2	2	0	4.774	86	51480.366	5.4	1.34	52	67	137	0	72	51480.366	5.7	2	2	2	2	9	1	2	2	2	2	1	2
5376	36502	1	54	1	2	1	0	1.18	55	18271.632011	1	2005-2006	1	1	0	28.58	95.2	165.1	114	70	0	2	2	2	0	5.773	104	43220.618	5.4	0.85	33	671	222	0	0	43220.618	4.9	2	2	2	2	8.54	2	1	1	2	NA	3	1
5377	36503	2	52	3	4	3	2	2.74	54	99699.257682	1	2005-2006	2	0	0	39.25	113.5	162.7	0	0	1	1	2	2	0	5.495	99	253185.843	5.1	1.55	60	49	173	0	103	253185.843	3.8	2	2	2	2	44.66	2	2	2	2	2	1	1
5380	36506	1	62	1	4	3	0	0.68	48	10313.936659	1	2005-2006	2	0	0	26.02	103.3	181.6	114	74	1	1	2	2	0	4.829	87	24902.474	5.3	1.03	40	224	201	1	116	24902.474	5.8	1	2	2	2	4.16	3	2	2	1	NA	1	1
5383	36509	1	49	1	4	1	0	4.68	53	20796.894616	1	2005-2006	1	3	7	25.1	95	169	0	0	0	1	2	2	0	5.718	103	52142.48	4.9	1.86	72	80	241	0	153	52142.48	4.2	2	2	2	2	5.11	2	2	1	3	NA	2	2
5391	36517	2	26	4	4	6	2	1.24	51	23801.542051	1	2005-2006	2	0	0	34.72	114.4	176.7	128	80	0	2	2	2	0	5.607	101	54315.213	5.8	1.29	50	75	129	0	64	54315.213	5.7	2	2	2	2	41.26	1	2	1	2	2	1	1
5393	36519	2	67	3	5	2	0	5	54	76712.597023	2	2005-2006	1	3	3	26	87.2	159.2	114	60	0	2	2	2	0	5.051	91	194718.447	5.2	1.6	62	164	184	2	89	194718.447	6.2	2	2	2	2	2.45	3	3	2	3	NA	2	2
5394	36520	1	33	3	5	5	0	5	57	99275.674085	1	2005-2006	2	0	3	32.55	108.9	182.5	120	72	0	2	2	2	0	5.773	104	243164.697	5.7	1.03	40	125	192	0	127	243164.697	5.7	2	2	2	2	9.18	1	3	2	3	NA	1	2
5397	36523	2	45	3	1	1	2	1.2	46	47179.048067	1	2005-2006	1	3	0	16.91	63	150.9	142	58	0	2	2	2	0	5.607	101	111598.025	4.9	1.86	72	37	172	0	93	111598.025	3	2	2	2	2	4.15	2	1	1	2	2	2	1
5404	36530	2	26	3	4	5	2	3.06	56	52855.292031	2	2005-2006	1	1	3	22.44	72.9	168.1	102	54	0	2	2	2	0	4.663	84	128645.811	5.4	1.66	64	116	219	0	132	128645.811	3.8	2	2	2	2	7.89	1	2	2	3	2	3	2
5406	36532	2	26	3	5	6	2	4.7	48	64156.12888	1	2005-2006	2	0	2	23.56	75	163	108	76	0	2	2	2	0	4.885	88	0	4.7	1.19	46	69	171	0	111	0	4	2	2	2	2	16.76	1	3	1	3	2	1	2
5408	36534	2	45	5	3	1	2	0.85	47	38650.608523	1	2005-2006	2	0	0	22.2	87.1	161.5	100	64	0	2	2	2	0	5.384	97	99556.033	5.4	1.47	57	63	156	0	86	99556.033	3.7	2	2	2	2	3.68	2	2	1	1	2	1	1
5411	36537	1	31	1	5	1	0	1.5	44	26753.385796	2	2005-2006	2	0	5	33.91	107	183.2	120	78	0	2	2	2	0	5.273	95	63403.32	5.1	1.03	40	184	178	0	101	63403.32	7.9	2	2	2	2	7.25	1	3	1	2	NA	1	2
5412	36538	2	43	1	5	5	2	5	53	20391.027324	1	2005-2006	2	0	1	26.4	83.2	164	114	70	0	2	2	2	0	5.44	98	50602.177	5.1	2.35	91	91	220	0	111	50602.177	4.4	2	2	2	2	6	2	3	2	3	2	1	2
5424	36550	2	25	3	5	6	2	3.57	54	71269.843671	2	2005-2006	2	0	7	27.4	83.4	150.9	120	70	0	1	2	2	0	4.718	85	178092.975	4.9	1.09	42	94	198	0	137	178092.975	3.9	2	2	2	2	9.04	1	3	1	3	2	1	2
5430	36556	1	46	1	1	1	0	1.66	57	19546.088552	2	2005-2006	2	0	2	26.52	94.4	172.6	120	62	0	2	2	2	0	5.384	97	43648.156	5.5	1.5	58	95	217	0	140	43648.156	4	2	2	2	2	11.69	2	1	1	2	NA	1	2
5445	36571	1	26	3	4	6	0	3.88	53	107010.873798	2	2005-2006	1	1	20	26.71	92.3	178.8	132	78	0	2	2	2	0	5.44	98	279825.98	5.7	1.47	57	48	153	0	86	279825.98	7.3	2	2	2	2	3.56	1	2	1	3	NA	3	2
5449	36575	1	35	3	2	5	0	2.6	54	45479.049073	2	2005-2006	1	1	7	22.06	90	178.4	156	76	2	1	2	2	0	5.773	104	112613.731	5.8	1.06	41	315	219	0	115	112613.731	5.8	2	2	2	2	3.42	1	1	2	2	NA	3	2
5451	36577	1	34	4	4	5	0	1.52	44	21241.965319	1	2005-2006	1	3	4	25.2	85.7	180.5	128	68	0	2	2	2	0	5.773	104	47607.834	5.7	0.98	38	207	222	0	143	47607.834	6.5	2	2	2	2	17.01	1	2	2	2	NA	2	2
5456	36582	2	61	4	2	2	0	0.34	51	13565.801789	2	2005-2006	1	3	0	19.38	84.2	162.7	174	98	1	1	2	2	0	5.329	96	33501.198	5.3	1.78	69	223	359	1	245	33501.198	4.8	1	2	1	1	5.58	3	1	2	1	NA	2	1
5460	36586	1	76	4	1	1	0	0	53	14478.466616	2	2005-2006	1	2	0	30.51	103.1	180.5	128	64	1	1	1	1	1	10.047	181	32074.206	8.1	1.03	40	104	157	1	96	32074.206	8	2	2	2	1	13.1	3	1	1	1	NA	3	1
5472	36598	2	33	4	3	1	2	2.87	50	31345.573659	1	2005-2006	2	0	0	24.83	78.5	180.4	108	66	0	2	2	2	0	4.829	87	73401.517	5.6	1.42	55	61	248	0	181	73401.517	4.2	2	2	2	2	8.54	1	2	1	2	2	1	1
5474	36600	2	33	3	5	1	1	5	52	7119.108656	2	2005-2006	2	0	10	25.35	96.5	167.6	106	44	0	2	2	2	0	4.774	86	0	4.3	1.5	58	178	199	0	105	0	2.8	2	2	2	2	22.76	1	3	1	3	1	1	2
5475	36601	2	46	3	5	5	2	5	55	93324.423741	1	2005-2006	1	1	4	29.51	109	167.6	122	82	0	2	2	2	0	5.551	100	234433.956	5.9	1.63	63	148	274	0	181	234433.956	5.3	2	2	2	2	10.78	2	3	2	3	2	3	2
5499	36625	2	36	1	2	6	2	0.12	53	25478.910517	1	2005-2006	2	0	0	36.6	104.7	161.2	124	88	0	2	2	2	0	4.774	86	61453.482	5.3	1.11	43	244	178	0	86	61453.482	3.5	2	2	2	2	12.82	2	1	1	1	2	1	1
5501	36627	2	29	3	5	1	2	3.61	47	80635.518742	2	2005-2006	2	0	2	25.72	91.3	169.4	106	66	0	2	2	2	0	3.664	66	184805.84	4.8	1.89	73	64	152	0	66	184805.84	3.8	2	2	2	2	4.57	1	3	1	3	2	1	2
5503	36629	1	85	3	4	2	0	0	44	10836.971534	2	2005-2006	1	3	0	19.95	85.6	171.1	0	0	0	2	2	2	0	6.051	109	0	5.2	1.99	77	119	249	0	148	0	5.2	2	2	2	2	2.63	3	2	2	1	NA	2	1
5506	36632	1	38	3	4	1	0	1.16	50	81963.935451	1	2005-2006	1	1	0	33.78	104.9	173	116	78	0	2	2	2	0	5.329	96	0	5	0.93	36	172	172	0	102	0	7.2	2	1	2	2	16.86	2	2	1	2	NA	3	1
5508	36634	2	61	3	5	1	0	5	46	70945.573995	2	2005-2006	2	0	2	24.4	83.4	161.2	128	78	0	2	2	2	0	5.551	100	0	5.2	1.84	71	115	242	0	148	0	4.5	2	2	2	2	6.97	3	3	1	3	NA	1	2
5512	36638	2	64	4	2	5	0	0	44	12792.459033	1	2005-2006	2	0	0	52.48	135	152.6	134	76	1	1	1	1	1	3.164	57	29339.565	7	1.55	60	78	148	0	72	29339.565	5	2	2	2	2	25.46	3	1	2	1	NA	1	1
5519	36645	2	58	3	2	1	2	1.89	50	47786.969771	2	2005-2006	2	0	2	31.98	108.8	168.5	0	0	1	1	2	2	0	4.996	90	117989.922	5.3	2.66	103	109	237	0	112	117989.922	5.9	2	2	2	2	6.42	2	1	1	2	2	1	2
5523	36649	2	69	1	3	1	0	3.01	54	7343.383365	2	2005-2006	2	0	6	32.21	103	153.1	130	66	0	2	2	1	1	6.328	114	17013.514	7	1.84	71	69	177	0	92	17013.514	4.4	2	2	2	2	17.07	3	2	1	3	NA	1	2
5527	36653	2	49	3	5	1	2	5	45	92950.247214	1	2005-2006	2	0	2	25.47	86	157.9	112	76	0	2	2	2	0	4.552	82	239420.755	4.7	1.78	69	65	204	0	122	239420.755	4.6	2	2	2	2	4.02	2	3	1	3	2	1	2
5529	36655	2	48	4	3	5	2	0.67	51	23797.09346	1	2005-2006	1	3	1	48.39	113.2	155.3	0	0	1	1	1	1	1	8.327	150	54578.747	8.5	1.53	59	133	175	1	89	54578.747	4.3	2	2	2	1	12.58	2	2	2	1	2	2	2
5540	36666	2	20	3	3	1	2	5	44	66369.932842	2	2005-2006	2	0	2	17.55	73.8	167.6	88	58	0	2	2	2	0	4.996	90	172457.066	4.7	1.84	71	74	174	0	88	172457.066	4.1	2	2	2	2	5.28	1	2	1	3	2	1	2
5544	36670	2	52	4	4	4	2	0.84	49	32474.708318	1	2005-2006	2	0	0	49.75	123.8	165.7	0	0	0	2	2	2	0	5.607	101	73918.669	5.5	1.99	77	81	258	0	165	73918.669	6.5	2	2	2	2	33.38	2	2	2	1	2	1	1
5548	36674	1	43	3	2	1	0	3.73	57	119479.688493	1	2005-2006	2	0	0	36.59	125	184.9	136	84	0	2	2	2	0	5.162	93	255509.164	5.3	0.93	36	319	154	0	54	255509.164	6.1	2	2	2	2	17.8	2	1	1	3	NA	1	1
5552	36678	1	24	3	5	5	0	2.09	54	92964.539844	1	2005-2006	1	2	2	23.56	82	171	112	66	0	2	2	2	0	4.774	86	227706.278	5.2	0.78	30	122	151	0	97	227706.278	5.6	2	2	2	2	4.14	1	3	2	2	NA	3	2
5564	36690	2	85	3	1	2	0	1.36	51	30982.485974	2	2005-2006	2	0	0	21.83	87.2	158	156	78	1	1	2	2	0	4.94	89	80740.323	5.2	2.33	90	86	269	1	162	80740.323	5.1	2	2	2	2	4.91	3	1	2	2	NA	1	1
5568	36694	2	32	3	5	1	2	5	52	76995.0625	2	2005-2006	1	3	3	32.27	98.3	162.3	94	60	0	2	2	2	0	4.94	89	187400.199	5.1	1.6	62	93	185	0	104	187400.199	5.3	2	2	2	2	4.32	1	3	1	3	2	2	2
5571	36697	1	81	3	5	3	0	5	56	28167.022829	1	2005-2006	1	3	7	27.22	102	176.8	120	66	0	2	2	2	0	5.44	98	60512.774	6.1	2.25	87	89	240	0	135	60512.774	4.3	2	2	2	2	4.43	3	3	2	3	NA	2	2
5572	36698	1	27	4	4	5	0	4.59	45	16949.435333	2	2005-2006	2	0	4	25.79	85.1	184.5	124	68	0	2	2	2	0	5.495	99	37987.347	5.3	1.4	54	145	148	0	65	37987.347	3.9	2	2	2	2	9.46	1	2	2	3	NA	1	2
5574	36700	1	32	2	4	6	0	0.43	45	25986.402901	2	2005-2006	1	3	1	23.63	89.3	174.8	106	64	0	2	2	2	0	5.607	101	65266.435	5.1	0.96	37	203	204	0	126	65266.435	5.2	2	2	2	2	8.18	1	2	1	1	NA	2	2
5581	36707	1	23	3	4	6	0	4.59	44	85112.451485	2	2005-2006	1	1	1	18.82	72.2	181.5	112	74	0	2	2	2	0	5.551	100	222563.131	5.1	1.68	65	58	163	0	86	222563.131	5.2	2	2	2	2	4.32	1	2	1	3	NA	3	2
5587	36713	2	70	3	4	1	0	5	48	54508.828343	2	2005-2006	2	0	2	22.63	68.4	148.5	106	58	0	2	2	2	0	5.218	94	138358.95	5.4	2.02	78	78	240	0	146	138358.95	4.5	2	2	2	2	3.91	3	2	1	3	NA	1	2
5588	36714	1	43	4	4	4	0	3.64	55	33219.144858	2	2005-2006	1	1	0	38.86	137.1	196.8	0	0	0	2	2	2	0	5.829	105	98271.07	5.7	1.14	44	104	203	0	138	98271.07	4.1	2	2	2	2	22.53	2	2	2	3	NA	3	1
5597	36723	1	36	1	5	1	0	1.71	54	27065.670301	2	2005-2006	2	0	0	42.01	138.2	179.4	140	100	0	2	2	2	0	7.605	137	70826.232	8	1.24	48	132	188	0	114	70826.232	5.8	2	2	2	2	40.58	2	3	1	2	NA	1	1
5599	36725	2	69	3	3	2	0	2.51	54	69039.109007	1	2005-2006	2	0	0	29.6	90.4	150.9	160	74	1	1	2	2	0	5.107	92	179915.839	5.7	1.81	70	97	209	1	120	179915.839	4.7	2	2	2	2	11.94	3	2	2	2	NA	1	1
5602	36728	2	69	3	4	5	0	2.27	50	62036.297604	2	2005-2006	1	3	0	40.89	125.8	153.7	166	50	1	1	2	3	2	7.605	137	157775.737	6	1.55	60	143	195	0	106	157775.737	8.2	2	2	2	2	22.51	3	2	2	2	NA	2	1
5615	36741	1	21	3	3	5	0	5	51	81601.211485	1	2005-2006	1	1	2	26.42	93.3	185.4	0	0	0	2	2	2	0	4.996	90	199873.071	4.7	1.03	40	95	169	0	110	199873.071	5.8	2	2	2	2	6.09	1	2	2	3	NA	3	2
5620	36746	2	59	4	4	2	2	4.18	53	32058.654021	2	2005-2006	2	0	2	32.09	95	158.1	144	60	0	2	2	2	0	5.829	105	93122.496	5.3	1.53	59	82	212	0	137	93122.496	5.9	2	2	2	2	9.16	2	2	2	3	2	1	2
5623	36749	2	50	3	3	1	2	2.94	46	107683.873374	1	2005-2006	1	3	2	35.27	112.1	164.3	116	66	1	1	2	2	0	5.995	108	279740.298	5.2	1.11	43	69	175	0	118	279740.298	3.9	2	2	2	2	8.77	2	2	1	2	2	2	2
5626	36752	2	32	5	5	1	1	5	48	7115.062462	2	2005-2006	2	0	0	29.44	108.4	171.3	108	58	0	2	2	2	0	5.551	100	16236.601	5.3	1.78	69	176	195	0	91	16236.601	3.4	2	2	2	2	18.04	1	3	1	3	1	1	1
5634	36760	2	54	3	3	1	2	3.73	49	116640.874012	1	2005-2006	2	0	0	31.55	94.2	161.6	122	72	1	1	2	2	0	5.718	103	269654.097	5.6	1.4	54	170	249	0	161	269654.097	7.4	2	2	2	2	20.42	2	2	1	3	2	1	1
5635	36761	1	43	3	5	3	0	4.49	53	98392.693491	1	2005-2006	2	0	2	25.05	94.6	181.8	116	76	0	2	2	2	0	5.107	92	205205.598	5.3	1.97	76	47	247	0	162	205205.598	4.5	2	2	2	2	7.4	2	3	2	3	NA	1	2
5636	36762	2	37	2	3	1	2	4.04	58	102185.718583	2	2005-2006	2	0	0	30.9	96	155.8	116	64	0	2	2	2	0	5.495	99	255025.391	5.5	1.29	50	125	274	0	199	255025.391	4.4	2	2	2	2	6.58	2	2	1	3	2	1	1
5639	36765	2	72	3	1	1	0	2.33	49	52882.084806	2	2005-2006	2	0	0	29.16	89.1	164.8	126	64	0	2	2	2	0	5.829	105	120096.627	5.1	1.71	66	78	206	0	124	120096.627	4.8	2	2	2	2	5.09	3	1	1	2	NA	1	1
5646	36772	2	34	3	4	1	2	4.16	44	77821.319097	1	2005-2006	1	1	2	37.21	105.5	177.1	98	78	0	2	2	2	0	5.273	95	193156.675	5.5	1.01	39	178	185	0	110	193156.675	5.2	2	2	2	2	20.11	1	2	1	3	2	3	2
5658	36784	2	25	5	5	1	1	4.52	47	6599.787927	1	2005-2006	2	0	1	30.95	112.6	166.7	140	92	0	2	2	2	0	5.773	104	16063.388	5.2	1.45	56	291	250	0	136	16063.388	6.2	2	2	2	2	85.89	1	3	1	3	1	1	2
5661	36787	1	32	1	1	1	0	0.85	52	26853.903469	1	2005-2006	2	0	0	20.93	74.6	170	112	70	0	2	2	2	0	4.052	73	66339.956	4.7	1.5	58	80	176	0	102	66339.956	5	2	2	2	2	3.09	1	1	1	1	NA	1	1
5665	36791	1	75	4	3	2	0	0.96	46	12556.923337	2	2005-2006	2	0	0	30.74	109.6	169.3	152	100	1	1	2	2	0	6.495	117	35263.624	6.4	1.6	62	79	174	0	96	35263.624	4.3	2	2	1	2	17.76	3	2	2	1	NA	1	1
5666	36792	1	25	1	1	1	0	0.85	57	36493.581825	1	2005-2006	2	0	1	26.61	88.2	160.1	126	76	0	2	2	2	0	6.051	109	90153.844	5.6	1.03	40	209	222	0	140	90153.844	5.5	2	2	2	2	6.85	1	1	1	1	NA	1	2
5669	36795	2	69	4	3	2	0	0.73	47	16053.073158	1	2005-2006	1	3	1	46.82	129.2	155.5	0	0	1	1	2	2	0	7.438	134	37020.934	7	1.01	39	111	165	1	104	37020.934	5.5	2	2	2	2	15.36	3	2	2	1	NA	2	2
5671	36797	1	34	2	2	6	0	3.25	50	40380.267786	2	2005-2006	1	1	1	36.12	111.8	168.2	126	78	0	2	2	2	0	6.217	112	115851.441	6.2	0.96	37	263	231	0	141	115851.441	6.3	2	2	2	2	21.4	1	1	1	3	NA	3	2
5674	36800	2	46	4	4	5	2	0	53	31960.642084	2	2005-2006	2	0	0	49.68	138.7	158.3	134	60	1	1	2	2	2	5.884	106	79415.302	5.1	1.01	39	201	193	0	114	79415.302	8.9	2	2	2	2	36.29	2	2	2	1	2	1	1
5683	36809	1	78	3	4	1	0	2.12	46	49780.404355	1	2005-2006	1	3	6	21.44	85.3	173.6	130	66	0	2	2	2	0	5.495	99	114173.937	5.5	1.94	75	120	243	0	144	114173.937	6.7	2	2	2	2	2.94	3	2	1	2	NA	2	2
5697	36823	2	56	3	3	3	2	1.12	50	44421.625499	2	2005-2006	2	0	0	36.6	113.8	154.8	110	62	0	2	2	2	0	12.989	234	105075.576	9.7	1.37	53	156	280	0	196	105075.576	5	2	2	2	2	4.51	2	2	2	2	2	1	1
5701	36827	2	83	3	2	1	0	1.89	50	35629.851647	2	2005-2006	2	0	0	28.07	101.3	154.6	216	38	1	1	2	2	0	5.384	97	88892.403	5.7	1.94	75	189	215	0	102	88892.403	6.2	2	1	2	2	10.02	3	1	1	2	NA	1	1
5704	36830	1	60	4	5	1	0	5	51	8970.425952	2	2005-2006	2	0	0	29.12	95.6	175.4	126	64	1	1	2	2	0	5.551	100	19813.689	5.9	2.72	105	61	253	0	136	19813.689	4.8	2	2	2	2	9.71	2	3	1	3	NA	1	1
5712	36838	1	69	3	3	3	0	2.61	49	40803.57361	1	2005-2006	1	3	30	25.44	93.9	153.2	126	64	0	2	2	2	2	5.718	103	88310.002	5.8	1.55	60	124	155	0	70	88310.002	6.2	1	2	1	2	6.37	3	2	2	2	NA	2	2
5713	36839	1	40	3	5	1	0	1.14	45	33242.883027	1	2005-2006	1	1	1	38.5	116.7	171.7	122	58	0	2	2	2	0	5.384	97	70701.56	5.5	0.96	37	322	174	0	73	70701.56	5.8	2	2	2	2	22.66	2	3	1	2	NA	3	2
5719	36845	2	51	1	2	1	2	0	54	19820.493017	2	2005-2006	1	1	1	33.74	109.7	149.4	100	60	0	9	2	9	0	11.158	201	47021.536	9.2	1.11	43	111	205	0	140	47021.536	4	2	9	2	1	12.79	2	1	1	1	2	3	2
5723	36849	1	80	3	5	2	0	1.25	45	22867.653073	1	2005-2006	1	3	0	28.96	102	174.6	134	56	0	2	2	2	0	7.216	130	49127.844	6.7	0.85	33	467	217	0	0	49127.844	6.3	2	2	2	2	18.41	3	3	2	2	NA	2	1
5724	36850	2	35	3	3	3	2	2.8	55	91615.991298	1	2005-2006	2	0	20	26	94.5	166.4	116	80	0	2	2	2	0	4.774	86	228646.472	5.2	1.5	58	101	226	0	148	228646.472	4.5	2	2	2	2	10.64	1	2	2	2	2	1	2
5727	36853	1	65	4	4	1	0	1.06	49	9950.958117	2	2005-2006	2	0	0	26.51	102	173.4	114	72	0	2	2	1	1	7.327	132	20585.534	4.9	1.01	39	128	204	0	139	20585.534	8.3	2	2	2	1	2.53	3	2	1	2	NA	1	1
5735	36861	2	33	1	4	1	1	1.25	54	4928.162134	2	2005-2006	2	0	0	24.28	95.5	163	116	48	0	2	2	2	0	4.33	78	11221.296	4.5	3.78	146	157	314	0	137	11221.296	2.6	2	2	2	2	7.09	1	2	1	2	1	1	1
5742	36868	1	43	3	5	1	0	5	57	119479.688493	1	2005-2006	1	3	7	26.07	90.9	172.3	148	78	0	2	2	2	0	4.663	84	255509.164	4.7	1.63	63	86	285	0	205	255509.164	6.3	2	2	2	2	6.77	2	3	1	3	NA	2	2
5749	36875	2	74	4	4	2	0	3.79	52	16223.165031	2	2005-2006	1	3	0	37.19	108.1	159.4	122	62	1	1	1	1	1	10.269	185	37207.906	8.9	1.58	61	116	175	0	91	37207.906	6.2	2	2	2	2	5.89	3	2	2	3	NA	2	1
5757	36883	1	45	3	3	1	0	5	53	113664.497297	2	2005-2006	1	1	1	57.7	155.2	174.3	130	74	0	2	2	2	0	6.939	125	245149.128	6.5	1.03	40	141	209	0	141	245149.128	7.6	2	2	2	2	35.95	2	2	1	3	NA	3	2
5762	36888	2	25	3	5	5	2	3.73	49	84529.084099	1	2005-2006	2	0	2	22.56	77.3	163.1	100	56	0	2	2	2	0	4.996	90	184075.152	4.9	1.68	65	106	161	0	75	184075.152	0	2	2	2	2	14.13	1	3	2	3	2	1	2
5765	36891	1	30	1	3	5	0	2.04	54	27784.36092	2	2005-2006	1	1	200	28.68	98.2	166.4	124	60	0	2	2	2	0	5.162	93	71883.005	5.3	1.66	64	142	268	0	176	71883.005	5.2	2	2	2	2	5.87	1	2	2	2	NA	3	2
5770	36896	2	60	4	3	1	0	3.41	56	11412.53202	2	2005-2006	2	0	5	25.56	83.2	157	120	62	1	1	1	1	2	6.883	124	26666.53	7.7	1.89	73	97	224	1	132	26666.53	4.9	2	2	2	2	15.31	2	2	1	3	NA	1	2
5773	36899	2	36	3	5	5	2	5	50	94520.614618	2	2005-2006	1	1	1	49.05	141.2	171.1	118	88	2	1	2	2	0	5.051	91	230508.871	5.4	1.29	50	221	266	0	172	230508.871	6.1	2	2	2	2	18.12	2	3	2	3	2	3	2
5778	36904	1	28	4	4	6	0	2.09	52	24771.307609	1	2005-2006	2	0	2	28.38	85.8	170.6	132	84	0	2	2	2	0	5.218	94	55517.853	5.5	1.03	40	125	192	0	127	55517.853	5.6	2	2	2	2	5.03	1	2	1	2	NA	1	2
5783	36909	2	40	1	4	1	2	3.1	53	18615.75845	1	2005-2006	2	0	1	41.55	119.2	159.2	160	106	2	1	2	2	0	6.162	111	46726.19	5.9	1.29	50	159	191	0	109	46726.19	5.1	2	2	2	2	25.44	2	2	1	3	2	1	2
5785	36911	2	21	1	2	1	1	0.87	53	20811.47451	1	2005-2006	2	0	1	33.02	102.7	151.8	126	46	0	2	2	2	0	6.106	110	50195.928	5.7	0.83	32	169	145	0	79	50195.928	5.2	2	2	2	2	21.37	1	1	1	1	1	1	2
5792	36918	1	85	3	1	1	0	0.82	45	10781.816904	1	2005-2006	2	0	0	27.29	103	164.9	160	72	1	1	2	2	0	5.384	97	25598.189	5.7	1.09	42	177	198	1	121	25598.189	7.2	2	1	1	2	15.15	3	1	1	1	NA	1	1
5799	36925	2	25	3	4	6	2	1.74	47	80635.518742	2	2005-2006	1	3	2	27.11	93.4	166.1	96	62	0	1	2	2	0	5.44	98	184805.84	5	1.34	52	82	182	0	114	184805.84	4.8	2	2	2	2	5.01	1	2	1	2	2	2	2
5805	36931	1	81	3	4	2	0	1.22	44	10175.464016	2	2005-2006	2	0	6	30.12	121.3	178.7	144	84	1	1	2	2	0	5.773	104	21903.538	5.4	1.03	40	173	189	0	114	21903.538	7.8	2	2	2	2	11.15	3	2	2	2	NA	1	2
5809	36935	2	34	4	4	1	2	3.62	49	35935.159157	1	2005-2006	2	0	1	44.25	113	157.1	132	74	1	1	2	2	0	5.384	97	68553.644	5.8	1.45	56	120	243	2	163	68553.644	7.3	2	2	2	2	17.76	1	2	1	3	2	1	2
5815	36941	2	66	3	3	1	0	2	49	65448.957735	2	2005-2006	2	0	0	33.01	101.3	155.2	108	66	0	2	2	2	2	6.55	118	148636.331	5.9	1.4	54	86	192	0	121	148636.331	4.8	2	2	2	2	5.55	3	2	1	2	NA	1	1
5821	36947	2	85	3	3	2	0	0.76	53	42296.436764	2	2005-2006	2	0	0	26.2	89.5	163.7	122	44	0	2	2	2	0	6.328	114	108155.79	5.6	2.02	78	87	253	0	158	108155.79	4.7	2	2	1	2	4.75	3	2	2	1	NA	1	1
5824	36950	1	67	4	1	1	0	1.45	52	9871.088409	1	2005-2006	1	3	0	37.97	125.5	173.2	134	68	1	1	2	1	1	6.217	112	24243.224	6.1	1.53	59	71	151	0	78	24243.224	8.7	2	1	1	2	1	3	1	1	2	NA	2	1
5831	36957	2	72	4	1	3	0	1.56	50	21369.28799	1	2005-2006	1	3	0	32.97	100.7	154.1	0	0	1	1	2	2	0	5.384	97	50206.979	5.6	2.92	113	76	222	1	94	50206.979	6.6	2	2	2	2	1	3	1	2	2	NA	2	1
5843	36969	1	39	4	2	6	0	2.18	48	23555.086954	1	2005-2006	1	1	7	25.39	84.2	167.7	118	68	0	2	2	2	0	5.329	96	60134.24	5.4	1.06	41	119	168	0	103	60134.24	5	2	2	2	2	14.09	2	1	1	2	NA	3	2
5845	36971	2	60	3	5	1	0	2.26	45	73135.455471	1	2005-2006	1	3	2	35.62	115.3	165.7	102	70	0	1	2	2	0	5.273	95	190590.913	5.6	1.5	58	112	215	0	135	190590.913	4.8	9	2	2	2	7.46	2	3	1	2	NA	2	2
5848	36974	1	65	1	1	1	0	1.15	55	3649.839509	1	2005-2006	1	3	0	23.84	86	163.6	116	56	0	2	2	2	0	6.162	111	8314.043	5.8	1.22	47	200	256	1	169	8314.043	6.1	2	2	2	1	7.77	3	1	1	2	NA	2	1
5849	36975	1	75	3	5	1	0	5	51	33553.120819	1	2005-2006	1	3	1	25.31	95.1	165.1	144	0	0	2	2	2	0	5.773	104	72084.026	5.7	1.16	45	197	259	0	175	72084.026	6.1	2	2	2	2	9.28	3	3	1	3	NA	2	2
5852	36978	2	67	1	1	1	0	3.11	48	10440.035491	1	2005-2006	1	3	0	28.05	100	152.1	122	80	1	1	2	2	0	5.107	92	21950.007	4.8	1.78	69	111	242	0	151	21950.007	3.9	2	2	2	2	11.64	3	1	1	3	NA	2	1
5858	36984	1	38	1	3	1	0	1.25	56	28225.108265	2	2005-2006	2	0	2	24.86	88.8	171	122	82	0	2	2	2	0	6.106	110	76758.554	5.6	1.71	66	61	259	0	181	76758.554	4.3	2	2	2	2	6.9	2	2	1	2	NA	1	2
5866	36992	2	49	4	4	1	2	2.88	51	23949.705297	1	2005-2006	2	0	2	30.53	100.3	168.8	138	78	2	1	2	1	2	7.993	144	0	6.7	1.42	55	56	111	0	45	0	3.6	2	2	2	2	14.56	2	2	1	2	2	1	2
5872	36998	2	55	3	5	1	2	5	45	92380.938937	1	2005-2006	1	3	3	25.87	86.4	171.4	124	84	0	2	2	2	0	5.718	103	232063.892	5.5	1.47	57	308	266	1	147	232063.892	6.7	2	2	2	2	7.2	2	3	1	3	2	2	2
5875	37001	2	32	4	3	1	2	2.8	44	26749.439641	1	2005-2006	2	0	2	39.44	106.6	162.3	108	72	0	2	2	2	0	5.107	92	61042.327	4.8	1.01	39	99	223	0	164	61042.327	5.9	2	2	2	2	23.24	1	2	1	2	2	1	2
5876	37002	1	23	3	4	6	0	3.87	49	108399.651188	1	2005-2006	2	0	4	35.33	123	174.6	0	0	0	1	2	2	0	5.329	96	244352.407	5.4	1.22	47	103	208	0	140	244352.407	7.9	2	2	2	2	19.41	1	2	1	3	NA	1	2
5886	37012	2	60	1	5	3	0	5	57	7192.435376	2	2005-2006	2	0	0	21.67	77.1	165.7	0	0	0	1	2	2	0	5.607	101	0	5.6	1.84	71	68	221	0	136	0	4.1	2	2	2	2	2.91	2	3	2	3	NA	1	1
5888	37014	1	77	3	5	1	0	5	56	50722.956964	1	2005-2006	1	3	0	28.8	105.7	173.6	110	60	0	2	2	2	2	5.829	105	0	5.6	1.11	43	86	141	0	81	0	7.9	2	2	1	2	12.07	3	3	1	3	NA	2	1
5899	37025	1	83	3	3	1	0	1.64	54	24679.203984	1	2005-2006	2	0	0	21.13	90.5	176.2	130	66	0	2	2	2	0	5.829	105	53019.699	5.8	1.11	43	118	172	0	105	53019.699	6.3	2	2	2	2	8.18	3	2	1	2	NA	1	1
5905	37031	2	53	4	4	1	2	5	54	29738.941752	2	2005-2006	1	1	2	40.55	124.2	159.3	0	0	1	1	2	2	0	5.051	91	75047.596	5.6	1.5	58	211	213	1	113	75047.596	4.9	2	2	2	1	21.83	2	2	1	3	2	3	2
5908	37034	1	35	3	5	1	0	2.4	47	88673.875065	2	2005-2006	1	3	2	50.19	148.4	184.9	112	80	0	2	2	2	0	5.662	102	224611.781	5	1.03	40	217	221	0	138	224611.781	7.4	2	2	2	2	33.02	1	3	1	2	NA	2	2
5911	37037	2	29	3	5	1	1	4.55	46	4873.325569	2	2005-2006	1	3	1	25.51	99.4	164.7	98	52	0	2	2	2	0	4.552	82	11861.308	4.6	1.78	69	138	245	0	148	11861.308	3.1	2	2	2	2	4.67	1	3	1	3	1	2	2
5912	37038	1	49	4	3	5	0	4.08	54	27620.154807	2	2005-2006	2	0	0	27.61	89.6	164.5	102	62	0	2	2	2	0	5.273	95	81707.768	5.7	0.91	35	229	205	0	124	81707.768	6.9	2	2	2	2	8.55	2	2	2	3	NA	1	1
5914	37040	2	51	4	4	1	2	0.91	50	25599.215335	2	2005-2006	2	0	0	36.24	104.5	154.5	116	74	1	1	1	1	1	5.495	99	57810.099	8.3	1.4	54	143	238	1	155	57810.099	6.2	2	2	2	2	6.69	2	2	1	1	2	1	1
5923	37049	2	70	1	1	1	0	5	47	19696.79834	2	2005-2006	2	0	0	22.75	79.7	147.2	110	54	0	2	2	2	0	4.94	89	44988.738	5.4	1.97	76	117	235	0	136	44988.738	3.6	2	2	2	2	4.46	3	1	1	3	NA	1	1
5924	37050	1	69	4	3	2	0	0.73	50	11522.28255	1	2005-2006	1	3	0	29.04	107	166.7	132	90	1	1	2	1	1	8.16	147	26426.41	10.8	0.96	37	71	108	1	57	26426.41	5.2	2	1	2	2	22.16	3	2	2	1	NA	2	1
5930	37056	1	45	3	4	1	0	0.96	46	36956.999034	2	2005-2006	2	0	5	31.24	104.3	177.3	104	74	0	2	2	2	0	5.495	99	79708.056	5.3	1.24	48	75	178	1	115	79708.056	5.3	2	2	2	2	13.83	2	2	1	1	NA	1	2
5949	37075	2	61	4	5	1	0	4.68	51	18844.176921	1	2005-2006	2	0	0	18.53	72.2	157.2	0	0	1	1	2	2	0	5.107	92	39198.005	6.2	2.07	80	75	198	0	103	39198.005	8.7	2	2	2	2	4.92	3	3	1	3	NA	1	1
5952	37078	2	45	3	4	1	2	2.05	45	92950.247214	1	2005-2006	1	1	0	25.3	88.3	157.3	102	60	0	2	2	2	0	4.885	88	233494.013	5.2	1.11	43	160	231	0	156	233494.013	4.4	2	1	2	1	7.13	2	2	1	2	2	3	1
5958	37084	2	29	3	5	1	1	0	47	7518.227428	2	2005-2006	1	3	2	52.16	146.1	168.5	138	64	1	1	2	2	2	5.218	94	18334.816	4.6	1.4	54	167	228	0	141	18334.816	4.9	2	2	2	2	27.36	1	3	1	1	1	2	2
5962	37088	1	66	5	1	1	0	3.74	44	59039.735095	1	2005-2006	1	3	2	28.86	118.1	179.4	166	68	0	2	2	3	2	6.55	118	0	5.2	0.78	30	477	206	0	0	0	6.9	2	2	2	2	21.93	3	1	1	3	NA	2	2
5963	37089	2	28	3	3	1	1	3.42	55	6176.909058	1	2005-2006	1	1	1	30.91	112.5	156.8	98	54	0	2	2	2	0	4.663	84	15415.742	5.3	1.45	56	275	247	0	136	15415.742	5.5	2	2	2	2	7.7	1	2	1	3	1	3	2
5965	37091	1	63	3	3	1	0	1.44	50	72845.864276	2	2005-2006	1	1	5	32.59	118.3	167.1	114	60	1	1	2	2	0	6.162	111	202478.514	5.5	1.16	45	151	163	1	88	202478.514	4.1	1	2	1	2	6.07	3	2	1	2	NA	3	2
5973	37099	2	35	1	1	1	2	0.14	57	27123.612348	1	2005-2006	2	0	0	27.89	98.1	166.7	0	0	0	2	2	2	0	5.551	100	61759.757	5.3	1.4	54	104	169	0	94	61759.757	3.4	2	2	2	2	10.81	1	1	1	1	2	1	1
5976	37102	1	24	1	4	1	0	3.13	54	21716.885915	2	2005-2006	2	0	2	31.73	111	178.6	122	58	0	2	2	2	0	5.94	107	53649.454	5	0.91	35	219	167	0	88	53649.454	6.5	2	2	2	2	27.9	1	2	1	3	NA	1	2
5979	37105	2	56	3	5	1	2	5	54	100032.288487	1	2005-2006	2	0	0	21.84	74.6	168.5	0	0	0	2	2	2	0	5.495	99	251284.329	5.4	1.01	39	87	189	0	133	251284.329	4.4	2	2	2	2	9.21	2	3	1	3	2	1	1
5980	37106	1	50	3	5	1	0	5	52	69450.302635	2	2005-2006	1	3	1	28.72	107.2	181.3	116	74	0	2	2	2	0	5.551	100	148520.548	5.5	1.68	65	88	200	2	117	148520.548	6.1	2	2	2	2	15.7	2	3	1	3	NA	2	2
5985	37111	2	29	4	4	5	2	0.52	56	34753.06952	1	2005-2006	1	1	2	25.89	84.1	171	130	84	0	2	2	2	0	4.996	90	69623.551	5.6	1.34	52	62	135	0	71	69623.551	5.5	2	2	2	2	5.44	1	2	2	1	2	3	2
6000	37126	2	23	1	3	1	1	0.47	54	3214.650666	1	2005-2006	2	0	0	25.67	98.2	163	114	68	0	1	2	2	0	4.441	80	7328.282	5.1	1.84	71	282	263	0	136	7328.282	3.6	2	2	2	2	14.08	1	2	1	1	1	1	1
6004	37130	1	82	3	2	1	0	1.48	50	25034.379709	2	2005-2006	1	3	1	28.75	105.7	170	114	76	1	1	2	2	0	6.217	112	53888.598	5.8	1.47	57	80	163	1	90	53888.598	7.4	1	1	2	2	7.98	3	1	1	2	NA	2	2
6006	37132	2	48	3	4	3	2	0.6	44	40124.948255	2	2005-2006	1	1	0	21.36	77.7	162.2	120	74	0	2	2	2	0	3.775	68	94912.152	4.9	1.63	63	161	261	0	166	94912.152	6.2	2	2	2	2	1	2	2	2	1	2	3	1
6012	37138	1	66	1	4	5	0	1	46	12931.293065	1	2005-2006	1	3	7	36.49	115.8	164.3	134	60	0	1	2	2	0	5.551	100	27846.231	5.6	1.73	67	116	277	0	187	27846.231	10.6	2	2	2	2	14.62	3	2	2	2	NA	2	2
6014	37140	2	45	1	4	1	2	0.79	55	16887.650934	1	2005-2006	2	0	0	23.32	88	163.3	118	68	0	2	2	2	0	5.051	91	40016.702	5.3	1.06	41	94	148	0	88	40016.702	3.6	2	2	2	2	12.35	2	2	1	1	2	1	1
6021	37147	1	60	1	1	1	0	3.21	58	4283.025702	2	2005-2006	2	0	0	23.64	93.4	169.6	136	78	0	2	2	1	1	14.322	258	9475.245	12.2	1.34	52	96	196	1	125	9475.245	4.6	2	2	2	2	6.16	2	1	1	3	NA	1	1
6022	37148	1	84	3	2	2	0	1.38	46	25279.548164	2	2005-2006	1	3	0	32.54	119	169.6	132	50	0	2	2	2	0	5.607	101	0	5.8	1.09	42	236	142	2	53	0	6	2	2	2	2	16.14	3	1	2	2	NA	2	1
6025	37151	2	55	3	3	1	2	4.24	46	102437.12755	2	2005-2006	1	1	5	23.93	84.8	158.2	150	78	1	1	2	2	0	6.162	111	252925.614	5.7	1.34	52	89	140	1	70	252925.614	4.3	2	2	2	2	7.17	2	2	1	3	2	3	2
6028	37154	2	83	3	3	1	0	1.82	50	34063.139166	2	2005-2006	2	0	0	29.27	101	154.1	158	40	0	2	2	1	1	5.329	96	81961.564	5.1	0.8	31	232	143	0	66	81961.564	5.5	2	1	2	1	8.09	3	2	1	2	NA	1	1
6029	37155	1	49	3	5	1	0	5	45	88900.988555	1	2005-2006	2	0	20	34.62	109.8	168	124	84	0	2	2	2	0	5.94	107	189076.217	5.4	1.01	39	178	182	1	107	189076.217	5.4	2	2	2	2	23.82	2	3	1	3	NA	1	2
6037	37163	1	23	1	3	6	0	1.87	55	28096.746211	2	2005-2006	1	1	2	24.56	94.4	193	106	58	0	2	2	2	0	5.495	99	69410.278	5.2	1.11	43	128	112	0	43	69410.278	5.4	2	2	2	2	7.06	1	2	1	2	NA	3	2
6038	37164	1	52	3	4	3	0	0.42	46	36042.007257	1	2005-2006	1	3	0	21.7	84.3	172.4	116	66	0	2	2	2	0	5.273	95	80248.656	5.1	1.55	60	98	211	0	131	80248.656	4	2	2	2	2	2.29	2	2	2	1	NA	2	1
6053	37179	1	81	3	3	1	0	2.17	44	21709.656804	2	2005-2006	1	3	0	22.84	88.7	172.3	140	58	0	2	2	2	0	5.495	99	49792.223	5.3	0.96	37	100	118	0	61	49792.223	3.6	2	2	2	2	8.61	3	2	1	2	NA	2	1
6062	37188	1	78	4	3	3	0	1.38	49	14666.366839	1	2005-2006	2	0	2	30.94	110.4	169.9	132	50	1	1	2	2	0	5.495	99	29219.476	5.4	1.53	59	108	193	1	112	29219.476	5.3	2	2	2	2	17.6	3	2	2	2	NA	1	2
6070	37196	2	50	1	2	6	2	5	56	22334.044125	1	2005-2006	2	0	6	24.11	81.3	155.1	156	78	2	1	2	2	0	5.884	106	52984.608	5.7	0.96	37	146	228	0	162	52984.608	5.2	2	2	2	2	16.59	2	1	1	3	2	1	2
6084	37210	2	72	3	3	2	0	1.15	47	45549.636912	1	2005-2006	1	3	0	50.13	143.8	164.9	136	60	1	1	1	1	2	9.326	168	103433.388	6.1	1.03	40	605	277	1	0	103433.388	8.3	2	2	2	1	46.8	3	2	2	2	NA	2	1
6086	37212	1	47	3	3	1	0	5	54	95943.629369	1	2005-2006	2	0	0	29.5	102.9	176.3	112	72	0	2	2	2	0	5.884	106	205176.937	5.4	1.24	48	155	222	0	143	205176.937	6.1	2	2	2	2	5.84	2	2	1	3	NA	1	1
6092	37218	2	80	3	2	2	0	1.22	47	36954.912783	2	2005-2006	2	0	0	40.86	124.4	148	150	70	1	1	2	2	0	7.549	136	92198.279	6.3	1.22	47	310	181	1	72	92198.279	4.4	2	2	2	2	28.59	3	1	2	2	NA	1	1
6107	37233	2	27	3	3	1	2	4.89	57	90276.256365	1	2005-2006	1	3	15	29.51	91.1	159.1	104	70	0	2	2	2	0	5.162	93	233689.757	4.7	1.09	42	176	197	0	120	233689.757	4.6	2	2	2	2	19.42	1	2	1	3	2	2	2
6110	37236	2	78	2	1	2	0	0	52	41718.179066	2	2005-2006	2	0	0	29.27	105.4	149.7	136	66	1	1	2	2	0	5.773	104	107050.339	6.2	1.09	42	214	165	0	80	107050.339	5.5	2	2	2	2	14.69	3	1	2	1	NA	1	1
6112	37238	1	36	1	4	1	0	4.97	53	28463.483598	1	2005-2006	2	0	1	33.77	112	179.4	108	78	0	2	2	2	2	5.051	91	78948.332	5.3	0.93	36	181	192	0	120	78948.332	6.8	2	2	2	2	16.92	2	2	1	3	NA	1	2
6113	37239	1	20	1	3	5	0	5	56	25212.02752	1	2005-2006	2	0	0	21.81	75.9	167.1	116	60	0	2	2	2	0	4.219	76	65227.928	5	0.57	22	200	143	0	81	65227.928	5.8	2	2	2	2	5.71	1	2	2	3	NA	1	1
6114	37240	2	34	1	2	1	2	0.73	53	26963.122624	2	2005-2006	2	0	1	27.56	81.8	150.6	104	72	0	2	2	2	0	5.384	97	55962.025	5.1	1.29	50	92	139	0	71	55962.025	3.7	2	2	2	2	16.13	1	1	1	1	2	1	2
6118	37244	2	22	2	4	5	1	1.46	45	6187.312332	1	2005-2006	1	1	5	20.57	73	151.8	108	58	0	2	2	2	0	4.663	84	15059.454	4.7	1.76	68	74	160	2	77	15059.454	2.9	2	2	2	2	6.32	1	2	2	2	1	3	2
6124	37250	2	33	3	4	3	2	3.01	48	107918.330802	1	2005-2006	2	0	5	34.49	104.7	171.8	130	78	0	2	2	2	0	5.384	97	280417.321	5.3	1.58	61	114	249	0	165	280417.321	5.9	2	2	2	2	19.8	1	2	2	3	2	1	2
6126	37252	1	78	3	1	1	0	1.89	46	44231.167252	2	2005-2006	1	3	4	23.31	98.5	178.3	114	72	0	2	2	2	0	5.94	107	101446.474	5.2	1.53	59	86	202	0	126	101446.474	5.4	2	2	2	2	3.96	3	1	1	2	NA	2	2
6131	37257	1	29	3	4	1	0	5	44	85112.451485	2	2005-2006	1	1	20	23.12	87.5	185.1	114	66	0	2	2	2	0	4.607	83	222563.131	4.7	1.47	57	82	179	0	106	222563.131	6.7	2	2	2	2	3.09	1	2	1	3	NA	3	2
6135	37261	2	38	3	3	5	2	0.96	46	62215.833042	2	2005-2006	1	1	2	19.29	74.8	164.2	110	74	0	2	2	2	0	5.329	96	142590.38	4.7	1.5	58	51	162	0	94	142590.38	3.3	2	2	2	2	4.16	2	2	2	1	2	3	2
6141	37267	1	61	3	5	2	0	0	44	64222.544533	2	2005-2006	1	3	2	17.64	74.5	173	132	68	0	2	2	2	0	4.829	87	161609.984	5	1.16	45	100	222	0	157	161609.984	6.1	2	2	2	2	2.35	3	3	2	1	NA	2	2
6145	37271	1	37	3	5	1	0	4.22	54	77222.843402	2	2005-2006	1	1	3	32	112	179.4	154	76	0	2	2	2	0	5.162	93	192888.985	4.7	1.22	47	475	282	0	0	192888.985	5.9	2	2	2	2	17.69	2	3	1	3	NA	3	2
6153	37279	2	43	3	4	6	2	1.36	53	51748.661668	2	2005-2006	1	1	0	31.76	107.1	167.5	122	50	0	2	2	1	2	4.441	80	109825.802	6.3	1.94	75	119	219	0	120	109825.802	1.9	2	2	2	1	4.56	2	2	1	2	2	3	1
6160	37286	1	44	2	1	1	0	0.8	51	27902.030079	1	2005-2006	1	3	0	32.98	107.4	159.5	118	70	0	2	2	2	0	5.329	96	59668.923	5.3	0.96	37	163	180	0	110	59668.923	6.3	2	2	2	2	5.42	2	1	1	1	NA	2	1
6163	37289	1	28	3	5	1	0	4.68	54	92964.539844	1	2005-2006	1	3	4	20.68	83.5	195.7	140	96	0	1	2	2	0	5.607	101	233780.785	4.7	1.29	50	211	163	0	71	233780.785	5.9	2	2	2	2	7.05	1	3	1	3	NA	2	2
6169	37295	1	22	2	4	5	0	2.55	50	25469.733076	2	2005-2006	2	0	1	32.61	104	178.5	120	60	0	2	2	2	0	5.607	101	59271.454	5	1.55	60	75	240	0	165	59271.454	6.1	2	2	2	2	11.15	1	2	2	2	NA	1	2
6176	37302	2	22	1	3	5	1	2.93	54	19559.464818	1	2005-2006	1	3	2	22.19	94.5	164.3	98	58	0	2	2	2	0	4.552	82	46641.56	5	1.81	70	240	281	0	163	46641.56	3.8	2	2	2	2	5.09	1	2	2	2	1	2	2
6177	37303	1	66	4	2	2	0	1.18	49	9950.958117	2	2005-2006	1	2	1	29.77	110.8	181.9	200	80	1	1	2	2	0	6.384	115	19825.072	5.9	1.84	71	59	138	0	55	19825.072	7.8	1	2	2	2	14.94	3	1	2	2	NA	3	2
6178	37304	1	82	3	1	1	0	1.27	53	13106.734713	2	2005-2006	2	0	0	24.14	88	171	170	66	0	2	2	2	0	6.106	110	32981.863	5.4	1.16	45	89	157	0	94	32981.863	5.1	2	2	2	2	9.4	3	1	1	2	NA	1	1
6193	37319	2	23	3	4	1	1	2.02	54	6661.687745	1	2005-2006	2	0	0	19.99	75.8	158.8	106	78	0	2	2	2	0	5.44	98	16625.606	5	1.78	69	149	288	0	189	16625.606	5.9	2	2	2	2	3.99	1	2	1	2	1	1	1
6203	37329	2	69	3	2	6	0	1.42	49	38115.258517	2	2005-2006	1	1	0	34.47	110.1	168	114	58	0	2	2	2	0	4.774	86	86560.77	5.7	1.66	64	183	190	0	89	86560.77	7	2	2	2	2	14.72	3	1	1	2	NA	3	1
6210	37336	2	34	4	3	1	2	0.7	49	28697.211575	2	2005-2006	1	1	0	36.92	103.9	156.3	116	60	0	2	2	2	0	5.051	91	60419.59	5.2	1.03	40	107	146	0	85	60419.59	4.1	2	2	2	2	6	1	2	1	1	2	3	1
6216	37342	2	24	3	5	5	2	2.55	48	70837.208457	2	2005-2006	1	2	1	30.98	89.1	162	110	58	0	2	2	2	0	4.829	87	183369.699	4.1	1.24	48	129	141	0	67	183369.699	4.3	2	2	2	2	6.46	1	3	2	2	2	3	2
6226	37352	2	51	3	3	1	2	4.75	46	72691.695539	2	2005-2006	1	1	0	20.22	80.7	161.9	140	72	0	2	2	2	0	5.273	95	182603.879	5.6	1.29	50	75	209	0	144	182603.879	5.3	2	2	2	2	2.89	2	2	1	3	2	3	1
6229	37355	1	48	5	3	3	0	3.71	45	108279.77135	1	2005-2006	1	2	3	30.76	112.4	176.2	110	58	1	1	2	2	0	5.384	97	233535.468	5.1	0.88	34	128	135	1	75	233535.468	5.8	2	2	2	2	11.21	2	2	2	3	NA	3	2
6234	37360	2	23	3	4	1	1	2.49	49	7793.689733	1	2005-2006	1	3	0	43.69	128.6	165.8	116	48	0	2	2	2	0	4.885	88	18572.195	4.8	1.78	69	189	233	0	126	18572.195	3.8	2	2	2	2	15.55	1	2	1	2	1	2	1
6242	37368	2	35	3	5	1	1	4.3	47	107501.267478	2	2005-2006	2	0	2	28.48	96.1	167.7	114	72	0	2	2	2	0	4.996	90	246378.548	4.9	1.63	63	126	227	0	139	246378.548	6.3	2	2	2	2	5.01	1	3	1	3	1	1	2
6243	37369	1	70	4	4	1	0	5	51	9994.129567	1	2005-2006	1	3	0	26.8	102.1	176.5	120	46	0	2	2	2	0	5.551	100	22304.152	5.5	1.34	52	58	182	0	118	22304.152	5.7	2	2	2	2	8.77	3	2	1	3	NA	2	1
6247	37373	2	77	3	3	1	0	2.27	53	55483.147199	2	2005-2006	2	0	0	33.26	106.5	159.1	158	48	1	1	1	1	2	9.548	172	125296.272	7.8	2.33	90	113	153	1	40	125296.272	9.4	2	2	2	1	11.14	3	2	1	2	NA	1	1
6248	37374	1	31	3	4	1	0	5	54	79454.157373	1	2005-2006	2	0	0	22.27	84	174.5	0	0	0	1	2	2	0	5.607	101	196741.781	5.1	0.93	36	143	193	0	128	196741.781	7.4	2	2	2	2	7.5	1	2	1	3	NA	1	1
6251	37377	2	43	4	5	1	2	5	51	20472.390754	1	2005-2006	2	0	0	32.32	104.8	172.8	0	0	0	2	2	2	0	5.44	98	0	5.8	1.45	56	79	150	0	78	0	4.1	2	2	2	2	4.34	2	3	1	3	2	1	1
6256	37382	1	58	4	4	2	0	0.93	58	21360.742186	2	2005-2006	2	0	3	26.55	101.7	180.5	106	64	1	1	2	1	1	9.936	179	49911.524	8.2	1.06	41	106	210	1	148	49911.524	6.7	2	2	2	2	8.8	2	2	2	1	NA	1	2
6259	37385	1	46	1	3	3	0	0.75	46	21578.650032	1	2005-2006	1	1	3	25.48	93.3	180.8	116	74	1	1	2	1	1	2.831	51	43514.022	5.2	1.03	40	218	224	0	140	43514.022	6.5	2	2	2	2	5.14	2	2	2	1	NA	3	2
6263	37389	1	71	3	2	2	0	0.69	53	16968.445339	1	2005-2006	1	1	0	23	92.1	185.7	144	86	1	1	2	2	0	5.162	93	40286.483	5.2	0.75	29	205	168	1	98	40286.483	5.4	2	2	1	1	20.2	3	1	2	1	NA	3	1
6269	37395	1	22	1	2	4	0	0.79	55	20718.357505	1	2005-2006	1	2	7	22.28	82.5	173.3	124	38	0	2	2	2	0	5.44	98	51182.687	5.5	1.01	39	160	130	0	59	51182.687	5.7	2	2	2	2	9.01	1	1	2	1	NA	3	2
6276	37402	2	62	1	1	4	0	0	58	4638.79676	1	2005-2006	1	3	0	26.85	88.2	155.6	116	66	0	2	2	2	0	5.773	104	9741.542	5.7	1.55	60	83	176	0	99	9741.542	2.8	2	2	2	2	10.67	3	1	2	1	NA	2	1
6284	37410	1	29	3	5	1	0	5	57	115769.794561	1	2005-2006	2	0	5	25.13	91	175.6	0	0	0	2	2	2	0	5.384	97	301586.505	5.1	1.5	58	106	301	0	222	301586.505	5	2	2	2	2	5.18	1	3	1	3	NA	1	2
6300	37426	2	43	5	4	3	2	1.26	46	40448.109004	1	2005-2006	1	1	3	24.86	91.2	163.3	116	72	1	1	2	2	2	4.441	80	101806.934	5.3	1.47	57	517	230	0	0	101806.934	5.8	2	2	2	2	2.22	2	2	2	2	2	3	2
6303	37429	2	57	5	4	1	2	5	44	77644.894341	2	2005-2006	2	0	2	32.18	98.1	150.4	130	84	1	1	2	2	2	6.217	112	195430.363	5.7	2.02	78	130	238	1	134	195430.363	5.5	2	2	2	2	5.6	2	2	1	3	2	1	2
6310	37436	1	77	3	2	1	0	1.52	47	22062.120764	2	2005-2006	2	0	0	43.79	132.8	161.7	138	58	1	1	1	1	1	8.16	147	64333.668	6.6	0.59	23	154	136	1	82	64333.668	4.9	1	2	1	1	8.06	3	1	1	2	NA	1	1
6314	37440	1	53	3	3	3	0	1.12	46	33904.985841	2	2005-2006	1	1	180	31.7	122	172.1	118	74	1	1	2	2	0	5.94	107	69502.454	5.7	1.19	46	130	249	1	177	69502.454	5.9	2	2	2	1	9.93	2	2	2	2	NA	3	2
6319	37445	2	23	1	2	5	1	0.49	58	1663.912953	2	2005-2006	2	0	0	23.08	89.5	145.4	96	44	0	2	2	2	0	4.274	77	3788.686	4.7	1.99	77	195	296	0	180	3788.686	3.9	2	2	2	2	4.41	1	1	2	1	1	1	1
6321	37447	1	29	4	3	6	0	2.22	56	19525.758004	2	2005-2006	1	2	2	23.45	78.5	179.3	108	74	2	1	2	2	0	5.551	100	0	5.6	1.22	47	155	226	0	148	0	4	2	2	2	2	4.1	1	2	1	2	NA	3	2
6327	37453	2	45	1	1	6	2	0	58	21498.836153	1	2005-2006	1	3	2	32.81	94.6	152.7	120	60	0	2	2	1	1	14.377	259	50380.481	10.7	1.29	50	417	256	0	0	50380.481	3.3	2	2	2	2	8.83	2	1	1	1	2	2	2
6328	37454	1	42	2	4	1	0	1.5	45	23463.734298	2	2005-2006	2	0	2	23.93	85.2	165.7	110	64	0	1	2	2	0	5.44	98	49470.441	5.3	1.58	61	147	261	0	171	49470.441	4.5	2	2	2	2	4.6	2	2	1	2	NA	1	2
6329	37455	1	64	1	2	3	0	1.21	54	11477.234362	2	2005-2006	1	1	2	34.99	120.7	161	132	56	1	1	1	1	1	6.162	111	33467.888	7.1	1.11	43	72	157	1	100	33467.888	6.2	9	9	1	1	6.17	3	1	2	2	NA	3	2
6330	37456	2	52	4	3	1	2	2.49	52	28122.504467	1	2005-2006	2	0	2	30.48	100.9	155.7	154	72	0	1	2	2	0	6.606	119	70968.442	6.3	1.58	61	240	247	0	138	70968.442	9.1	2	2	2	2	21.21	2	2	1	2	2	1	2
6331	37457	2	72	3	5	2	0	2.55	50	52336.419949	2	2005-2006	1	1	1	24.23	95	158.4	122	70	1	1	2	2	0	4.607	83	130573.379	5.7	1.91	74	188	242	2	130	130573.379	4.6	2	2	2	2	4.07	3	3	2	2	NA	3	2
6332	37458	2	63	3	3	1	0	5	44	62036.297604	2	2005-2006	1	3	4	34.61	108.8	163.3	136	84	1	1	2	2	0	5.607	101	157775.737	5.5	1.6	62	170	231	0	135	157775.737	3.8	2	2	2	2	11.73	3	2	1	3	NA	2	2
6334	37460	2	79	1	3	3	0	1.53	57	8951.501757	2	2005-2006	1	1	3	25.32	96	165.9	144	54	1	1	2	2	0	5.551	100	18820.389	5.4	1.55	60	149	203	0	113	18820.389	6.3	2	2	2	2	13.38	3	2	2	2	NA	3	2
6336	37462	2	29	3	4	1	2	3.75	53	85596.501651	2	2005-2006	2	0	0	20.59	74	163	114	74	0	2	2	2	0	5.384	97	209878.894	4.9	2.82	109	82	197	0	72	209878.894	3.2	2	2	1	2	3.47	1	2	1	3	2	1	1
6341	37467	2	46	1	1	1	2	0.56	49	17868.552037	2	2005-2006	2	0	3	30.54	100	148	120	76	0	2	2	1	1	13.544	244	43516.358	11.3	1.55	60	205	335	0	234	43516.358	3.2	2	2	2	2	11.5	2	1	1	1	2	1	2
6352	37478	1	66	2	5	6	0	5	51	49637.315315	1	2005-2006	1	3	7	24.02	87.7	173.5	114	54	0	2	2	2	0	5.773	104	109345.381	5.6	1.6	62	109	206	0	122	109345.381	5.2	2	2	2	2	3.84	3	3	1	3	NA	2	2
6359	37485	1	49	3	5	1	0	5	50	102931.25518	1	2005-2006	1	3	7	28.25	103	183.2	118	82	0	2	2	2	0	4.94	89	218916.039	4.4	1.16	45	128	210	0	139	218916.039	6.1	2	2	2	2	6.65	2	3	1	3	NA	2	2
6368	37494	1	62	3	3	1	0	3.73	44	50933.615778	1	2005-2006	1	1	2	34.4	122	172.1	166	78	1	1	2	1	1	8.882	160	115659.241	7.8	1.24	48	122	164	0	92	115659.241	4.6	2	2	2	2	6.17	3	2	1	3	NA	3	2
6387	37513	2	49	4	3	2	2	0.87	56	34525.162623	1	2005-2006	2	0	1	38.84	112.7	167.3	194	104	1	1	2	2	0	6.55	118	87125.846	5.7	1.24	48	118	173	0	101	87125.846	7.2	2	2	2	2	9.3	2	2	2	1	2	1	2
6392	37518	2	63	3	5	1	0	3.03	46	70945.573995	2	2005-2006	2	0	0	38.44	132	159.1	124	68	1	1	2	2	0	13.322	240	0	9.1	0.93	36	205	152	0	75	0	7.5	2	2	2	2	30.31	3	3	1	3	NA	1	1
6395	37521	1	52	4	3	3	0	5	50	25584.426968	2	2005-2006	1	3	12	29.24	98.1	191.4	138	78	0	2	2	2	0	7.771	140	0	6.4	1.16	45	118	216	0	147	0	8.7	2	2	2	2	10.79	2	2	2	3	NA	2	2
6396	37522	2	66	3	3	1	0	2.23	49	65448.957735	2	2005-2006	2	0	3	26.59	93.4	167.6	168	82	1	1	2	2	0	4.829	87	152888.283	5.1	1.78	69	165	250	2	148	152888.283	6.4	2	2	2	2	4.64	3	2	1	2	NA	1	2
6397	37523	1	61	4	3	1	0	0.72	51	9407.180544	2	2005-2006	1	3	20	34.63	123.2	180.4	146	92	1	1	2	2	0	5.829	105	20778.384	5.9	1.37	53	166	209	0	123	20778.384	6.6	2	2	2	1	14.21	3	2	1	1	NA	2	2
6399	37525	2	25	1	4	1	2	5	58	15207.290446	1	2005-2006	2	0	3	29.68	94.5	171	114	72	0	2	2	2	0	5.329	96	36263.352	5.1	1.5	58	69	137	0	65	36263.352	4.6	2	2	2	2	7.52	1	2	1	3	2	1	2
6400	37526	1	48	3	5	1	0	3.88	55	88961.700994	1	2005-2006	1	3	2	27.74	100.5	177.2	124	80	0	2	2	2	0	6.606	119	190245.975	5.1	0.96	37	102	171	0	114	190245.975	5.5	2	2	2	2	5.48	2	3	1	3	NA	2	2
6405	37531	1	41	3	4	6	0	0.3	46	97483.134347	2	2005-2006	1	3	5	30.71	108.5	175.7	130	90	0	2	2	2	0	6.939	125	191442.33	5.1	1.03	40	291	202	0	104	191442.33	8.7	2	2	2	2	44.73	2	2	1	1	NA	2	2
6410	37536	1	20	3	2	5	0	1.2	49	49826.771692	2	2005-2006	1	1	2	18.41	78.2	189.9	130	56	0	2	2	2	0	5.718	103	119490.501	5.2	1.32	51	114	184	0	110	119490.501	5.2	2	2	2	2	9.87	1	1	2	2	NA	3	2
6414	37540	2	70	4	2	2	0	1.7	56	22474.928112	1	2005-2006	1	3	1	30.36	98	161.2	0	0	0	2	2	2	0	5.829	105	52369.203	5.7	1.14	44	112	216	0	150	52369.203	5.5	2	2	2	2	8.06	3	1	2	2	NA	2	2
6415	37541	1	44	3	4	1	0	0	44	34273.403897	2	2005-2006	1	1	2	18.1	70.8	165.7	108	72	0	1	2	2	0	4.885	88	0	5.1	1.32	51	115	172	0	98	0	6.4	2	2	2	2	3.5	2	2	1	1	NA	3	2
6418	37544	1	56	2	2	1	0	1.29	47	32614.932827	1	2005-2006	1	3	0	23.86	84.8	169.7	134	80	1	1	2	2	0	4.996	90	68764.634	5.3	1.91	74	185	197	0	86	68764.634	4.3	2	2	2	2	6.49	2	1	1	2	NA	2	1
6419	37545	1	45	1	5	1	0	4.27	55	25140.002006	2	2005-2006	2	0	1	23.47	80.9	174.4	114	70	0	2	2	2	0	5.273	95	59467.399	5.3	1.99	77	86	217	0	123	59467.399	4	2	2	2	2	2.48	2	3	1	3	NA	1	2
6430	37556	1	58	4	4	1	0	1.48	49	32455.948059	1	2005-2006	1	3	0	33.02	114.8	173.6	0	0	1	1	2	2	0	5.162	93	75246.67	5.9	1.11	43	142	194	0	123	75246.67	10.9	2	2	2	1	25.85	2	2	1	2	NA	2	1
6431	37557	1	31	1	2	1	0	2.89	54	29217.952377	1	2005-2006	2	0	4	22.51	86.7	175.6	110	54	0	2	2	2	0	5.829	105	72180.109	5.2	1.68	65	70	170	0	91	72180.109	5.2	2	2	2	2	4.28	1	1	1	2	NA	1	2
6432	37558	1	62	3	5	1	0	5	48	68158.07718	2	2005-2006	1	3	0	25.5	98.3	189.1	134	50	2	1	2	1	1	7.105	128	0	5.6	1.32	51	110	146	0	73	0	4.3	2	2	2	2	17.65	3	3	1	3	NA	2	1
6434	37560	1	61	3	3	1	0	3.51	52	78681.75885	1	2005-2006	1	3	0	27.65	101.8	181.8	0	0	0	2	2	2	0	5.995	108	151238.376	5.4	1.5	58	39	198	0	132	151238.376	4.5	2	2	2	2	8.98	3	2	1	3	NA	2	1
6435	37561	2	34	2	3	3	2	0.16	55	56722.263729	1	2005-2006	1	1	1	31.08	101.8	157.8	138	90	0	2	2	2	0	5.273	95	0	5.6	1.29	50	177	183	0	98	0	3	2	2	2	2	15.28	1	2	2	1	2	3	2
6447	37573	1	22	3	1	5	0	0.48	49	62393.970451	1	2005-2006	1	1	5	31.79	105.3	176.3	110	58	0	2	2	2	0	5.384	97	136735.768	5.4	1.09	42	142	236	0	166	136735.768	7.8	2	2	2	2	8.93	1	1	2	1	NA	3	2
6450	37576	2	35	1	4	1	2	5	55	32154.805715	2	2005-2006	2	0	6	28.83	102	171.9	0	0	0	2	2	2	0	5.662	102	77555.308	5	2.02	78	58	172	0	82	77555.308	3.8	2	2	2	2	11.3	1	2	1	3	2	1	2
6454	37580	2	70	3	3	2	0	1.88	56	66047.167091	1	2005-2006	2	0	0	28.31	100.5	157.7	164	48	1	1	2	2	0	4.996	90	172118.842	5.5	1.89	73	120	279	1	182	172118.842	3.9	2	2	2	2	7.44	3	2	2	2	NA	1	1
6467	37593	1	73	4	3	1	0	1.74	49	11712.313013	2	2005-2006	1	3	0	27.81	97	159.9	128	80	1	1	2	2	0	5.662	102	23334.18	5.8	1.22	47	83	132	0	68	23334.18	7	2	2	2	2	13.35	3	2	1	2	NA	2	1
6473	37599	2	48	4	5	1	2	3.42	53	31274.81682	1	2005-2006	2	0	4	29.38	97.5	158.6	120	62	1	1	2	2	0	5.051	91	78923.448	5.2	1.37	53	99	184	1	111	78923.448	5.5	2	2	2	2	21.16	2	3	1	3	2	1	2
6474	37600	1	47	4	5	1	0	5	56	20031.540036	2	2005-2006	2	0	1	31.17	109	175.5	154	68	0	2	2	2	0	5.495	99	60808.459	6.2	1.14	44	57	208	0	153	60808.459	4.7	2	2	2	2	14.17	2	3	1	3	NA	1	2
6478	37604	2	73	3	1	1	0	1.44	46	60721.053267	2	2005-2006	2	0	0	45.18	122.3	157.1	160	64	1	1	2	2	0	5.884	106	154430.701	5.3	1.34	52	198	236	0	144	154430.701	6.4	2	2	2	2	17.9	3	1	1	2	NA	1	1
6480	37606	1	53	3	4	3	0	5	46	91877.541024	2	2005-2006	1	2	7	28.53	99	168.7	152	90	0	2	2	2	2	6.162	111	204568.217	4.8	1.97	76	79	248	0	156	204568.217	5.3	2	2	2	2	3.53	2	2	2	3	NA	3	2
6483	37609	1	21	3	3	5	0	3.63	50	99403.155254	1	2005-2006	2	0	0	28.17	102.8	174	120	48	0	2	2	2	0	5.107	92	249657.085	5	1.06	41	75	182	0	126	249657.085	7.7	2	2	2	2	14.03	1	2	2	3	NA	1	1
6491	37617	2	60	4	4	3	0	2.29	51	14226.297316	2	2005-2006	2	0	0	43.63	125.6	152	116	56	1	1	2	2	0	5.718	103	41713.101	6.3	1.11	43	94	130	1	68	41713.101	6.5	2	2	1	2	27.67	2	2	2	2	NA	1	1
6505	37631	1	38	3	5	1	0	5	47	78529.894574	1	2005-2006	2	0	2	31.52	102.7	182	112	86	0	2	2	2	0	5.551	100	196153.767	5.1	0.83	32	336	147	0	48	196153.767	5.3	2	2	2	2	29.32	2	3	1	3	NA	1	2
6513	37639	2	26	2	3	1	2	1.9	44	57947.447066	2	2005-2006	2	0	5	28.59	91.4	145	96	52	0	2	2	2	0	4.663	84	132807.809	4.8	1.14	44	98	186	0	122	132807.809	4.1	2	2	2	2	7.08	1	2	1	2	2	1	2
6514	37640	1	45	3	3	1	0	2.63	44	75566.686802	1	2005-2006	1	1	0	27.26	104	184.3	138	90	1	1	2	2	0	5.662	102	159323.203	5.2	0.93	36	290	218	0	124	159323.203	4.6	2	2	2	2	12.77	2	2	1	2	NA	3	1
6519	37645	2	31	4	3	6	2	2.22	56	21302.86282	2	2005-2006	2	0	3	31.01	101	174.1	106	56	0	2	2	2	0	5.551	100	49884.633	5.3	1.14	44	74	127	0	68	49884.633	3.8	2	2	2	2	13.57	1	2	1	2	2	1	2
6521	37647	1	27	1	3	1	0	0	48	19549.240743	1	2005-2006	2	0	1	26.88	91.7	164.8	112	68	0	2	2	2	0	5.44	98	48294.498	5	0.8	31	342	137	0	38	48294.498	6.8	2	2	2	2	8.62	1	2	1	1	NA	1	2
6527	37653	2	82	3	4	4	0	5	47	40185.897184	2	2005-2006	2	0	0	27.27	88.5	154.5	130	56	0	2	2	1	1	5.995	108	96693.936	6.1	1.78	69	109	235	0	144	96693.936	3.7	2	2	2	2	5.56	3	2	2	3	NA	1	1
6531	37657	1	75	3	5	1	0	5	52	35315.5389	2	2005-2006	2	0	5	26	101.2	170.3	118	64	2	1	2	2	0	5.607	101	77894.315	5.6	1.5	58	91	221	0	145	77894.315	5.7	2	2	2	2	9.27	3	3	1	3	NA	1	2
6544	37670	1	78	3	2	3	0	1.83	44	41866.97719	2	2005-2006	1	3	3	24.98	100.4	174.2	128	66	0	2	2	2	0	5.829	105	90611.495	4.6	1.03	40	95	158	1	99	90611.495	4.7	2	2	1	2	10.86	3	1	2	2	NA	2	2
6545	37671	2	46	4	5	1	2	5	55	28553.512513	1	2005-2006	1	3	1	24.66	86.6	167.5	132	80	0	2	2	2	0	5.162	93	72804.678	5.4	2.33	90	71	244	0	140	72804.678	4.6	2	2	2	2	4.38	2	3	1	3	2	2	2
6556	37682	1	74	3	5	3	0	2.24	50	40938.886658	2	2005-2006	1	3	3	31.84	117.7	169.8	108	62	1	1	2	2	0	6.217	112	88124.38	5.9	0.88	34	140	183	0	121	88124.38	8.3	2	2	2	1	21.87	3	3	2	2	NA	2	2
6560	37686	2	29	3	5	5	2	4.97	54	72251.575689	1	2005-2006	2	0	0	23.29	94.7	168.1	104	72	0	2	2	2	0	5.329	96	180318.606	5	1.47	57	36	132	0	68	180318.606	3.9	2	2	2	2	6.69	1	3	2	3	2	1	1
6562	37688	1	24	5	5	5	0	3.06	58	27900.892693	1	2005-2006	1	2	2	29.94	98.5	188.7	0	0	0	2	2	2	0	5.607	101	71228.733	5.3	1.45	56	91	211	0	137	71228.733	6.6	2	2	2	2	7.46	1	3	2	3	NA	3	2
6564	37690	2	58	3	4	5	2	1.88	49	116640.874012	1	2005-2006	1	3	0	48.48	144.1	170	164	56	1	1	2	2	0	5.884	106	269654.097	5.4	1.27	49	230	215	0	120	269654.097	8	2	2	2	2	25.23	2	2	2	2	2	2	1
6574	37700	1	72	3	3	1	0	5	47	48584.095341	2	2005-2006	2	0	1	28.64	108.7	184.5	138	66	0	2	2	2	0	6.051	109	111430.14	5.7	1.09	42	108	175	1	111	111430.14	5.6	2	2	2	2	24.03	3	2	1	3	NA	1	2
6576	37702	1	71	3	3	1	0	2.03	47	44942.163945	1	2005-2006	2	0	2	24.75	96.1	177.3	162	94	2	1	2	2	0	5.495	99	99127.443	5.6	1.19	46	132	226	0	154	99127.443	4.7	2	2	2	2	6.12	3	2	1	2	NA	1	2
6579	37705	2	35	3	4	1	1	5	53	10981.361622	2	2005-2006	2	0	0	25.67	99	170.8	112	74	0	2	2	2	0	4.94	89	28534.207	5	2.07	80	294	287	0	148	28534.207	4.3	2	2	2	2	6.61	1	2	1	3	1	1	1
6582	37708	1	54	3	3	5	0	0	44	30312.527897	2	2005-2006	1	1	0	28.4	107.5	173.6	176	60	0	2	2	2	0	5.662	102	67491.791	5.2	1.16	45	102	242	0	177	67491.791	7.1	2	2	2	2	9.87	2	2	2	1	NA	3	1
6584	37710	2	43	3	5	3	2	3.51	44	79272.511891	1	2005-2006	2	0	3	22.17	82	166.7	110	70	0	2	2	2	0	4.774	86	204189.716	4.9	3.1	120	71	201	0	67	204189.716	4	2	2	2	2	20.28	2	3	2	3	2	1	2
6588	37714	2	52	3	5	1	2	5	44	78524.677763	1	2005-2006	1	3	1	19.85	70	161.7	124	74	0	2	2	2	0	4.663	84	202263.449	5.1	1.89	73	73	148	0	60	202263.449	3.9	2	2	2	2	2.52	2	3	1	3	2	2	2
6596	37722	2	84	3	4	2	0	0	55	48065.576868	2	2005-2006	2	0	0	28.08	96.5	159.9	144	54	2	1	2	2	0	4.496	81	0	5.7	2.12	82	169	212	1	96	0	5.6	2	1	2	2	30.93	3	2	2	1	NA	1	1
6606	37732	1	28	4	4	5	0	3.06	54	26195.123374	2	2005-2006	1	2	2	27.39	94.8	187.8	124	64	0	2	2	2	0	4.441	80	58708.932	4.8	2.15	83	51	178	0	85	58708.932	8.1	2	2	2	2	4.2	1	2	2	3	NA	3	2
6614	37740	1	29	4	2	1	0	2.33	48	23430.22913	1	2005-2006	1	3	2	30.15	101.3	179.1	124	76	0	2	2	2	0	5.607	101	61379.886	5.4	0.98	38	218	168	0	86	61379.886	6.5	2	2	2	2	20.82	1	1	1	2	NA	2	2
6615	37741	2	54	4	4	3	2	3.66	44	24254.193806	1	2005-2006	2	0	2	24.96	92.4	174.5	138	70	1	1	2	1	1	5.44	98	55627.109	5.4	1.84	71	38	183	0	104	55627.109	5.4	2	2	2	2	14.67	2	2	2	3	2	1	2
6617	37743	1	63	4	3	1	0	5	45	6865.996591	2	2005-2006	1	3	0	24.87	91.8	167.9	140	78	0	2	2	2	0	5.773	104	15323.019	6	2.4	93	62	291	2	186	15323.019	5.4	2	2	2	2	8.03	3	2	1	3	NA	2	1
6621	37747	2	26	1	2	5	1	1.33	52	15813.742797	2	2005-2006	1	3	2	25.64	84.8	156	106	62	0	2	2	2	0	4.94	89	36007.479	4.9	1.78	69	73	152	0	68	36007.479	2.4	2	2	2	2	8.58	1	1	2	2	1	2	2
6623	37749	2	84	3	1	1	0	1.21	47	40366.201131	2	2005-2006	2	0	0	35.89	117.5	150.5	126	56	1	1	2	3	1	7.161	129	100709.053	6.5	1.58	61	99	224	0	143	100709.053	5.5	2	2	2	2	16.72	3	1	1	2	NA	1	1
6625	37751	1	55	3	4	4	0	5	50	139662.601583	1	2005-2006	2	0	7	23.07	86	174.8	132	60	0	2	2	2	0	4.996	90	291277.194	5	1.97	76	196	217	0	102	291277.194	4.7	2	2	2	2	4.19	2	2	2	3	NA	1	2
6629	37755	2	57	1	4	2	2	1.25	57	24843.833984	1	2005-2006	2	0	0	17.88	69.5	154.9	126	70	0	2	2	2	0	5.662	102	61652.219	5.2	2.3	89	51	229	1	130	61652.219	3.6	2	2	2	2	3.1	2	2	2	2	2	1	1
6637	37763	2	37	3	5	1	2	3.54	50	106002.345656	1	2005-2006	2	0	1	20.27	77.2	176	122	74	0	2	2	2	2	4.94	89	264550.566	4.6	1.29	50	120	184	0	110	264550.566	4.5	2	2	2	2	7.86	2	3	1	3	2	1	2
6639	37765	1	73	4	4	1	0	5	51	9994.129567	1	2005-2006	2	0	0	33.08	123.8	169.1	124	74	1	1	2	1	1	6.606	119	22921.584	5.8	1.99	77	48	143	1	56	22921.584	5.8	2	2	2	2	8.86	3	2	1	3	NA	1	1
6640	37766	1	46	3	3	1	0	5	55	119479.688493	2	2005-2006	2	0	0	24.89	90.4	176.7	0	0	0	2	2	2	0	5.551	100	254111.544	5	1.37	53	106	211	0	137	254111.544	5.1	2	2	2	2	9.27	2	2	1	3	NA	1	1
6643	37769	2	64	3	5	1	0	2.39	44	66887.942952	2	2005-2006	2	0	0	40.1	124.5	165.4	92	46	0	1	2	1	1	6.828	123	151051.451	5.7	1.58	61	167	164	1	70	151051.451	8.3	2	2	2	2	12.14	3	3	1	2	NA	1	1
6654	37780	2	61	4	5	1	0	5	51	12045.392374	1	2005-2006	2	0	5	27.18	82.6	169.5	160	80	1	1	2	2	0	5.607	101	28300.557	5.8	1.34	52	68	165	0	99	28300.557	6.3	2	2	2	2	9	3	3	1	3	NA	1	2
6666	37792	1	50	1	5	3	0	5	57	25338.330875	1	2005-2006	1	1	2	36.39	115.3	173.7	0	0	0	2	2	1	1	5.94	107	58705.099	4.6	1.6	62	72	199	0	123	58705.099	6.8	2	2	2	2	20.86	2	3	2	3	NA	3	2
6684	37810	2	75	3	1	1	0	2.12	46	62228.713951	1	2005-2006	2	0	1	24.37	87.5	161.3	122	50	0	2	2	2	0	5.884	106	168629.55	5.6	1.45	56	198	163	1	67	168629.55	4.1	2	2	2	2	5.84	3	1	1	2	NA	1	2
6689	37815	1	63	5	3	1	0	1.21	58	39510.774868	2	2005-2006	2	0	0	26.43	94.5	158.5	0	0	1	1	2	2	0	5.273	95	87147.608	4.7	1.37	53	181	247	0	158	87147.608	6.1	2	2	2	2	4.2	3	2	1	2	NA	1	1
6690	37816	1	30	1	3	1	0	1.39	54	27847.718794	1	2005-2006	1	3	0	28.13	91.2	163.6	0	0	0	2	2	2	0	5.551	100	72872.719	5.3	1.22	47	79	239	0	176	72872.719	7.5	2	2	2	2	11.01	1	2	1	2	NA	2	1
6693	37819	1	51	3	3	1	0	5	55	111358.105782	2	2005-2006	1	3	2	26.58	97.4	184.2	122	70	0	2	2	2	0	5.44	98	236838.416	5.5	1.34	52	125	242	0	165	236838.416	6.7	2	2	2	2	7.22	2	2	1	3	NA	2	2
6694	37820	2	30	1	2	5	2	0	53	25761.397174	1	2005-2006	2	0	1	24.6	91	160.4	100	68	0	2	2	2	0	5.107	92	61430.707	4.8	1.19	46	126	190	0	119	61430.707	4.5	2	2	2	2	10.34	1	1	2	1	2	1	2
6695	37821	2	21	1	3	5	2	0	58	12303.654227	2	2005-2006	2	0	0	20.83	77.4	162.8	110	52	0	2	2	2	0	5.773	104	28015.099	5.8	1.66	64	55	189	0	114	28015.099	4.2	2	2	2	2	7.67	1	2	2	1	2	1	1
6696	37822	2	33	3	4	1	2	4.97	46	86446.19002	1	2005-2006	1	3	2	23.72	82.5	177	106	66	0	2	2	2	0	5.384	97	215744.174	5.2	1.55	60	47	200	0	131	215744.174	3.8	2	2	2	2	4.84	1	2	1	3	2	2	2
6699	37825	1	74	3	4	1	0	5	47	48297.541869	2	2005-2006	1	3	7	28.78	105.9	186.3	132	66	0	2	2	2	0	5.551	100	110772.915	5.8	1.66	64	84	217	0	136	110772.915	5.7	2	2	2	2	8.98	3	2	1	3	NA	2	2
6710	37836	1	51	3	5	1	0	5	44	70430.07233	1	2005-2006	1	3	4	23.61	91.8	181.3	116	66	0	2	2	2	0	5.384	97	150615.8	5.9	1.47	57	135	267	0	183	150615.8	6.6	2	2	2	2	5.99	2	3	1	3	NA	2	2
6711	37837	2	36	3	5	1	2	5	52	76738.727989	2	2005-2006	2	0	0	24.31	79.3	146.1	116	70	0	2	2	2	0	5.273	95	191517.214	5.1	1.4	54	108	255	0	179	191517.214	3.6	2	2	2	2	15.85	2	3	1	3	2	1	1
6714	37840	1	25	1	1	1	0	0.85	53	22348.203678	1	2005-2006	2	0	1	24.84	88.9	167.4	118	58	0	2	2	2	0	6.328	114	55209.063	5.3	1.03	40	569	268	0	0	55209.063	6.5	2	2	2	2	17.99	1	1	1	1	NA	1	2
6722	37848	2	57	3	5	3	2	5	56	72934.511529	2	2005-2006	2	0	1	24.24	71.2	146.6	114	56	0	2	2	2	0	5.607	101	183213.841	5.5	2.2	85	58	239	0	142	183213.841	5.3	2	2	2	2	7.56	2	3	2	3	2	1	2
6734	37860	1	65	4	5	1	0	5	44	9432.09213	2	2005-2006	1	3	3	26.17	96	178.2	138	76	1	1	2	2	0	4.94	89	20123.06	5.6	1.91	74	66	226	0	139	20123.06	5.6	2	2	2	2	4.29	3	3	1	3	NA	2	2
6741	37867	1	46	3	5	1	0	5	46	103627.468009	1	2005-2006	2	0	5	28.53	100.2	178	120	82	0	2	2	2	0	5.607	101	203508.885	4.9	1.45	56	226	317	2	216	203508.885	8.5	2	2	2	2	5.35	2	3	1	3	NA	1	2
6749	37875	2	41	1	2	1	1	0.95	48	20669.511868	2	2005-2006	2	0	0	24.83	78.8	157.9	104	58	0	2	2	2	0	4.996	90	46985.922	5.1	2.02	78	76	161	0	68	46985.922	2.7	2	2	2	2	7.92	2	1	1	1	1	1	1
6753	37879	1	41	3	2	1	0	1.52	44	33892.617732	2	2005-2006	1	1	0	35.7	125.4	185	114	70	2	1	2	2	0	5.495	99	69477.101	5.5	0.83	32	119	210	2	154	69477.101	6.8	2	2	2	2	23.69	2	1	1	2	NA	3	1
6760	37886	1	50	3	3	1	0	4.97	50	95934.545421	1	2005-2006	2	0	0	35.33	116.7	176.3	126	82	1	1	2	2	0	5.384	97	202266.365	5.1	0.85	33	177	167	1	99	202266.365	6.2	2	2	2	2	21.57	2	2	1	3	NA	1	1
6761	37887	2	67	3	3	3	0	2.12	53	87233.762147	2	2005-2006	1	1	3	41.3	123.2	159	144	82	1	1	2	2	0	8.493	153	221859.97	6.5	1.78	69	106	258	1	168	221859.97	7.1	2	2	2	1	24.37	3	2	2	2	NA	3	2
6768	37894	2	33	3	5	1	1	5	48	10859.355924	2	2005-2006	2	0	5	30.37	108	167.2	104	60	0	2	2	2	0	4.94	89	24888.193	4.5	1.37	53	273	263	0	155	24888.193	3.6	2	2	2	2	7.78	1	3	1	3	1	1	2
6779	37905	1	58	3	5	3	0	0.63	55	30699.642296	1	2005-2006	1	3	1	30.41	113.2	181.8	142	78	1	1	2	2	0	6.273	113	65734.517	5.5	1.09	42	157	234	0	161	65734.517	6.8	2	2	2	2	18.87	2	3	2	1	NA	2	2
6784	37910	2	60	1	2	1	0	1.25	55	6740.0981	1	2005-2006	1	3	2	38.81	123.2	160.6	148	68	1	1	1	1	2	10.103	182	16741.453	8.2	1.27	49	113	141	1	69	16741.453	5.4	2	2	2	2	28.55	2	1	1	2	NA	2	2
6791	37917	1	39	4	5	1	0	3.03	52	21080.79384	2	2005-2006	2	0	0	22.39	88.4	176.8	138	88	0	2	2	2	0	5.495	99	47246.614	5.4	1.34	52	65	171	0	106	47246.614	4.4	2	2	2	2	7.02	2	3	1	3	NA	1	1
6792	37918	1	26	1	4	1	0	5	58	17509.589142	1	2005-2006	2	0	3	29.69	101.8	181.4	132	64	0	2	2	2	0	5.218	94	45300.372	5.1	1.34	52	114	142	0	67	45300.372	6.5	2	2	2	2	10.2	1	2	1	3	NA	1	2
6796	37922	2	85	3	1	1	0	1.14	44	30336.436726	2	2005-2006	1	3	3	27.53	94	161.5	114	44	0	2	2	2	0	5.495	99	82206.739	5.2	1.5	58	193	232	0	135	82206.739	4.6	2	2	2	2	6.96	3	1	1	2	NA	2	2
6803	37929	1	78	4	4	1	0	2.34	51	9831.34045	1	2005-2006	2	0	0	31.93	115.8	167.8	144	48	1	1	2	2	0	5.662	102	27609.366	5.5	1.09	42	154	152	1	79	27609.366	6.4	2	2	1	2	10.17	3	2	1	2	NA	1	1
6804	37930	1	48	4	2	5	0	2.42	49	25918.772316	2	2005-2006	1	1	2	23.82	88.2	170.7	126	74	1	1	2	2	0	5.884	106	60090.721	5.3	1.63	63	160	238	1	143	60090.721	5.3	2	2	2	2	8.12	2	1	2	2	NA	3	2
6806	37932	1	21	3	4	5	0	0.49	48	52287.502443	2	2005-2006	1	3	3	23.64	79.3	175	112	54	0	2	2	2	0	5.495	99	128072.409	4.5	1.16	45	92	143	0	80	128072.409	6.5	2	2	2	2	5.01	1	2	2	1	NA	2	2
6810	37936	1	44	3	3	1	0	3.26	49	112247.062272	1	2005-2006	1	1	1	28.47	103	169.5	130	80	2	1	2	2	0	5.162	93	252953.907	5.3	1.01	39	386	254	0	138	252953.907	5.8	2	2	2	2	11.74	2	2	1	3	NA	3	2
6816	37942	2	27	3	4	1	1	4.5	53	7892.106998	2	2005-2006	2	0	4	25.57	90.4	169.3	102	54	0	2	2	2	0	4.663	84	18087.655	4.7	2.3	89	94	216	0	108	18087.655	2.9	2	2	2	2	6.42	1	2	1	3	1	1	2
6818	37944	1	73	3	5	1	0	5	50	39544.581954	2	2005-2006	1	3	7	25.86	89	166.5	92	62	0	2	2	2	0	5.44	98	90697.548	5.5	1.94	75	37	173	0	91	90697.548	5	2	2	2	2	1	3	3	1	3	NA	2	2
6827	37953	1	48	3	3	1	0	4.22	46	97483.134347	2	2005-2006	1	2	7	23.02	85	179.9	102	62	0	2	2	2	0	5.384	97	191442.33	5.5	2.38	92	117	272	0	157	191442.33	5.7	2	2	2	2	4.81	2	2	1	3	NA	3	2
6845	37971	2	30	4	2	5	1	0.76	45	4602.72477	2	2005-2006	2	0	0	26.62	92.9	166.5	114	60	0	2	2	2	0	4.552	82	10778.14	4.4	1.42	55	59	198	0	131	10778.14	2.8	2	2	2	2	5.75	1	1	2	1	1	1	1
6847	37973	2	30	1	5	5	2	5	57	32154.805715	1	2005-2006	2	0	3	18.86	77.8	163	0	0	0	1	2	2	0	5.718	103	73301.734	4.7	1.84	71	146	184	0	84	73301.734	4	2	2	2	2	7.98	1	3	2	3	2	1	2
6862	37988	2	22	1	2	5	2	0.56	49	17518.852213	2	2005-2006	2	0	0	25.37	81	150.8	112	52	0	2	2	2	0	5.051	91	43912.393	5	1.73	67	45	176	0	100	43912.393	3.6	2	2	2	2	5.65	1	1	2	1	2	1	1
6867	37993	1	20	1	2	5	0	2.83	57	27825.714584	1	2005-2006	2	0	0	26.07	91.5	181.1	116	52	0	2	2	2	0	5.162	93	68740.721	0	0.85	33	622	225	0	0	68740.721	5.9	2	2	2	2	11.35	1	1	2	2	NA	1	1
6870	37996	2	45	3	3	1	2	5	50	91123.843962	2	2005-2006	1	1	2	25.68	93.6	158.6	114	68	1	1	2	2	0	5.551	100	229356.56	5.3	1.06	41	216	143	1	59	229356.56	4.5	2	2	2	2	9.24	2	2	1	3	2	3	2
6882	38008	1	21	1	2	5	0	1.66	57	21634.201984	2	2005-2006	2	0	1	24.43	85.6	178.1	0	0	0	2	2	2	0	5.051	91	53445.191	4.8	1.37	53	87	165	0	95	53445.191	3.5	2	2	2	2	17.08	1	1	2	2	NA	1	2
6884	38010	2	81	4	3	3	0	0.75	44	19353.648229	1	2005-2006	2	0	0	32.76	107.6	160.8	128	72	0	2	2	2	0	5.329	96	40257.762	6.3	2.25	87	82	223	0	120	40257.762	6.2	2	2	2	2	25.32	3	2	2	1	NA	1	1
6891	38017	1	48	3	5	1	0	5	58	99321.428214	1	2005-2006	2	0	0	29.53	113.2	178.8	116	64	0	2	2	2	0	5.829	105	212400.413	5.8	1.29	50	102	170	0	100	212400.413	6.2	2	2	2	2	6.67	2	3	1	3	NA	1	1
6893	38019	2	22	3	4	5	2	5	45	66948.025061	1	2005-2006	2	0	2	22.13	75.3	161.6	112	70	0	2	2	2	2	4.441	80	162946.465	4.9	1.27	49	133	168	0	92	162946.465	5.1	2	2	2	2	3.15	1	2	2	3	2	1	2
6902	38028	1	64	3	3	1	0	0	54	32926.748135	1	2005-2006	1	1	6	27.35	106	185.1	0	0	2	1	2	2	0	5.273	95	72625.438	5.5	0.98	38	103	226	2	167	72625.438	4.7	1	2	2	2	10.58	3	2	1	1	NA	3	2
6907	38033	2	28	3	5	1	1	3.17	54	6661.687745	1	2005-2006	2	0	0	25.9	103.5	175.2	122	56	0	2	2	2	0	4.94	89	0	4.7	1.94	75	261	303	0	176	0	4.7	2	2	2	2	28.95	1	3	1	3	1	1	1
6912	38038	1	34	4	2	5	0	2.51	48	23718.113384	1	2005-2006	2	0	3	27.87	98.5	178.9	142	84	0	2	2	2	0	5.218	94	60550.434	5	1.4	54	129	152	0	72	60550.434	7.4	2	2	2	2	9.89	1	1	2	2	NA	1	2
6928	38054	2	25	3	5	1	1	5	45	67171.655159	1	2005-2006	1	3	2	22.57	78.7	172.3	112	78	0	2	2	2	0	5.162	93	163490.764	5.2	1.91	74	75	173	0	84	163490.764	2.7	2	2	2	2	4.3	1	3	1	3	1	2	2
6929	38055	1	55	3	2	1	0	4.24	46	91877.541024	2	2005-2006	1	1	3	33.05	117.7	175.5	150	84	0	2	2	2	0	6.384	115	204568.217	5.3	2.56	99	54	233	0	123	204568.217	5	2	2	2	2	3.53	2	1	1	3	NA	3	2
6931	38057	2	29	4	4	3	1	0.51	49	5544.076401	2	2005-2006	2	0	0	39.43	119.8	166.5	118	38	0	2	2	2	0	4.829	87	10576.456	4.7	2.33	90	94	214	0	105	10576.456	3.9	2	2	2	2	15.23	1	2	2	1	1	1	1
6934	38060	2	69	4	2	2	0	0.64	53	15830.39713	1	2005-2006	2	0	0	27.63	104.9	160.2	168	96	1	1	2	1	1	8.16	147	36989.316	8.4	1.45	56	89	201	0	127	36989.316	4.7	2	2	2	2	11.58	3	1	2	1	NA	1	1
6936	38062	1	26	1	3	5	0	1.87	46	23883.902506	1	2005-2006	2	0	4	24.94	92.7	180.9	136	74	0	2	2	2	0	4.885	88	64173.961	4.6	1.66	64	83	217	0	136	64173.961	5.7	2	2	2	2	3.72	1	2	2	2	NA	1	2
6937	38063	1	71	3	3	1	0	3.79	47	48584.095341	2	2005-2006	1	3	7	24.91	98.9	184.3	154	78	1	1	2	2	0	5.773	104	102591.281	5.6	1.16	45	93	169	1	105	102591.281	5.7	2	2	2	2	12.63	3	2	1	3	NA	2	2
6939	38065	1	66	4	2	1	0	1.2	49	9950.958117	2	2005-2006	2	0	0	26.92	108.7	178.1	154	84	1	1	2	2	0	6.828	123	19825.072	6.3	1.09	42	209	183	1	99	19825.072	5.3	2	2	2	2	27.73	3	1	1	2	NA	1	1
6947	38073	2	75	3	4	1	0	0	49	52882.084806	2	2005-2006	2	0	0	22.03	87.6	160.7	132	60	1	1	2	2	0	4.885	88	123532.161	5.7	1.97	76	60	189	1	101	123532.161	3.8	2	2	2	2	6.41	3	2	1	1	NA	1	1
6949	38075	1	37	3	3	1	0	2	44	72175.293068	2	2005-2006	1	3	0	27.34	103.8	186.5	102	74	0	2	2	2	0	5.051	91	166467.083	5.3	1.09	42	66	185	0	130	166467.083	5.9	2	2	2	2	14.67	2	2	1	2	NA	2	1
6952	38078	1	39	1	1	1	0	0.05	55	26072.715309	1	2005-2006	2	0	1	32.78	109.5	167.7	126	72	0	2	2	2	0	5.829	105	64410.107	5.5	1.24	48	146	188	0	111	64410.107	5	2	2	2	2	19.07	2	1	1	1	NA	1	2
6953	38079	2	40	3	4	1	2	5	49	117359.68696	1	2005-2006	2	0	1	21.59	76.5	162.2	100	60	0	2	2	2	0	5.107	92	318554.832	5.2	2.33	90	66	223	0	120	318554.832	3.6	2	2	2	2	4.92	2	2	1	3	2	1	2
6955	38081	2	44	3	5	6	2	5	55	93324.423741	1	2005-2006	2	0	6	28	93	164.2	140	86	0	2	2	2	0	5.218	94	234433.956	5.3	1.78	69	131	241	0	146	234433.956	4.7	2	2	2	2	9.63	2	3	1	3	2	1	2
6969	38095	2	35	3	4	1	2	1.86	48	106719.330918	1	2005-2006	1	3	0	36.39	107.9	164.7	118	88	0	1	2	2	0	5.162	93	244586.453	5.3	1.37	53	168	232	0	145	244586.453	5.5	2	2	2	2	24.25	1	2	1	2	2	2	1
6972	38098	2	67	2	4	2	0	1.67	56	79987.009616	1	2005-2006	1	3	1	25.22	91.7	154	122	54	0	2	2	1	1	8.715	157	180277.94	5.8	2.22	86	120	206	0	96	180277.94	3.5	2	2	2	2	12.41	3	2	2	2	NA	2	2
6980	38106	1	73	1	2	1	0	0.82	58	6124.04421	1	2005-2006	1	3	0	28.93	112.7	175	128	82	0	1	2	2	0	4.718	85	14786.192	6.4	1.63	63	97	229	0	147	14786.192	6.1	2	2	2	2	12.34	3	1	1	1	NA	2	1
6987	38113	1	29	1	1	1	0	1.36	53	22348.203678	1	2005-2006	1	1	2	31.42	106	166.5	134	44	0	2	2	2	0	5.44	98	55209.063	5.7	0.93	36	192	244	0	170	55209.063	6.1	2	2	2	2	14.39	1	1	1	2	NA	3	2
6993	38119	2	81	4	2	4	0	1.95	49	26116.921295	1	2005-2006	2	0	0	23.64	88.8	153.9	0	0	0	2	2	2	0	8.604	155	54326.13	6.6	1.19	46	169	198	1	118	54326.13	7.1	2	2	2	2	13.05	3	1	2	2	NA	1	1
6994	38120	1	42	1	5	3	0	4.18	57	25338.330875	1	2005-2006	1	3	0	18.59	80.5	176.5	116	74	0	2	1	1	2	14.488	261	58705.099	11.3	2.17	84	72	232	0	134	58705.099	5.4	2	1	2	2	6.01	2	3	2	3	NA	2	1
6999	38125	1	66	3	5	1	0	5	55	61363.226982	1	2005-2006	2	0	0	29.14	107.8	180	146	88	1	1	2	2	0	6.772	122	0	5.7	0.88	34	387	235	0	124	0	6.4	2	2	2	2	17.45	3	3	1	3	NA	1	1
7000	38126	2	23	4	2	5	1	0.27	50	6045.169414	1	2005-2006	1	2	2	29.81	102.9	155.2	104	60	0	2	2	2	0	4.774	86	14155.894	4.9	1.86	72	105	211	0	118	14155.894	2.3	2	2	2	2	16.31	1	1	2	1	1	3	2
7014	38140	1	44	2	4	1	0	5	54	27271.29516	2	2005-2006	2	0	2	29.69	96.4	170.7	126	74	0	2	2	2	0	5.551	100	80675.748	5.6	1.16	45	97	194	0	130	80675.748	5.5	2	2	2	2	8.27	2	2	1	3	NA	1	2
7017	38143	2	60	5	1	6	0	0.22	50	37574.1574	2	2005-2006	1	1	1	26.15	92.5	166.5	124	66	0	2	2	2	0	5.662	102	101819.768	5.6	1.16	45	220	227	0	138	101819.768	5.5	2	2	2	2	5.89	2	1	1	1	NA	3	2
7022	38148	2	54	3	3	1	2	2.1	49	116640.874012	1	2005-2006	2	0	0	26.13	86.9	157.6	142	76	2	1	2	2	0	5.218	94	269654.097	5.1	1.45	56	76	226	0	155	269654.097	4.3	2	2	2	2	6.93	2	2	1	2	2	1	1
7028	38154	1	66	3	3	1	0	5	44	59557.618345	2	2005-2006	1	3	1	35.22	121.1	177.2	124	74	1	1	2	2	0	5.607	101	125763.222	5.7	0.98	38	225	203	0	120	125763.222	5.6	2	2	2	2	8.66	3	2	1	3	NA	2	2
7030	38156	2	55	3	5	1	2	5	44	90565.722169	2	2005-2006	2	0	7	34.79	117.5	161.9	114	78	0	2	2	2	0	5.607	101	266479.387	5.4	1.84	71	72	220	0	135	266479.387	5.3	2	2	2	2	8.14	2	3	1	3	2	1	2
7036	38162	1	32	3	4	6	0	1.12	50	37536.532275	2	2005-2006	1	1	3	20.79	81.8	176	116	66	0	2	2	2	0	5.051	91	86575.291	4.9	1.19	46	75	184	0	123	86575.291	10.4	2	2	2	2	5.73	1	2	1	2	NA	3	2
7037	38163	1	64	1	2	2	0	0.94	58	4283.025702	2	2005-2006	1	3	0	29.69	111	176.7	0	0	0	2	2	1	1	9.659	174	9475.245	7.1	1.14	44	461	197	0	0	9475.245	4.2	2	2	2	2	13.61	3	1	2	1	NA	2	1
7042	38168	2	21	4	4	5	2	1.07	47	26021.993306	1	2005-2006	2	0	0	34.6	114.1	154.5	112	70	0	2	2	2	0	4.496	81	59382.291	5.3	1.76	68	96	221	0	134	59382.291	4	2	2	2	2	6.24	1	2	2	2	2	1	1
7049	38175	2	74	4	5	2	0	5	51	15491.251139	1	2005-2006	2	0	0	38.76	111.5	154.4	0	0	1	1	2	2	0	6.661	120	36396.576	5.6	2.2	85	95	268	0	164	36396.576	4.6	2	2	2	2	12.23	3	3	2	3	NA	1	1
7052	38178	1	35	4	2	1	0	1.36	56	19295.5929	2	2005-2006	1	1	0	35.74	108.2	173.5	0	0	1	1	1	1	2	8.215	148	45086.095	11	1.03	40	73	283	1	228	45086.095	3.5	2	2	2	2	8.12	1	1	1	2	NA	3	1
7056	38182	1	56	4	2	4	0	2.24	49	25918.772316	2	2005-2006	1	3	1	28.35	109.1	190.8	124	64	0	2	2	2	0	5.94	107	60090.721	5.8	1.09	42	56	177	0	124	60090.721	5.6	2	2	2	2	8.12	2	1	2	2	NA	2	2
7062	38188	2	24	3	5	5	2	3.12	54	72251.575689	1	2005-2006	1	3	7	26.72	90.4	162.2	112	64	0	2	2	2	0	5.162	93	180318.606	4.8	1.66	64	74	213	0	134	180318.606	3.9	2	2	2	2	8.14	1	3	2	3	2	2	2
7063	38189	1	33	3	3	1	0	0.97	46	44631.446552	1	2005-2006	1	3	6	23.08	86.8	178.8	108	52	0	2	2	2	0	5.162	93	102939.197	4.9	1.73	67	79	168	0	85	102939.197	5.8	2	2	2	2	4.15	1	2	1	1	NA	2	2
7068	38194	1	65	3	5	1	0	5	49	63997.020583	2	2005-2006	1	3	6	27.23	100.8	174.6	138	78	1	1	2	2	0	6.55	118	126530.996	5.6	1.03	40	190	217	0	139	126530.996	6.6	2	2	2	2	4.88	3	3	1	3	NA	2	2
7071	38197	2	55	5	1	1	2	1.21	58	50743.0596	2	2005-2006	2	0	0	20.28	78.1	146.3	0	0	1	1	2	1	1	5.995	108	117417.705	5.6	0.96	37	185	265	1	191	117417.705	3.9	2	2	2	2	5.65	2	1	1	2	2	1	1
7079	38205	1	24	4	4	5	0	3.42	53	27372.436385	1	2005-2006	2	0	2	20.85	73.7	172.6	108	62	0	2	2	2	0	5.107	92	61347.545	4.9	1.5	58	64	155	0	84	61347.545	5.8	2	2	2	2	7.1	1	2	2	3	NA	1	2
7088	38214	1	49	4	4	1	0	4.22	57	27184.299811	2	2005-2006	2	0	0	38.06	124.6	181	0	0	1	1	2	2	0	5.218	94	69873.667	4.9	1.78	69	92	202	0	115	69873.667	6.7	2	2	2	2	16.27	2	2	1	3	NA	1	1
7094	38220	2	67	3	4	1	0	3.41	50	66054.441788	2	2005-2006	1	3	5	27.15	95.1	161.7	174	86	1	1	2	1	2	9.048	163	146330.674	5.8	1.14	44	641	292	2	0	146330.674	4.8	2	2	2	2	10.52	3	2	1	3	NA	2	2
7096	38222	1	23	3	3	6	0	1.03	48	44866.308726	1	2005-2006	1	1	1	23.86	85	182.2	124	62	0	2	2	2	0	4.94	89	0	4.9	0.72	28	223	139	0	66	0	4.7	2	2	2	2	3.58	1	2	1	2	NA	3	2
7099	38225	2	85	3	1	2	0	2.23	49	32005.265334	2	2005-2006	1	3	0	22.9	84.3	163.6	104	56	1	1	2	2	0	5.495	99	74764.064	5.3	2.17	84	172	251	2	133	74764.064	6.4	2	2	2	2	12.52	3	1	2	2	NA	2	1
7100	38226	1	30	3	3	6	0	1.88	50	85525.580719	1	2005-2006	1	1	2	25.12	90.2	169.3	130	74	0	2	2	2	0	4.996	90	209485.376	4.8	1.22	47	136	275	0	201	209485.376	5.1	2	2	2	2	6.11	1	2	1	2	NA	3	2
7109	38235	1	55	3	5	1	0	2.71	44	70430.07233	1	2005-2006	2	0	0	28.49	104	179.3	102	70	1	1	2	2	0	5.884	106	150805.888	5.4	0.98	38	145	194	0	127	150805.888	5.6	2	2	2	2	6.93	2	3	1	2	NA	1	1
7110	38236	1	41	3	1	6	0	0.6	44	35010.799427	2	2005-2006	1	1	7	27.2	93.5	177.1	140	90	2	1	2	2	0	6.439	116	68755.986	5.5	0.8	31	282	167	0	80	68755.986	6.5	2	2	2	2	8.02	2	1	1	1	NA	3	2
7113	38239	1	62	3	4	1	0	5	54	67020.898147	2	2005-2006	1	3	5	31.07	116.7	190.7	118	62	1	1	2	2	2	5.829	105	145067.144	5.7	0.8	31	542	227	1	0	145067.144	7.6	1	2	2	2	12.03	3	2	1	3	NA	2	2
7117	38243	1	55	3	2	1	0	5	48	78497.112816	1	2005-2006	2	0	1	29.56	103	174.6	118	72	0	2	2	2	0	5.384	97	174116.128	5.1	1.19	46	178	211	0	129	174116.128	6.6	2	2	2	2	5.47	2	1	1	3	NA	1	2
7119	38245	2	21	3	3	1	2	2.27	47	66956.719169	2	2005-2006	1	1	20	31.62	104	168.7	110	48	0	2	2	2	0	5.718	103	0	4.8	1.53	59	116	167	0	85	0	3.2	2	2	2	2	62.34	1	2	1	2	2	3	2
7120	38246	2	44	5	1	1	2	2.61	52	78983.770108	2	2005-2006	2	0	0	27.22	90	158.4	120	72	0	2	2	2	0	6.939	125	211019.224	5.9	1.53	59	165	170	0	78	211019.224	3.8	2	2	2	2	9.94	2	1	1	2	2	1	1
7121	38247	2	48	1	1	1	2	2.43	55	23796.900737	2	2005-2006	1	2	0	32.18	107.6	160.9	0	0	0	1	2	2	0	4.607	83	59731.034	5.6	1.37	53	112	167	0	92	59731.034	4.7	2	2	2	2	26.99	2	1	1	2	2	3	1
7123	38249	2	21	1	3	6	2	0.97	46	19744.020761	1	2005-2006	1	1	1	27.22	95.2	167.3	108	54	0	2	2	2	0	5.218	94	40978.762	5.2	0.93	36	377	147	0	36	40978.762	5.1	2	2	2	2	16.89	1	2	1	1	2	3	2
7124	38250	2	85	3	2	2	0	0.73	49	43037.592341	1	2005-2006	2	0	0	26.31	84	156.2	0	0	1	1	2	2	0	5.107	92	100535.499	5.5	1.91	74	62	150	0	64	100535.499	6.4	2	2	2	1	3.78	3	1	2	1	NA	1	1
7135	38261	2	32	4	4	1	2	2.14	50	28327.025091	2	2005-2006	2	0	0	26.15	96.9	159.7	122	76	0	2	2	2	0	4.996	90	51973.399	5.5	1.68	65	52	132	0	57	51973.399	4.7	2	2	2	2	4.89	1	2	1	2	2	1	1
7144	38270	2	54	3	5	3	2	1.59	46	108893.709967	1	2005-2006	2	0	4	37.54	111	163.3	128	78	0	2	2	2	0	5.273	95	292031.997	5.3	1.29	50	126	219	0	144	292031.997	5.4	2	2	2	2	8.97	2	3	2	2	2	1	2
7145	38271	2	31	3	5	6	2	5	52	91115.083209	1	2005-2006	2	0	3	24.15	77.7	163.3	126	94	0	1	2	2	0	4.885	88	227683.342	4.7	1.84	71	101	174	0	83	227683.342	4.4	2	2	2	2	5.55	1	3	1	3	2	1	2
7148	38274	2	28	3	5	1	2	5	44	56906.458793	1	2005-2006	1	3	2	19.59	71.5	155.7	90	68	0	2	2	2	0	4.607	83	0	5.1	1.71	66	104	176	0	89	0	3.7	2	2	2	2	3.28	1	3	1	3	2	2	2
7149	38275	2	26	2	4	5	2	4.08	45	19134.319771	2	2005-2006	2	0	1	38.65	112.9	161.1	110	70	0	2	2	2	0	4.774	86	43664.593	5.4	1.37	53	75	162	0	94	43664.593	4	2	2	2	2	20.24	1	2	2	3	2	1	2
7154	38280	1	54	3	3	3	0	3.37	46	91877.541024	2	2005-2006	1	1	2	19.59	79.7	168.6	102	60	1	1	2	2	0	5.44	98	188341.462	5.5	1.94	75	103	208	0	112	188341.462	5.3	2	2	2	2	2.37	2	2	2	3	NA	3	2
7164	38290	1	73	3	4	1	0	5	54	44194.146794	2	2005-2006	1	3	7	28.95	113.8	180	130	62	0	2	2	2	2	5.829	105	0	5.6	1.11	43	260	188	1	93	0	7.1	1	2	2	2	11.31	3	2	1	3	NA	2	2
7169	38295	1	34	3	4	1	0	4.89	57	99275.674085	1	2005-2006	1	3	8	24.16	91.1	180.6	116	76	0	2	2	2	0	5.329	96	243164.697	4.4	1.29	50	193	179	0	90	243164.697	3.9	2	2	2	2	9.78	1	2	1	3	NA	2	2
7189	38315	2	68	1	3	1	0	0	58	4413.349389	1	2005-2006	2	0	3	28.86	94.5	161.3	142	86	0	1	2	2	2	5.551	100	0	5.4	1.45	56	104	244	0	167	0	5.4	2	2	2	2	5.54	3	2	1	1	NA	1	2
7191	38317	1	84	3	4	2	0	0	48	20722.055326	1	2005-2006	1	3	6	19.72	80.5	171.8	134	48	0	2	2	2	0	6.051	109	44518.338	5.4	1.29	50	90	169	0	101	44518.338	5.8	2	2	2	2	4.6	3	2	2	1	NA	2	2
7196	38322	2	56	1	4	2	2	1.23	56	22510.236861	1	2005-2006	2	0	1	51.23	133.7	155.2	0	0	1	1	1	1	2	16.986	306	55912.252	11.2	1.58	61	165	206	0	112	55912.252	7.4	2	2	2	2	54.27	2	2	2	2	2	1	2
7198	38324	1	26	1	3	1	0	2.8	54	22344.384059	1	2005-2006	2	0	3	21.19	83.9	184.6	116	66	0	2	2	2	0	4.829	87	55199.627	5.1	1.6	62	138	186	0	96	55199.627	5.8	2	2	2	2	14.33	1	2	1	2	NA	1	2
7209	38335	1	31	3	5	1	0	4.5	50	75163.44684	2	2005-2006	1	3	0	25.59	99	181.5	114	78	0	2	2	2	0	5.162	93	173359.043	4.7	1.22	47	150	218	0	141	173359.043	5.9	2	2	2	2	7.6	1	3	1	3	NA	2	1
7210	38336	1	25	3	3	6	0	5	47	91883.115427	1	2005-2006	2	0	1	49.52	144.9	172.3	0	0	0	1	2	2	0	5.829	105	226749.374	5.3	0.85	33	255	160	0	76	226749.374	6.9	2	2	2	2	46.88	1	2	1	3	NA	1	2
7212	38338	1	28	3	5	5	0	3.13	47	91883.115427	1	2005-2006	1	2	2	24.09	78.8	165.9	126	68	1	1	2	2	0	4.94	89	231061.294	4.8	1.22	47	86	215	0	151	231061.294	6.2	2	2	2	2	6.64	1	3	2	3	NA	3	2
7224	38350	1	29	3	3	5	0	4.29	51	72060.390722	1	2005-2006	2	0	1	27.18	97.9	178.5	132	68	0	2	2	2	0	5.718	103	187721.171	5.3	1.14	44	70	169	0	111	187721.171	5.3	2	2	2	2	8.52	1	2	2	3	NA	1	2
7232	38358	1	40	3	5	1	0	4.3	47	104386.750373	2	2005-2006	2	0	0	28.82	106.2	192.7	126	74	0	2	2	2	0	5.329	96	225139.085	5.2	1.32	51	174	201	1	115	225139.085	6	2	2	2	2	10.42	2	3	1	3	NA	1	1
7238	38364	2	63	3	2	1	0	2.6	54	40177.315359	2	2005-2006	2	0	0	37.55	110.7	168.8	108	58	1	1	2	1	1	7.161	129	91543.251	6.4	1.76	68	122	144	0	52	91543.251	5.8	2	2	2	2	15.14	3	1	1	2	NA	1	1
7251	38377	2	43	3	4	1	2	5	48	98022.536776	2	2005-2006	1	3	3	35.3	108.6	161.8	126	78	0	2	2	2	0	5.773	104	251104.848	5.4	1.45	56	191	227	1	133	251104.848	5.4	2	2	2	2	12.72	2	2	1	3	2	2	2
7262	38388	2	64	3	4	1	0	1.36	44	38222.849727	2	2005-2006	1	1	0	27.39	95.6	168	120	72	0	2	2	2	0	5.051	91	0	5.8	1.37	53	164	283	2	197	0	5.2	2	2	2	2	7.6	3	2	1	2	NA	3	1
7268	38394	1	47	3	4	6	0	5	47	107076.75577	2	2005-2006	1	3	2	29.91	102.3	178.3	106	64	0	2	2	2	0	5.273	95	210282.771	5.3	1.14	44	333	285	0	174	210282.771	6	2	2	2	2	9.64	2	2	1	3	NA	2	2
7284	38410	2	63	1	4	3	0	5	45	7139.493153	2	2005-2006	1	3	0	30.93	93	158.2	132	52	1	1	2	2	0	6.939	125	15010.67	5.7	1.01	39	230	216	0	131	15010.67	6.8	2	2	2	2	16.42	3	2	2	3	NA	2	1
7291	38417	2	36	5	4	1	2	3.25	46	90477.380185	1	2005-2006	1	3	7	29.96	100.8	162.5	112	54	0	2	2	3	2	6.217	112	227733.203	5.6	1.4	54	165	196	0	109	227733.203	6.4	2	2	2	2	2.94	2	2	1	3	2	2	2
7296	38422	1	27	1	3	1	0	0	53	27995.889957	2	2005-2006	2	0	4	29.74	98.2	175.7	116	64	0	2	2	2	0	5.107	92	63041.599	5.3	1.09	42	122	185	0	119	63041.599	8.2	2	2	2	2	6.76	1	2	1	1	NA	1	2
7300	38426	1	53	3	4	1	0	5	53	105938.199817	2	2005-2006	2	0	3	40.48	123.8	181.6	102	86	1	1	2	2	0	5.94	107	221377.194	4.7	0.98	38	191	154	0	78	221377.194	8.6	2	2	2	2	24.43	2	2	1	3	NA	1	2
7301	38427	1	77	4	2	1	0	0.78	52	11078.893822	1	2005-2006	2	0	0	30.96	109.6	170.5	132	58	1	1	2	2	0	5.495	99	24930.646	5.8	1.16	45	162	217	1	140	24930.646	6.1	2	2	2	2	4.25	3	1	1	1	NA	1	1
7303	38429	1	21	3	1	6	0	2.55	44	86943.653936	2	2005-2006	1	1	3	36.96	117.5	182.2	122	70	0	2	2	2	0	5.107	92	249442.318	4.7	1.06	41	94	145	0	85	249442.318	6.3	2	2	2	2	9.1	1	1	1	2	NA	3	2
7306	38432	2	69	4	3	3	0	2.27	54	15785.885889	2	2005-2006	2	0	0	27.65	96.3	170.1	162	74	1	1	2	2	0	5.384	97	37088.818	5.5	1.53	59	113	250	0	168	37088.818	5.7	2	2	2	2	11.61	3	2	2	2	NA	1	1
7307	38433	2	72	4	3	1	0	3.11	51	16514.489304	1	2005-2006	2	0	0	30.75	109.1	162.4	148	58	1	1	2	1	1	7.938	143	37876.06	6.9	1.32	51	135	169	1	91	37876.06	9.2	1	2	2	2	14.62	3	2	1	3	NA	1	1
7316	38442	2	25	3	4	1	1	5	51	5854.430246	2	2005-2006	1	3	0	28	101.7	168.5	108	66	0	2	2	2	0	6.384	115	0	4.2	1.78	69	149	220	0	121	0	3.6	2	2	2	2	84.58	1	2	1	3	1	2	1
7317	38443	2	40	4	4	3	2	0.52	49	32474.708318	1	2005-2006	1	3	0	51.3	139.4	157.9	0	0	1	1	2	1	2	5.884	106	67180.387	5.9	1.14	44	95	170	1	107	67180.387	6.9	2	2	2	2	21.61	2	2	2	1	2	2	1
7318	38444	2	59	4	4	3	2	1.46	48	26942.265575	1	2005-2006	1	2	0	31.3	109.5	167.2	100	60	1	1	2	1	1	7.938	143	61792.214	6.4	1.45	56	134	217	1	134	61792.214	6.2	2	1	2	2	18.23	2	2	2	2	2	3	1
7320	38446	2	55	1	1	1	2	1.24	47	18886.907293	1	2005-2006	1	3	2	31.19	105.3	156.6	132	50	0	2	1	1	1	12.712	229	44259.674	9.5	0.75	29	129	128	0	73	44259.674	4	2	2	2	1	10.19	2	1	1	2	2	2	2
7321	38447	1	34	1	4	5	0	1.21	54	27279.190722	2	2005-2006	1	3	0	29.56	102.7	178.6	110	64	0	2	2	2	0	5.218	94	75663.493	4.7	1.73	67	77	190	0	108	75663.493	4.7	2	2	2	2	4.06	1	2	2	2	NA	2	1
7326	38452	2	47	4	2	1	2	1.94	49	25854.467473	2	2005-2006	1	3	0	34.89	109.3	159.9	158	90	1	1	2	2	0	5.662	102	62774.507	5.5	1.78	69	67	186	0	104	62774.507	4.5	2	2	2	2	14.34	2	1	1	2	2	2	1
7328	38454	1	72	3	4	1	0	0.92	46	18179.314118	1	2005-2006	2	0	0	24.47	95	167.3	150	74	0	1	2	2	0	5.495	99	38387.853	5.3	1.01	39	150	220	0	151	38387.853	6	2	2	2	2	6.05	3	2	1	1	NA	1	1
7329	38455	1	21	3	4	5	0	0	57	115769.794561	1	2005-2006	1	1	7	28.02	104	181.1	118	70	0	2	2	2	0	4.94	89	283565.207	5.1	1.09	42	164	156	0	81	283565.207	7.4	2	2	2	2	10.38	1	2	2	1	NA	3	2
7335	38461	2	30	3	5	1	1	0.44	53	9369.012145	1	2005-2006	2	0	0	23.1	93.6	177.9	98	54	0	2	2	2	0	4.607	83	23382.289	4.5	1.81	70	93	235	0	146	23382.289	2.4	2	2	2	2	9.03	1	3	1	1	1	1	1
7338	38464	2	37	4	4	1	2	1.56	50	36669.740262	1	2005-2006	1	1	1	54.78	129.6	170.1	0	0	1	1	2	2	0	5.273	95	0	5.8	1.19	46	125	128	0	57	0	5.6	2	2	2	2	27.61	2	2	1	2	2	3	2
7340	38466	1	66	4	4	1	0	5	51	7965.050797	1	2005-2006	2	0	1	42.79	134.7	174.5	140	66	0	2	2	2	0	8.382	151	20248.026	7	1.19	46	89	195	0	131	20248.026	4.2	2	2	2	2	39.67	3	2	1	3	NA	1	2
7346	38472	1	45	3	4	3	0	3.13	54	96264.115047	1	2005-2006	1	1	0	26.98	102.4	181	0	0	0	2	2	2	0	5.273	95	213525.496	5.4	1.37	53	131	162	0	83	213525.496	5.7	1	2	2	2	11.73	2	2	2	3	NA	3	1
7351	38477	2	31	2	4	1	2	4.17	58	9511.510865	1	2005-2006	2	0	0	27.27	97	167.6	98	56	0	2	2	2	0	5.551	100	23150.303	5.7	1.11	43	181	200	0	121	23150.303	4.7	2	2	2	2	5.22	1	2	1	3	2	1	1
7354	38480	1	33	4	3	6	0	5	51	20975.292495	1	2005-2006	2	0	10	31.69	103.7	180.2	118	58	0	2	2	2	0	5.607	101	54948.718	5.3	1.34	52	100	187	0	115	54948.718	8.3	2	2	2	2	14.35	1	2	1	3	NA	1	2
7364	38490	2	39	4	5	1	2	5	57	33604.476686	2	2005-2006	2	0	0	30.24	104.5	160.6	0	0	0	2	2	2	0	5.329	96	76685.548	5.1	1.47	57	139	241	0	156	76685.548	4.4	2	2	2	2	13.91	2	3	1	3	2	1	1
7365	38491	2	85	3	3	1	0	3.9	55	35788.471927	1	2005-2006	2	0	3	22.36	85.6	156.4	164	70	0	2	2	2	0	5.329	96	90841.347	5.4	1.68	65	312	265	0	138	90841.347	5.3	2	2	2	2	5.57	3	2	1	3	NA	1	2
7370	38496	2	47	1	1	1	2	0	53	21226.899498	1	2005-2006	2	0	0	37.62	112	151.9	126	80	0	2	2	2	0	5.551	100	53280.243	5.8	0.83	32	275	232	0	145	53280.243	4.1	2	2	2	2	22.65	2	1	1	1	2	1	1
7374	38500	1	65	4	2	2	0	3.63	50	9822.593374	2	2005-2006	1	3	0	32.67	118	174.6	130	74	1	1	1	1	1	3.83	69	28642.916	8.6	1.22	47	86	140	1	76	28642.916	10.9	2	2	1	2	21.53	3	1	2	3	NA	2	1
7375	38501	1	23	3	4	5	0	3.21	57	91678.126647	2	2005-2006	2	0	2	27.71	92.6	174.1	0	0	0	2	2	2	0	5.162	93	228995.722	5.2	1.03	40	98	162	0	102	228995.722	5.5	2	2	2	2	7.76	1	2	2	3	NA	1	2
7379	38505	1	74	4	2	3	0	0.78	49	14666.366839	1	2005-2006	2	0	0	33.11	113.7	169.3	0	0	1	1	2	1	1	6.661	120	30340.294	5.3	1.03	40	125	204	0	139	30340.294	5.7	2	2	2	2	4.68	3	1	2	1	NA	1	1
7380	38506	1	26	3	3	6	0	2.4	45	86140.575952	1	2005-2006	1	1	1	22.69	81	175.5	126	64	0	2	2	2	0	5.718	103	210991.739	4.9	0.93	36	137	195	0	132	210991.739	6.5	2	2	2	2	6.12	1	2	1	2	NA	3	2
7392	38518	1	23	3	5	5	0	5	52	72201.724444	2	2005-2006	1	1	85	50.94	145.9	176.9	122	56	0	2	2	2	0	5.273	95	188089.353	5.1	0.85	33	126	185	0	127	188089.353	6.5	2	2	2	2	22.76	1	3	2	3	NA	3	2
7396	38522	2	21	3	4	5	2	2.71	52	46033.31651	2	2005-2006	1	1	0	26.09	89.7	164.5	92	60	0	9	2	2	0	5.107	92	0	5.1	1.09	42	96	136	0	75	0	4	2	2	2	2	21.97	1	2	2	2	2	3	1
7399	38525	1	40	1	1	1	0	1.33	56	23899.39496	1	2005-2006	2	0	1	22.14	82.2	167.9	136	76	0	2	2	2	0	5.995	108	56532.806	5.2	1.27	49	201	219	0	130	56532.806	4.1	2	2	2	2	9.13	2	1	1	2	NA	1	2
7406	38532	1	21	4	4	5	0	1.55	49	32873.295211	1	2005-2006	2	0	0	25.17	79.7	167.7	138	60	0	2	2	2	0	4.94	89	65771.251	5.3	1.84	71	61	178	0	95	65771.251	5.4	2	2	2	2	6.99	1	2	2	2	NA	1	1
7409	38535	2	20	4	4	5	2	2.3	54	29744.501101	2	2005-2006	2	0	3	21.89	75.8	160.1	114	52	0	2	2	2	0	3.83	69	69652.306	5.2	1.37	53	62	87	0	22	69652.306	4.5	2	2	2	2	5.12	1	2	2	2	2	1	2
7413	38539	2	70	3	4	2	0	4.55	44	51249.511305	2	2005-2006	2	0	0	27.36	91.9	162.1	96	58	1	1	2	2	0	5.107	92	127861.666	5.7	1.45	56	201	273	2	177	127861.666	7.5	2	2	2	2	10.86	3	2	2	3	NA	1	1
7418	38544	2	33	4	4	5	2	3.13	47	33782.757536	1	2005-2006	2	0	3	45.3	126.2	167.1	112	76	0	2	2	2	0	4.94	89	77092.386	5.5	1.68	65	66	206	0	128	77092.386	6.4	2	2	2	2	17.64	1	2	2	3	2	1	2
7428	38554	1	27	3	5	5	0	1.22	56	67781.347458	2	2005-2006	1	1	2	26.94	98	177.1	124	66	0	2	2	2	0	5.218	94	166022.855	4.7	0.98	38	1600	273	0	0	166022.855	3.7	2	2	2	2	14.75	1	3	2	2	NA	3	2
7442	38568	2	67	3	2	1	0	1.14	46	40409.494463	2	2005-2006	2	0	0	40.54	116.5	155.4	134	74	1	1	2	1	1	7.494	135	89519.318	6.8	1.55	60	133	171	1	84	89519.318	3.6	2	2	2	2	9.45	3	1	1	2	NA	1	1
7446	38572	2	61	1	2	4	0	0.7	53	6373.294096	1	2005-2006	2	0	0	22.7	87.4	155.8	0	0	0	2	2	1	1	23.203	418	14765.963	13.4	1.78	69	183	234	0	128	14765.963	5.2	2	2	2	2	5.44	3	1	2	1	NA	1	1
7449	38575	1	66	3	4	1	0	2.49	49	80138.208348	1	2005-2006	1	1	0	32.76	118	183	116	0	0	2	2	2	0	5.94	107	154037.895	5.4	1.01	39	124	112	1	48	154037.895	5	1	1	2	2	13.4	3	2	1	2	NA	3	1
7452	38578	2	46	3	5	1	2	1.82	47	111953.883545	2	2005-2006	2	0	3	30.52	99.2	161	126	78	0	2	2	2	0	5.162	93	264817.388	5.5	1.58	61	150	204	0	113	264817.388	4.8	2	2	2	2	5.35	2	3	1	2	2	1	2
7454	38580	1	59	3	4	4	0	3.13	54	89720.601397	1	2005-2006	1	1	0	21.5	92.6	186.9	116	56	2	1	2	2	0	4.829	87	192111.047	5.1	1.63	63	105	208	0	124	192111.047	5	2	2	2	2	4.36	2	2	2	3	NA	3	1
7459	38585	2	33	3	4	1	2	3.61	50	93470.466741	2	2005-2006	1	3	2	31.77	99.7	157.6	110	58	0	2	2	2	0	5.551	100	214221.826	5.5	1.55	60	133	244	0	157	214221.826	5.6	2	2	2	2	18.05	1	2	1	3	2	2	2
7462	38588	2	61	3	4	1	0	5	45	63971.366104	1	2005-2006	1	3	3	18.72	75.3	170	138	74	0	2	2	2	0	5.273	95	162377.569	5.1	1.84	71	46	198	0	118	162377.569	4.8	2	2	2	2	2.55	3	2	1	3	NA	2	2
7465	38591	1	39	1	4	1	0	2.84	48	24364.142569	1	2005-2006	1	1	1	28.06	97.5	166.4	126	70	2	1	2	2	0	5.107	92	60260.01	5.2	1.63	63	254	254	0	140	60260.01	7.6	2	2	2	2	17.97	2	2	1	2	NA	3	2
7472	38598	2	63	1	1	2	0	0.85	56	4968.707519	2	2005-2006	2	0	0	33.35	102.9	158.6	174	66	0	2	2	1	1	11.602	209	11643.694	9.4	1.71	66	151	186	0	90	11643.694	4.5	2	2	2	2	8.68	3	1	2	1	NA	1	1
7480	38606	1	77	3	2	1	0	3.56	46	43970.287751	2	2005-2006	1	3	0	35.34	116	164.9	144	72	0	2	2	2	0	5.495	99	110647.088	5.4	1.66	64	87	250	0	169	110647.088	6.8	2	2	2	2	17.03	3	1	1	3	NA	2	1
7485	38611	1	77	4	3	3	0	0.94	48	11059.784748	1	2005-2006	1	1	5	35.72	125.2	168.4	116	58	1	1	2	2	0	5.384	97	31059.207	4.8	1.03	40	115	139	0	76	31059.207	7	1	2	1	2	13.46	3	2	2	1	NA	3	2
7487	38613	1	48	4	3	1	0	1.6	45	60336.496873	2	2005-2006	2	0	0	26.39	91.5	168.8	0	0	0	2	2	2	0	4.33	78	128324.744	5.7	1.14	44	199	207	0	123	128324.744	6.3	2	2	2	2	11.53	2	2	1	2	NA	1	1
7489	38615	2	46	4	4	1	2	3.3	48	25722.124125	2	2005-2006	1	3	0	37.99	97.6	153.4	136	72	1	1	2	2	0	5.884	106	64910.971	5.7	1.34	52	63	105	0	40	64910.971	6.3	2	2	2	2	16.08	2	2	1	3	2	2	1
7491	38617	1	64	4	2	6	0	0	49	9950.958117	2	2005-2006	1	1	7	25.68	102.6	178.6	150	52	1	1	2	2	0	5.662	102	19825.072	4.8	1.97	76	71	206	0	116	19825.072	6.3	2	2	2	2	7.4	3	1	1	1	NA	3	2
7493	38619	1	33	1	3	6	0	1.86	52	25594.536628	1	2005-2006	2	0	10	27.84	96.2	162.6	122	58	0	2	2	2	0	5.162	93	63228.813	5.1	0.98	38	142	236	0	170	63228.813	6.3	2	2	2	2	13.89	1	2	1	2	NA	1	2
7500	38626	2	20	5	4	5	2	0.85	47	52496.322898	1	2005-2006	2	0	0	18.52	68.2	154.5	102	56	0	2	2	2	0	4.94	89	131015.326	4.9	1.73	67	67	165	0	85	131015.326	4.2	2	2	2	2	4.8	1	2	2	1	2	1	1
7510	38636	1	85	3	2	2	0	4.04	45	21445.233706	1	2005-2006	2	0	7	27.01	96	156.9	132	82	1	1	2	2	0	4.996	90	50915.273	5.3	1.24	48	111	158	1	88	50915.273	9.6	1	1	1	1	45.9	3	1	2	3	NA	1	2
7511	38637	1	69	5	5	1	0	5	49	12460.766885	1	2005-2006	1	3	7	29.78	100.2	172	204	92	2	1	2	2	2	6.55	118	24825.308	6	1.78	69	115	223	0	131	24825.308	6.3	2	2	2	2	8.65	3	3	1	3	NA	2	2
7512	38638	2	37	3	3	1	2	2.49	49	115596.102205	1	2005-2006	1	3	0	26.23	88.2	160.3	0	0	0	2	2	2	0	5.607	101	304011.784	5.2	2.28	88	144	251	0	134	304011.784	6.5	2	2	2	2	6.21	2	2	1	2	2	2	1
7513	38639	1	26	1	3	1	0	0	53	22838.459907	1	2005-2006	1	3	1	24.03	88	169.1	102	56	0	2	2	2	0	5.551	100	56420.194	4.8	1.16	45	80	190	0	129	56420.194	5.9	2	2	2	2	8.79	1	2	1	1	NA	2	2
7514	38640	2	61	3	2	1	0	1.65	46	73762.000189	1	2005-2006	1	2	0	18.67	72	156.3	148	68	1	1	2	2	0	5.273	95	176301.184	5.2	1.66	64	146	188	0	95	176301.184	3.6	2	2	2	2	8.35	3	1	1	2	NA	3	1
7521	38647	1	43	3	4	1	0	3.5	53	107076.75577	2	2005-2006	1	3	5	25.08	89.9	182.8	116	74	0	2	2	2	0	4.607	83	210282.771	5.3	1.09	42	213	187	0	102	210282.771	4.7	2	2	2	2	6.9	2	2	1	3	NA	2	2
7525	38651	1	75	1	1	2	0	1.54	58	5881.734623	2	2005-2006	1	1	3	21.42	88.3	161.1	186	94	0	2	2	2	0	6.328	114	12648.421	5.8	1.47	57	130	176	0	93	12648.421	4.6	2	2	2	2	7.6	3	1	2	2	NA	3	2
7527	38653	1	50	3	5	1	0	5	56	100898.168098	1	2005-2006	2	0	3	21.53	90.5	196.7	102	66	0	2	2	2	0	5.607	101	215772.295	5.2	2.12	82	76	188	0	91	215772.295	6.7	2	2	2	2	5.1	2	3	1	3	NA	1	2
7547	38673	1	69	4	1	2	0	0.71	52	12460.766885	1	2005-2006	1	1	0	15.92	64.7	167.2	136	56	0	1	2	2	0	4.774	86	29254.074	5.3	1.4	54	63	207	0	140	29254.074	7.2	2	2	1	2	3.85	3	1	2	1	NA	3	1
7549	38675	2	73	3	5	1	0	3.79	47	62964.659643	2	2005-2006	1	3	3	24.81	79.3	162.1	124	50	1	1	2	2	0	5.107	92	157089.621	5.4	1.66	64	72	129	0	51	157089.621	5.6	2	2	2	2	5.15	3	3	1	3	NA	2	2
7553	38679	1	65	3	2	1	0	3.18	46	67849.133117	2	2005-2006	2	0	1	36.09	123	180.9	120	62	1	1	2	2	0	8.493	153	146050.938	7.6	0.78	30	377	176	0	71	146050.938	5.9	2	2	2	2	30.89	3	1	1	3	NA	1	2
7561	38687	1	20	4	2	1	0	2.42	52	24740.63551	1	2005-2006	2	0	2	20.68	71.2	184.9	126	74	0	2	2	2	0	5.218	94	63160.85	5.2	1.42	55	41	136	0	73	63160.85	4.7	2	2	2	2	5.63	1	1	1	2	NA	1	2
7563	38689	1	62	4	2	4	0	0.78	48	8960.298728	1	2005-2006	1	1	2	30.05	104.2	176.3	116	66	1	1	2	1	1	13.711	247	20550.488	11.8	0.75	29	244	133	0	55	20550.488	6.1	2	1	2	9	6.89	3	1	2	1	NA	3	2
7568	38694	2	28	4	1	1	1	0.12	54	5480.543738	1	2005-2006	2	0	0	24.26	93.6	159.1	98	60	0	2	2	2	0	3.997	72	12833.717	4.6	2.38	92	89	216	0	106	12833.717	4.6	2	2	2	2	2.81	1	1	1	1	1	1	1
7573	38699	2	29	3	4	1	1	2.98	46	7195.202415	1	2005-2006	2	0	0	32.93	103	165.5	108	58	0	2	2	2	0	4.607	83	16490.443	4.5	2.3	89	212	290	0	159	16490.443	3.8	2	2	2	2	12.56	1	2	1	2	1	1	1
7582	38708	1	46	1	3	1	0	2.95	58	20898.455093	2	2005-2006	2	0	1	28.03	99.6	166.4	134	72	0	2	2	2	0	5.218	94	46668.111	5.3	1.34	52	90	254	0	184	46668.111	5.4	2	2	2	2	9.42	2	2	1	2	NA	1	2
7595	38721	2	85	3	2	2	0	2.71	44	25943.690417	1	2005-2006	2	0	0	24.66	92	154.3	134	62	1	1	2	1	2	6.384	115	60032.812	7.3	1.91	74	135	230	0	129	60032.812	7.2	2	2	2	2	6.66	3	1	2	2	NA	1	1
7599	38725	1	80	1	1	1	0	0.4	52	15296.45805	1	2005-2006	1	1	0	21.53	91.5	159.4	0	0	0	2	2	2	0	4.996	90	32894.385	5.8	1.29	50	112	156	0	84	32894.385	6.2	2	2	2	2	3.02	3	1	1	1	NA	3	1
7600	38726	1	47	5	3	3	0	1.87	45	34687.412946	1	2005-2006	2	0	1	28.63	98.4	176.1	128	90	1	1	2	2	0	5.829	105	73134.207	5.7	1.53	59	112	215	0	134	73134.207	5.6	2	2	2	2	16.35	2	2	2	2	NA	1	2
7606	38732	2	64	4	2	5	0	0.8	45	10496.308721	2	2005-2006	1	3	1	41.96	118.6	162.8	134	54	1	1	2	2	0	7.771	140	24660.997	5.7	1.91	74	81	219	0	129	24660.997	6.7	2	2	2	2	27.25	3	1	2	1	NA	2	2
7612	38738	1	59	1	1	1	0	0	58	16468.058252	1	2005-2006	1	3	2	30.78	96.8	165.6	130	82	0	2	2	2	0	5.051	91	41289.116	5	0.96	37	142	206	1	141	41289.116	7.8	2	2	2	2	4.92	2	1	1	1	NA	2	2
7613	38739	2	55	3	5	1	2	5	44	91583.235017	2	2005-2006	1	3	10	30.16	103.8	166.2	0	0	0	2	2	2	0	5.162	93	245608.631	5.7	1.29	50	149	217	0	137	245608.631	3.7	2	2	2	2	13.83	2	3	1	3	2	2	2
7618	38744	1	57	3	5	1	0	5	54	89421.900602	1	2005-2006	1	3	5	27.01	96.5	170.6	120	80	0	2	2	2	0	5.94	107	186496.313	4.9	1.73	67	68	196	1	115	186496.313	5.9	2	2	2	2	4.43	2	3	1	3	NA	2	2
7619	38745	1	62	3	5	1	0	5	52	54172.857033	2	2005-2006	2	0	7	24.54	92.5	175.4	116	86	0	1	2	2	0	4.774	86	117257.481	5.3	1.32	51	197	199	0	109	117257.481	6.5	2	2	2	2	4.24	3	3	1	3	NA	1	2
7625	38751	1	24	3	4	6	0	3.37	54	90053.004408	2	2005-2006	2	0	1	24.87	93.2	183	112	58	0	2	2	2	0	4.774	86	220574.796	4.6	1.11	43	39	140	0	89	220574.796	5.3	2	2	2	2	5.2	1	2	1	3	NA	1	2
7629	38755	1	67	3	1	1	0	1.52	49	62833.924596	2	2005-2006	1	3	0	27.77	116.3	182.5	170	70	1	1	1	1	2	4.33	78	130331.193	6	1.22	47	96	226	1	160	130331.193	4.7	2	2	2	1	6.21	3	1	1	2	NA	2	1
7632	38758	1	48	3	3	1	0	0	46	103627.468009	1	2005-2006	2	0	0	36.25	118	183.3	104	60	0	2	2	2	0	5.107	92	223501.481	5.2	1.01	39	228	210	0	125	223501.481	5.8	2	2	2	2	19.85	2	2	1	1	NA	1	1
7636	38762	1	39	2	2	1	0	1.81	54	87447.174693	2	2005-2006	2	0	0	23.36	89.2	174.6	108	58	0	2	2	2	0	5.662	102	218427.554	5.6	1.19	46	145	234	0	159	218427.554	7.3	2	2	2	2	7.93	2	1	1	2	NA	1	1
7647	38773	1	64	3	4	1	0	4.92	51	61094.705874	2	2005-2006	2	0	0	41.66	134.6	161.9	148	84	0	2	2	2	0	6.273	113	139594.612	5.5	1.11	43	246	231	0	139	139594.612	5.4	2	2	2	2	20.22	3	2	1	3	NA	1	1
7649	38775	1	47	5	3	1	0	0.85	47	36876.65937	1	2005-2006	1	3	0	22.29	84.5	173.9	112	70	0	2	2	2	0	6.051	109	78861.307	6	1.24	48	106	197	0	128	78861.307	4.9	2	2	2	2	5.02	2	2	1	1	NA	2	1
7651	38777	1	82	4	3	1	0	1.71	47	11907.150813	2	2005-2006	1	3	0	24.27	100.5	178.8	112	70	0	2	2	2	0	5.773	104	26573.49	5.7	1.32	51	117	220	1	146	26573.49	4.6	2	2	2	2	13.22	3	2	1	2	NA	2	1
7653	38779	1	32	4	5	5	0	5	54	27142.929258	1	2005-2006	2	0	2	26.45	86.8	186.1	0	0	0	2	2	2	0	5.551	100	60833.17	5.6	1.78	69	115	190	0	98	60833.17	5.3	2	2	2	2	6.25	1	3	2	3	NA	1	2
7656	38782	1	51	3	5	3	0	5	57	139662.601583	1	2005-2006	1	3	2	31.77	107	178.3	0	0	0	2	2	2	0	5.718	103	309788.609	5.4	1.32	51	351	163	1	42	309788.609	8.7	2	2	2	2	19.26	2	3	2	3	NA	2	2
7658	38784	2	25	3	5	1	1	4.02	55	8323.586372	2	2005-2006	2	0	0	28.27	109	173.7	128	78	0	2	2	2	0	4.274	77	21546.495	4.5	1.37	53	436	291	0	0	21546.495	3.4	2	2	2	2	2.21	1	3	1	3	1	1	1
7660	38786	1	45	5	1	1	0	2.61	52	84381.333272	2	2005-2006	1	1	0	27.85	102.4	169.7	140	98	0	1	2	2	0	6.106	110	180678.529	5.8	0.93	36	225	224	0	143	180678.529	4.1	2	2	2	2	23.15	2	1	1	2	NA	3	1
7664	38790	1	85	3	4	2	0	3.66	45	21946.323104	1	2005-2006	1	3	0	24.9	96.7	172.4	0	0	0	2	2	1	1	5.662	102	49463.506	5.9	1.22	47	131	194	0	121	49463.506	3.2	2	2	2	2	2.88	3	2	2	3	NA	2	1
7665	38791	1	25	1	2	1	0	0.25	53	23962.215321	1	2005-2006	2	0	0	31.99	95.8	164.9	0	0	0	2	2	2	0	5.94	107	59196.322	5.1	0.98	38	219	179	0	97	59196.322	6.4	2	2	2	2	20.08	1	1	1	1	NA	1	1
7666	38792	2	33	4	4	6	2	5	51	26413.625676	1	2005-2006	2	0	1	28.98	86.9	156.3	112	56	0	2	2	2	0	4.885	88	61852.439	4.9	1.58	61	68	201	0	126	61852.439	4.1	2	2	2	2	4.62	1	2	1	3	2	1	2
7671	38797	1	45	5	2	3	0	5	50	93756.873942	2	2005-2006	1	1	2	32.58	112.8	185.5	120	78	2	1	2	2	0	5.884	106	195922.091	5.5	1.16	45	120	264	2	195	195922.091	7.6	2	2	2	2	13.29	2	1	2	3	NA	3	2
7672	38798	2	59	3	5	1	2	5	48	97747.585877	2	2005-2006	1	3	7	19.05	72.5	168.5	118	70	0	2	2	2	0	5.218	94	0	5.3	1.71	66	86	234	0	151	0	2.9	2	2	2	2	8.94	2	3	1	3	2	2	2
7675	38801	1	55	1	1	5	0	1.28	49	19146.717148	2	2005-2006	1	1	2	31.46	104.2	163.2	136	86	1	1	2	2	0	5.829	105	38973.154	5.7	1.29	50	201	244	1	154	38973.154	5.8	2	2	2	2	9.74	2	1	2	2	NA	3	2
7677	38803	1	47	4	4	1	0	0.27	45	17388.482045	2	2005-2006	1	1	2	31	105.4	175.6	126	62	0	2	2	2	0	4.108	74	45159.125	5.2	1.6	62	214	175	0	70	45159.125	5.7	2	2	2	2	4.26	2	2	1	1	NA	3	2
7693	38819	2	52	3	3	1	2	5	47	98539.490615	1	2005-2006	1	1	365	23.61	86.1	159	114	58	0	2	2	2	0	4.441	80	253817.498	5.1	2.97	115	80	249	0	118	253817.498	5.1	2	2	2	2	1.55	2	2	1	3	2	3	2
7700	38826	1	82	1	1	2	0	0.46	55	7676.57353	1	2005-2006	1	1	0	20.18	81	161	112	60	0	2	2	2	0	6.051	109	0	6.1	1.97	76	150	178	0	72	0	5.9	2	2	2	2	7.74	3	1	2	1	NA	3	1
7704	38830	1	42	1	2	1	0	1.13	55	19639.682233	1	2005-2006	2	0	6	23.5	85.8	160.6	112	58	0	2	2	2	0	4.996	90	46456.672	5.4	1.32	51	134	248	0	170	46456.672	4.4	2	2	2	2	5.48	2	1	1	2	NA	1	2
7710	38836	1	37	4	3	1	0	2.23	56	29546.693489	1	2005-2006	2	0	2	25.78	91.2	174.5	138	82	0	2	2	2	0	4.496	81	75430.329	5.4	1.06	41	1480	339	0	0	75430.329	7	2	2	2	2	15.44	2	2	1	2	NA	1	2
7724	38850	2	61	5	4	6	0	4.44	55	14360.855702	1	2005-2006	1	3	2	24.24	84.6	169.7	130	80	0	2	2	2	0	5.273	95	33462.468	5.3	1.68	65	79	177	0	96	33462.468	4.1	2	2	2	2	7.91	3	2	1	3	NA	2	2
7726	38852	2	28	3	3	1	2	3.12	47	80635.518742	2	2005-2006	1	3	0	32.35	115.9	169.2	120	72	0	2	2	2	0	5.495	99	184805.84	5	1.29	50	166	189	0	106	184805.84	3.7	2	2	2	2	17.14	1	2	1	3	2	2	1
7728	38854	1	64	1	1	4	0	1.87	55	6419.932381	2	2005-2006	1	3	2	28.75	105.3	178.3	122	86	0	2	2	2	0	5.384	97	14624.093	5.5	1.29	50	261	292	0	190	14624.093	5.2	2	2	2	2	10.89	3	1	2	2	NA	2	2
7731	38857	2	24	3	4	6	2	4.08	47	81541.464992	2	2005-2006	1	3	4	26.08	85	169.8	110	52	0	2	2	2	0	4.552	82	0	5.2	1.84	71	57	200	0	118	0	2.7	2	2	2	2	11.64	1	2	1	3	2	2	2
7733	38859	1	44	3	2	5	0	2.45	50	35295.817487	2	2005-2006	2	0	1	34.58	119.3	170.4	116	66	0	2	2	2	0	5.94	107	78587.241	4.7	1.11	43	80	136	0	77	78587.241	5.7	2	2	2	2	12.67	2	1	2	2	NA	1	2
7734	38860	2	54	3	2	1	2	4.55	50	97426.903652	2	2005-2006	2	0	6	26.19	90.7	162.3	144	86	1	1	2	2	0	6.217	112	240554.963	5.8	1.4	54	113	222	0	145	240554.963	3.6	2	2	2	2	6.81	2	1	1	3	2	1	2
7735	38861	1	73	3	2	3	0	3.79	44	38825.889987	2	2005-2006	1	3	0	37.67	123.7	173.5	160	66	1	1	2	1	1	9.77	176	87679.584	7	1.29	50	101	150	1	80	87679.584	4.9	2	2	2	2	31.03	3	1	2	3	NA	2	1
7741	38867	2	38	3	4	1	1	5	55	8499.283397	1	2005-2006	2	0	8	30.55	112	160.9	102	64	0	2	2	2	0	4.885	88	21211.703	5	1.42	55	296	340	0	226	21211.703	4	2	2	2	2	8.66	2	2	1	3	1	1	2
7745	38871	2	30	4	3	5	2	2.18	56	38321.264882	1	2005-2006	2	0	0	39.98	108	158.4	138	90	0	2	2	2	0	5.44	98	87449.277	6	1.03	40	69	94	0	40	87449.277	5.1	2	2	2	2	14.93	1	2	2	2	2	1	1
7751	38877	2	42	1	1	1	2	2.25	53	20669.511868	2	2005-2006	2	0	0	22.55	80	161.9	108	68	0	2	2	2	0	6.217	112	46985.922	5.1	1.47	57	114	212	0	132	46985.922	4.9	2	2	2	2	11.38	2	1	1	2	2	1	1
7757	38883	2	32	1	1	1	2	0.84	48	28814.376482	2	2005-2006	2	0	0	38.33	112	166.3	112	74	0	2	2	2	0	4.718	85	59804.307	5.1	1.71	66	83	214	0	131	59804.307	3.6	2	2	2	2	8.6	1	1	1	1	2	1	1
7760	38886	2	77	3	3	2	0	3.66	45	51688.205962	1	2005-2006	1	3	1	25.74	102.9	159.4	140	76	0	2	2	2	0	5.107	92	131199.406	5.4	1.71	66	124	188	1	97	131199.406	5	2	2	2	2	10.23	3	2	2	3	NA	2	2
7771	38897	1	78	3	2	3	0	1.43	53	50635.859063	2	2005-2006	1	3	0	29.66	112.1	174.2	130	64	1	1	1	1	2	5.273	95	114349.756	7.5	1.6	62	68	258	0	182	114349.756	6	2	2	2	2	19.3	3	1	2	2	NA	2	1
7775	38901	1	53	3	4	1	0	5	44	81229.882689	2	2005-2006	1	3	5	27.74	106.2	182.5	144	94	1	1	2	2	0	5.94	107	159523.369	5.3	0.96	37	205	202	0	124	159523.369	8.5	2	2	2	2	25.24	2	2	1	3	NA	2	2
7777	38903	1	66	1	1	2	0	0.52	56	4668.348319	1	2005-2006	2	0	2	27.79	107.9	168.4	126	82	0	2	2	9	0	5.829	105	10513.618	4.5	1.4	54	61	151	0	85	10513.618	5.5	2	2	2	2	2.61	3	1	2	1	NA	1	2
7779	38905	2	38	4	4	1	2	3.54	52	26853.614071	1	2005-2006	2	0	2	24.32	76.8	168.7	146	62	1	1	2	2	0	4.33	78	54245.302	5	2.4	93	30	218	0	119	54245.302	3.3	2	2	2	2	3.54	2	2	1	3	2	1	2
7784	38910	1	56	5	5	1	0	1.17	53	33841.12614	1	2005-2006	1	1	1	36.47	128	183.8	116	72	1	1	2	3	2	6.606	119	91314.362	5.6	0.91	35	106	176	0	120	91314.362	5.5	1	1	1	2	38.62	2	3	1	2	NA	3	2
7788	38914	2	41	3	4	1	2	3.63	48	98022.536776	2	2005-2006	2	0	2	31.8	98.2	171	114	72	0	2	2	2	0	6.217	112	251104.848	5.2	1.22	47	52	128	0	71	251104.848	4	2	2	2	2	9.29	2	2	1	3	2	1	2
7789	38915	1	21	3	3	5	0	1.57	47	91577.215118	1	2005-2006	1	1	5	21.44	72.1	171.7	0	0	0	2	2	2	0	4.718	85	224308.18	4.8	1.66	64	100	180	0	96	224308.18	5.3	2	2	2	2	2.34	1	2	2	2	NA	3	2
7792	38918	2	45	3	4	4	2	2.09	46	109564.780116	1	2005-2006	1	3	7	24.44	88.9	165.7	110	56	0	2	2	2	0	5.329	96	293831.678	5.4	1.84	71	138	215	0	116	293831.678	4.7	2	2	2	2	4.15	2	2	2	2	2	2	2
7794	38920	2	40	5	3	4	2	1.16	44	32795.137523	2	2005-2006	1	1	3	30.07	96.8	159.3	0	0	0	2	2	2	2	5.607	101	77574.108	5.5	1.03	40	114	129	1	66	77574.108	4.4	2	2	2	2	9.79	2	2	2	2	2	3	2
7795	38921	1	30	3	4	1	0	3.75	53	94129.406146	2	2005-2006	1	3	1	35.79	121	175	118	60	0	2	2	2	0	5.773	104	238430.694	4.9	1.29	50	65	201	0	138	238430.694	6.4	2	2	2	2	20.04	1	2	1	3	NA	2	2
7799	38925	1	63	3	2	3	0	0	53	40646.395517	2	2005-2006	1	3	72	40.78	141.5	183.7	112	64	1	1	1	1	2	6.661	120	92515.365	6	1.45	56	250	306	1	200	92515.365	9.1	1	2	1	1	7.7	3	1	2	1	NA	2	2
7803	38929	1	59	3	3	1	0	4.47	44	82142.506664	2	2005-2006	1	3	0	31.46	109.7	176.5	134	92	0	2	2	2	0	5.495	99	182892.859	5.7	0.96	37	117	164	2	104	182892.859	8.2	2	2	2	2	15.72	2	2	1	3	NA	2	1
7805	38931	2	25	1	1	1	1	0.48	49	2193.827881	2	2005-2006	2	0	0	25.65	90.1	157.1	102	58	0	2	2	2	0	4.496	81	5499.004	4.8	1.76	68	189	321	0	215	5499.004	3.5	2	2	2	2	13.54	1	1	1	1	1	1	1
7807	38933	1	85	3	1	2	0	0.92	46	11240.850145	2	2005-2006	2	0	0	21.83	90.1	163	124	74	0	2	2	2	0	5.329	96	25781.472	5.6	1.58	61	130	225	1	138	25781.472	4.8	2	2	2	2	3.68	3	1	2	1	NA	1	1
7811	38937	2	61	4	2	2	0	0.84	48	14602.733342	1	2005-2006	1	1	7	31.34	120.9	170.3	166	68	0	2	2	3	2	5.662	102	0	7.1	1.03	40	467	214	0	0	0	7.3	2	2	2	2	19.63	3	1	2	1	NA	3	2
7815	38941	1	37	4	3	1	0	2.87	50	28934.206927	1	2005-2006	2	0	1	24.73	96	186.7	124	66	0	2	2	2	0	4.885	88	75798.589	5.7	1.16	45	60	207	0	150	75798.589	5.8	2	2	2	2	5.88	2	2	1	2	NA	1	2
7818	38944	2	60	1	5	1	0	5	55	6567.880625	1	2005-2006	2	0	1	33.25	112.6	163.8	132	78	0	2	2	2	0	5.773	104	14444.605	5.5	1.42	55	151	191	1	106	14444.605	4.3	2	2	2	2	13.24	2	3	1	3	NA	1	2
7832	38958	2	69	4	4	2	0	3.88	48	15871.048998	2	2005-2006	1	3	0	55.12	133.5	166	148	64	1	1	1	1	1	7.993	144	36400.326	7.3	1.78	69	60	115	0	34	36400.326	5.8	2	2	2	2	10.15	3	2	2	3	NA	2	1
7837	38963	2	29	3	4	1	1	2.98	46	7195.202415	1	2005-2006	1	3	4	32.04	116.6	172.1	114	68	0	2	2	2	2	4.385	79	16490.443	5.9	1.63	63	287	189	0	69	16490.443	3.9	2	2	2	2	15.16	1	2	1	2	1	2	2
7846	38972	2	24	1	3	6	1	0	53	2654.475012	1	2005-2006	2	0	0	25.47	95	148.4	94	38	0	2	2	2	0	4.774	86	6044.17	4.6	1.63	63	305	174	0	50	6044.17	3.5	2	2	2	2	12.66	1	2	1	1	1	1	1
7851	38977	2	28	4	4	5	2	1.94	49	25859.300666	2	2005-2006	2	0	0	30.84	91.8	154.7	102	70	0	2	2	2	0	5.107	92	49331.889	5.2	1.78	69	53	194	0	114	49331.889	6.5	2	2	2	2	14.69	1	2	2	2	2	1	1
7854	38980	1	64	3	5	1	0	3.5	47	73171.920527	2	2005-2006	2	0	1	28.26	94.2	164.1	136	70	1	1	2	2	0	5.495	99	162566.005	5.1	1.01	39	153	193	0	123	162566.005	5.9	2	2	2	2	7.03	3	3	1	3	NA	1	2
7856	38982	1	45	3	4	1	0	5	53	98065.12128	1	2005-2006	1	3	4	33.68	122.7	185.5	130	90	1	1	2	2	0	6.106	110	206758.426	5	0.67	26	586	149	0	0	206758.426	5.6	2	2	2	2	26.48	2	2	1	3	NA	2	2
7857	38983	1	23	4	2	5	0	1.2	49	26252.058707	2	2005-2006	1	3	30	26.84	95.4	181.8	136	72	0	2	2	2	0	5.273	95	52523.811	5	1.22	47	45	138	0	82	52523.811	6.6	2	2	2	2	7.05	1	1	2	2	NA	2	2
7861	38987	1	61	1	4	3	0	4.59	56	3906.907652	2	2005-2006	2	0	3	34.74	130	172.1	144	70	0	1	2	3	2	10.214	184	9433.029	8.8	0.98	38	164	192	0	121	9433.029	5.2	2	2	2	2	17.32	3	2	2	3	NA	1	2
7865	38991	2	59	3	3	1	2	3.9	48	87518.872057	1	2005-2006	2	0	2	30.89	100.6	164.9	136	82	0	2	2	2	0	5.495	99	219850.224	5.3	1.27	49	108	190	0	119	219850.224	7.1	2	2	2	2	11.29	2	2	1	3	2	1	2
7869	38995	2	49	3	5	3	2	3.11	50	107619.563861	1	2005-2006	1	1	5	20.21	77.7	168.4	126	86	0	2	2	2	0	4.718	85	270343.809	4.9	3.1	120	81	235	0	99	270343.809	4.3	2	2	2	2	1	2	3	2	3	2	3	2
7873	38999	1	22	4	4	5	0	2.11	49	23456.710746	1	2005-2006	2	0	1	21.54	77.5	182.3	124	78	0	2	2	2	0	5.273	95	52571.557	4.4	2.35	91	64	216	0	112	52571.557	3.9	2	2	2	2	7.28	1	2	2	2	NA	1	2
7874	39000	2	54	4	4	1	2	5	50	33037.237935	1	2005-2006	2	0	0	40	114.9	158.5	118	72	1	1	2	2	0	5.107	92	83370.999	5.1	1.66	64	84	217	1	136	83370.999	5.2	2	2	2	2	7.64	2	2	1	3	2	1	1
7877	39003	1	64	4	4	1	0	5	51	8491.163498	1	2005-2006	2	0	7	42.8	135	177.2	0	0	0	2	2	2	0	5.44	98	21585.461	10.9	1.03	40	88	191	0	133	21585.461	7.4	2	2	2	2	25.51	3	2	1	3	NA	1	2
7884	39010	2	35	1	4	1	2	2.48	55	29586.95106	2	2005-2006	2	0	0	24.46	92.7	163.5	104	66	0	2	2	2	0	5.551	100	67368.715	5.2	1.03	40	121	171	0	107	67368.715	3.5	2	2	2	2	5.63	1	2	1	2	2	1	1
7906	39032	2	39	2	2	5	2	0.37	45	30984.880477	1	2005-2006	1	1	2	16.93	72.5	156.2	0	0	0	1	2	2	0	4.885	88	62590.614	4.3	1.55	60	219	142	0	38	62590.614	3.6	2	2	2	2	3.56	2	1	2	1	2	3	2
7911	39037	2	38	4	5	3	2	1.86	44	26749.439641	1	2005-2006	1	3	0	34.86	101.4	165.6	122	72	0	2	2	2	2	5.773	104	62638.81	6.1	1.4	54	154	239	0	154	62638.81	4.8	2	2	2	2	25.26	2	3	2	2	2	2	1
7913	39039	2	73	3	2	1	0	3.18	46	62228.713951	1	2005-2006	1	3	0	27.01	88	156.9	140	68	1	1	2	2	0	6.051	109	155253.521	6.1	1.91	74	94	168	0	75	155253.521	4.7	2	2	2	2	14.6	3	1	1	3	NA	2	1
7918	39044	2	43	1	2	1	2	4.27	55	22680.898077	2	2005-2006	2	0	3	22.27	71.7	150.3	112	66	0	2	2	3	2	5.829	105	53744.285	5.5	2.25	87	71	233	0	132	53744.285	3	2	2	2	2	7	2	1	1	3	2	1	2
7919	39045	2	38	3	4	1	2	5	53	101328.369961	1	2005-2006	1	3	5	35.39	112.4	171.6	0	0	0	2	2	2	0	5.94	107	262299.336	5.6	1.66	64	270	247	0	129	262299.336	4.1	2	2	2	2	14.18	2	2	1	3	2	2	2
7920	39046	1	70	3	3	3	0	1.21	50	15572.425031	2	2005-2006	1	3	5	32.18	122.2	175.5	144	78	0	1	2	2	0	5.107	92	32883.087	5.3	1.01	39	378	238	0	123	32883.087	7.7	2	2	2	2	14.95	3	2	2	2	NA	2	2
7922	39048	1	64	1	3	1	0	0.94	58	3060.424753	1	2005-2006	2	0	12	24.52	92.2	169.7	156	70	1	1	2	2	0	5.551	100	6589.052	5.8	1.47	57	85	207	0	133	6589.052	5.8	2	2	2	2	5.12	3	2	1	1	NA	1	2
7925	39051	2	77	3	4	1	0	2.27	49	55215.483024	2	2005-2006	2	0	0	27.64	94.5	165.5	134	54	1	1	1	1	2	8.215	148	114528.892	6.3	1.4	54	120	198	1	120	114528.892	8.3	1	1	2	2	11.84	3	2	1	2	NA	1	1
7928	39054	2	50	3	3	4	2	0.71	50	46780.483246	2	2005-2006	1	1	0	26.11	89.5	165.7	108	66	0	2	2	2	0	5.773	104	125456.263	5.6	1.66	64	116	284	0	197	125456.263	5.4	2	2	2	2	2.64	2	2	2	1	2	3	1
7932	39058	1	42	3	4	1	0	5	49	112247.062272	1	2005-2006	1	1	1	29.72	111.4	188.5	126	88	0	2	2	2	0	5.273	95	0	5.7	1.53	59	41	193	0	126	0	5.5	2	2	2	2	51.18	2	2	1	3	NA	3	2
7935	39061	2	45	5	5	3	2	3.66	55	93234.008663	1	2005-2006	1	1	0	21.22	81	168.7	108	68	0	2	2	2	0	4.718	85	234206.831	4.8	1.63	63	52	163	0	90	234206.831	4.2	2	2	2	1	4.94	2	3	2	3	2	3	1
7942	39068	2	58	1	2	2	2	0.97	56	21561.642719	1	2005-2006	2	0	1	31.83	103.4	153.7	120	66	0	2	2	2	0	5.495	99	54120.46	5.8	1.29	50	151	190	0	110	54120.46	3.8	2	2	2	2	11.87	2	1	2	1	2	1	2
7954	39080	2	70	3	5	6	0	0.34	48	54508.828343	2	2005-2006	1	3	0	35.78	116	159.4	132	64	0	2	2	2	0	5.273	95	138358.95	5	1.66	64	80	178	1	98	138358.95	5.2	2	2	2	2	4.74	3	3	1	1	NA	2	1
7955	39081	2	23	3	3	5	1	1.48	44	6119.392748	2	2005-2006	1	1	34	26.12	95	169.8	106	56	0	2	2	2	0	4.607	83	15900.762	4.9	1.47	57	264	274	0	164	15900.762	4.3	2	2	2	2	24.71	1	2	2	2	1	3	2
7956	39082	1	35	1	1	1	0	0.05	55	26072.715309	1	2005-2006	2	0	2	22.84	82.3	166.1	110	60	0	2	2	2	0	17.597	317	64410.107	12.8	1.03	40	335	239	0	132	64410.107	4.6	2	2	2	2	5.98	1	1	1	1	NA	1	2
7958	39084	1	79	3	3	1	0	0	49	48109.155118	2	2005-2006	1	3	1	31.69	117.2	173.7	156	70	0	2	2	2	0	5.44	98	92473.155	5.8	1.24	48	106	153	1	84	92473.155	5.8	2	2	2	2	18.68	3	2	1	1	NA	2	2
7960	39086	1	62	4	1	1	0	3.65	49	12460.766885	1	2005-2006	2	0	2	38.23	125	174.8	118	58	1	1	1	1	2	8.215	148	25777.572	9	0.85	33	472	178	1	0	25777.572	9	2	2	2	2	4.2	3	1	1	3	NA	1	2
7962	39088	2	21	4	4	1	2	0.21	48	29904.969397	2	2005-2006	2	0	0	18.75	74	164.6	108	48	0	2	2	2	0	3.886	70	70028.073	5	1.71	66	33	147	0	74	70028.073	3.4	2	2	2	2	1	1	2	1	1	2	1	1
7966	39092	1	50	3	5	1	0	5	56	65198.374835	2	2005-2006	2	0	1	24.63	90.7	187.2	122	76	0	2	2	2	0	5.662	102	139427.734	5	1.4	54	63	160	0	93	139427.734	5.3	2	2	2	2	4.81	2	3	1	3	NA	1	2
7984	39110	2	52	5	3	1	2	5	44	77644.894341	2	2005-2006	2	0	2	42.88	141.5	170.4	102	68	1	1	2	1	1	5.773	104	175343.618	6	1.5	58	250	185	1	77	175343.618	6.6	2	2	2	2	15.42	2	2	1	3	2	1	2
7986	39112	2	32	1	3	3	2	2.81	53	26391.639968	1	2005-2006	1	3	1	39.53	107.5	163.9	108	64	0	1	2	2	0	5.107	92	63654.926	5.3	0.93	36	107	138	0	81	63654.926	5.2	2	2	2	2	28.54	1	2	2	2	2	2	2
7987	39113	1	49	5	5	1	0	5	52	74515.460427	2	2005-2006	1	1	1	36.07	119.5	182.1	118	78	0	2	2	2	0	5.273	95	165284.339	5.6	0.85	33	352	209	0	106	165284.339	7.8	2	2	2	2	88.35	2	3	1	3	NA	3	2
7990	39116	1	60	4	5	1	0	5	45	6865.996591	2	2005-2006	2	0	0	32.15	117.5	187.4	162	80	1	1	2	1	1	20.095	362	16043.092	13.7	0.91	35	113	199	0	141	16043.092	4.7	2	2	2	2	4.47	2	3	1	3	NA	1	1
7998	39124	2	58	3	4	1	2	5	50	91583.235017	2	2005-2006	2	0	1	24.94	86.9	161.7	114	66	0	2	2	2	0	5.607	101	245608.631	5.2	1.6	62	106	223	1	140	245608.631	4.5	2	2	2	2	7.45	2	2	1	3	2	1	2
7999	39125	1	76	3	5	1	0	0	50	39311.344365	2	2005-2006	2	0	6	22.17	87	180.1	108	64	1	1	2	2	0	5.607	101	83010.729	5.3	2.77	107	61	232	0	113	83010.729	4	2	2	2	2	3.09	3	3	1	1	NA	1	2
8006	39132	2	22	5	4	5	2	4.08	48	70768.579566	2	2005-2006	2	0	0	17.72	67.2	162.5	94	54	0	2	2	2	0	4.663	84	172245.407	4.9	2.28	88	63	194	0	93	172245.407	4.6	2	2	2	2	4.12	1	2	2	3	2	1	1
8024	39150	2	30	1	3	1	2	1.71	53	28814.376482	2	2005-2006	2	0	1	36.51	102.2	155.7	118	70	0	2	2	2	0	5.718	103	59804.307	5.3	1.06	41	92	164	0	105	59804.307	4.9	2	2	2	2	13.01	1	2	1	2	2	1	2
8028	39154	2	50	1	4	2	2	0.88	48	17454.28999	1	2005-2006	1	1	0	24.94	85.5	158.3	116	72	0	1	2	2	0	4.829	87	41408.028	5	1.76	68	145	190	0	93	41408.028	5.2	2	2	2	1	5.17	2	2	2	1	2	3	1
8038	39164	2	35	5	5	1	3	1.2	48	59776.771476	2	2005-2006	2	0	0	24.81	90.5	162	114	68	0	2	2	2	0	4.663	84	148369.143	4.7	1.45	56	129	195	0	113	148369.143	5.3	2	2	2	2	5.7	1	3	1	2	3	1	1
8049	39175	1	83	3	4	1	0	2.03	55	23080.086358	1	2005-2006	1	3	7	29.03	108.2	170.7	142	78	1	1	2	3	2	7.327	132	49956.988	5.9	1.22	47	170	214	0	133	49956.988	7.6	2	2	2	2	10.38	3	2	1	2	NA	2	2
8051	39177	2	61	3	5	3	0	1.57	49	46439.695241	1	2005-2006	1	3	2	28.83	95.9	158.9	94	60	0	2	2	2	0	5.329	96	105465.788	5.6	1.55	60	74	243	0	168	105465.788	5.6	2	2	2	2	14.54	3	3	2	2	NA	2	2
8053	39179	2	26	3	4	1	2	2.11	46	73410.919579	2	2005-2006	2	0	5	27.49	91.2	167.8	110	64	0	2	2	2	0	5.218	94	168248.023	4.9	1.63	63	75	216	0	138	168248.023	3.5	2	2	2	2	5.36	1	2	1	2	2	1	2
8058	39184	2	21	4	4	5	2	0.33	49	32480.779087	1	2005-2006	2	0	3	28.76	92.5	167.4	98	52	0	2	2	2	0	5.273	95	58089.625	4.3	1.6	62	40	146	0	76	58089.625	3.8	2	2	2	2	13.93	1	2	2	1	2	1	2
8064	39190	1	85	3	5	1	0	5	49	22903.920213	2	2005-2006	1	3	5	17.34	77	176.3	134	62	0	2	2	2	0	4.94	89	49570.296	5.4	1.34	52	49	84	0	22	49570.296	4.9	2	2	1	2	1	3	3	1	3	NA	2	2
8069	39195	1	25	4	4	5	0	1.96	51	23456.710746	2	2005-2006	2	0	0	26.18	88.3	175.8	0	0	0	2	2	2	0	5.218	94	59883.094	4.2	1.27	49	72	130	0	67	59883.094	5.2	2	2	2	2	4.54	1	2	2	2	NA	1	1
8077	39203	1	80	3	3	1	0	2.34	44	19604.904557	1	2005-2006	1	3	1	28.79	99.2	170.8	164	72	0	2	2	2	0	5.384	97	42118.301	5	2.09	81	49	168	1	77	42118.301	6.6	2	2	2	2	7.47	3	2	1	2	NA	2	2
8078	39204	2	42	3	4	1	2	5	49	117359.68696	1	2005-2006	1	2	10	36.59	106.4	161.9	116	62	0	2	2	2	0	6.273	113	263770.349	5.3	1.5	58	165	275	0	184	263770.349	4.5	2	2	2	2	11.51	2	2	1	3	2	3	2
8082	39208	1	37	1	1	5	0	0.81	56	32967.738894	1	2005-2006	2	0	0	27.81	97	162.9	132	74	0	2	2	2	0	5.662	102	0	5.8	0.96	37	134	178	0	114	0	5.5	2	2	2	2	15.78	2	1	2	1	NA	1	1
8089	39215	2	64	4	2	3	0	3.13	50	17713.450269	1	2005-2006	1	1	0	24.9	79	160.2	120	78	1	1	2	1	1	14.488	261	0	5.9	1.53	59	147	193	0	105	0	7.6	2	2	1	2	41.51	3	1	2	3	NA	3	1
8099	39225	2	32	1	4	1	2	1.23	55	29586.95106	2	2005-2006	2	0	0	23.32	92.5	157.3	118	78	0	1	2	2	0	4.607	83	67447.922	5.2	1.45	56	130	253	0	171	67447.922	3.2	2	2	2	2	5.31	1	2	1	2	2	1	1
8100	39226	1	79	3	4	1	0	5	45	45879.033506	1	2005-2006	1	3	6	25.23	103.2	180.4	118	64	1	1	2	2	0	5.662	102	108926	6.1	1.27	49	69	162	1	99	108926	7.5	1	2	1	2	15.51	3	2	1	3	NA	2	2
8104	39230	2	47	3	3	1	2	1.49	46	108347.487764	1	2005-2006	2	0	3	22.35	80	162.9	112	76	1	1	2	2	0	5.384	97	256286.765	5	1.5	58	95	216	0	139	256286.765	5.3	2	2	2	2	5.83	2	2	1	2	2	1	2
8118	39244	2	60	1	1	1	0	0.84	58	4238.726733	1	2005-2006	2	0	0	29.53	102.7	154.3	124	74	0	2	2	2	0	5.051	91	8901.389	5.8	1.4	54	127	287	1	208	8901.389	5.7	2	2	2	2	13.37	2	1	1	1	NA	1	1
8119	39245	1	83	3	3	2	0	4.26	50	26781.363645	1	2005-2006	1	3	0	27.64	108.2	171.4	110	90	0	2	1	1	2	7.161	129	60360.915	7.5	0.98	38	97	176	0	119	60360.915	3.5	2	2	2	2	15.85	3	2	2	3	NA	2	1
8125	39251	2	67	3	5	1	0	5	48	70945.573995	2	2005-2006	1	3	7	21.99	78	162.4	150	96	1	1	2	2	0	5.273	95	177001.089	5.4	2.33	90	47	243	0	144	177001.089	4.8	2	2	2	2	3.4	3	3	1	3	NA	2	2
8133	39259	1	31	1	4	5	0	2.76	53	32649.495552	2	2005-2006	1	1	0	29.63	108.2	174.1	0	0	0	2	2	2	0	5.662	102	87726.344	5.7	1.16	45	112	206	0	139	87726.344	6.4	2	2	2	2	11.18	1	2	2	2	NA	3	1
8139	39265	1	71	3	3	1	0	2	49	40961.729358	2	2005-2006	1	3	0	25.58	96	168.6	152	84	0	2	2	1	1	6.828	123	82600.608	5.9	1.37	53	144	229	1	147	82600.608	4.4	2	2	2	2	6.7	3	2	1	2	NA	2	1
8145	39271	1	66	3	2	5	0	0.75	50	35324.820802	1	2005-2006	1	1	3	20.36	81.8	173.5	102	68	0	2	2	2	0	5.384	97	75890.267	5.5	1.6	62	65	186	0	111	75890.267	5.9	2	2	2	2	3.02	3	1	2	1	NA	3	2
8146	39272	1	20	3	3	5	0	1.57	47	91577.215118	1	2005-2006	1	1	2	21.34	79.5	186.2	110	58	0	2	2	2	0	5.551	100	224308.18	4.7	1.37	53	100	186	0	113	224308.18	5.7	2	2	2	2	8.97	1	2	2	2	NA	3	2
8151	39277	1	66	3	3	1	0	3.03	49	63997.020583	2	2005-2006	1	1	7	26.48	97.6	161.9	136	42	0	2	2	2	0	6.661	120	123012.063	5.5	2.17	84	102	159	0	55	123012.063	5	2	2	2	2	31.49	3	2	1	3	NA	3	2
8152	39278	1	60	3	1	5	0	0.71	50	35300.199629	2	2005-2006	1	1	0	23.15	88.9	176	116	74	1	1	2	2	0	6.051	109	0	5.5	0.91	35	237	223	0	141	0	6.1	2	2	1	1	14.69	2	1	2	1	NA	3	1
8153	39279	1	27	3	1	6	0	5	54	91396.071264	2	2005-2006	1	1	3	27.44	87.6	171.7	112	76	0	1	2	2	0	4.94	89	229836.509	5.2	1.16	45	114	171	0	103	229836.509	5.1	2	2	2	2	2.92	1	1	1	3	NA	3	2
8155	39281	2	50	3	4	1	2	5	44	78786.977978	1	2005-2006	2	0	6	22.71	73.4	167.2	92	66	0	2	2	2	0	5.384	97	197915.425	5.2	1.47	57	47	156	0	90	197915.425	4.4	2	2	2	2	5.34	2	2	1	3	2	1	2
8164	39290	1	22	4	3	6	0	1.57	57	41954.566446	1	2005-2006	1	3	4	29.26	89.8	167	0	0	0	2	2	2	0	5.162	93	0	5.4	2.04	79	147	180	0	72	0	7	2	2	2	2	9.71	1	2	1	2	NA	2	2
8165	39291	2	24	1	4	1	2	2.71	57	19201.756527	2	2005-2006	2	0	3	24.62	91.7	167.9	104	52	0	2	2	2	0	4.718	85	43721.898	4.9	1.34	52	115	207	0	132	43721.898	4.9	2	2	2	2	10.46	1	2	1	2	2	1	2
8167	39293	1	42	4	4	1	0	1.55	49	33724.822821	1	2005-2006	2	0	3	25.57	92.8	183.7	106	70	0	2	2	2	0	5.218	94	92046.78	5.8	1.47	57	59	167	0	98	92046.78	5	2	2	2	2	4.55	2	2	1	2	NA	1	2
8174	39300	1	28	4	3	1	0	0.62	49	32873.295211	1	2005-2006	1	1	1	28.89	98.2	186.5	132	38	0	2	2	2	0	5.051	91	77428.713	5.5	1.45	56	50	120	0	54	77428.713	5.9	2	2	2	2	3.85	1	2	1	1	NA	3	2
8176	39302	2	40	4	4	4	2	1.07	47	26017.129706	1	2005-2006	2	0	0	35.45	101.9	170.7	114	52	0	2	2	2	0	5.051	91	77539.846	5.2	1.5	58	55	145	0	76	77539.846	3.3	2	2	2	2	6.97	2	2	2	2	2	1	1
8178	39304	1	34	1	1	1	0	0.73	53	32649.495552	2	2005-2006	2	0	6	27.73	94	164.9	126	78	0	2	2	2	0	6.273	113	77376.614	5.7	1.01	39	256	245	0	155	77376.614	6.7	2	2	2	2	9.16	1	1	1	1	NA	1	2
8181	39307	1	81	3	5	1	0	1.17	44	8795.406521	1	2005-2006	1	3	10	21.92	78.3	158.1	138	82	0	2	2	2	0	4.607	83	20141.381	5.2	1.6	62	101	248	2	166	20141.381	4.3	1	1	1	2	3.35	3	3	1	2	NA	2	2
8189	39315	1	27	4	2	6	0	0.08	47	26381.352021	1	2005-2006	1	1	0	23.52	80.4	181.4	132	72	0	2	2	2	0	4.829	87	67349.468	5.2	1.27	49	50	139	0	80	67349.468	5.6	2	2	2	2	2.64	1	1	1	1	NA	3	1
8196	39322	1	41	1	1	6	0	0.74	48	18531.434067	1	2005-2006	1	2	1	29.64	103.7	172.2	120	72	0	2	2	2	0	6.273	113	41382.343	5.7	1.32	51	253	240	0	138	41382.343	6.3	2	2	2	2	15.01	2	1	1	1	NA	3	2
8202	39328	1	45	1	3	1	0	4.17	58	21063.322501	1	2005-2006	1	3	0	31.16	103.2	169.2	126	78	0	1	2	1	1	7.272	131	52318.321	6.6	1.11	43	207	257	2	173	52318.321	4.9	2	2	2	2	19.89	2	2	1	3	NA	2	1
8212	39338	2	25	3	5	5	2	3.57	52	56302.262699	2	2005-2006	2	0	1	22.85	81.8	155.3	124	72	0	2	2	2	0	4.552	82	137035.479	4.8	1.06	41	144	249	0	179	137035.479	4.7	2	2	2	2	11.03	1	3	2	3	2	1	2
8213	39339	2	45	1	1	3	2	1.52	56	14868.87686	2	2005-2006	1	3	0	29.66	98.9	157.3	122	68	0	2	2	2	0	5.94	107	39558.276	5.5	1.29	50	132	174	0	98	39558.276	3.6	2	2	2	2	27.13	2	1	2	2	2	2	1
8217	39343	2	60	3	4	3	0	1.43	44	35152.209173	2	2005-2006	1	1	2	18.76	74.2	166	106	62	0	2	2	2	0	5.384	97	95256.688	5.9	1.27	49	138	165	0	88	95256.688	4.2	2	2	2	2	3.06	2	2	2	2	NA	3	2
8221	39347	1	20	3	4	5	0	0.38	57	66636.165907	1	2005-2006	2	0	2	26.79	85.1	174.3	104	42	2	1	2	2	0	5.218	94	167572.014	5	0.96	37	468	262	0	0	167572.014	7.6	2	2	2	2	17.43	1	2	2	1	NA	1	2
8227	39353	2	42	3	5	5	2	5	56	74227.472947	2	2005-2006	2	0	0	25.52	92.2	162.4	102	68	0	2	2	2	0	4.496	81	186461.801	4.8	2.4	93	49	178	0	75	186461.801	4.6	2	2	2	2	7.07	2	3	2	3	2	1	1
8228	39354	1	54	4	5	1	0	1.77	44	21638.926081	1	2005-2006	2	0	0	24.29	88.2	174.9	98	70	0	2	2	2	0	5.051	91	65687.898	5.5	2.35	91	70	239	0	134	65687.898	5.4	2	2	2	2	4.73	2	3	1	2	NA	1	1
8230	39356	1	21	3	2	6	0	0.15	47	61483.666461	2	2005-2006	1	1	5	25.59	86.4	173	130	62	0	2	2	2	0	4.718	85	176397.329	5.3	1.45	56	159	161	0	73	176397.329	6.3	2	2	2	2	4.93	1	1	1	1	NA	3	2
8237	39363	2	50	4	3	1	2	1.2	49	25854.467473	2	2005-2006	1	1	1	47.07	131.3	164	122	58	1	1	2	1	1	6.273	113	53485.104	7.6	1.45	56	83	133	0	60	53485.104	6	2	2	2	2	10.25	2	2	1	2	2	3	2
8239	39365	1	36	1	1	1	0	0.05	55	26072.715309	1	2005-2006	2	0	2	28.18	94.3	162.5	128	76	0	2	2	2	0	5.829	105	64410.107	5.2	1.19	46	217	232	0	143	64410.107	7.3	2	2	2	2	11.81	2	1	1	1	NA	1	2
8252	39378	2	43	3	2	1	2	2.62	47	95335.256799	1	2005-2006	1	1	2	23.46	81	163.6	0	0	0	2	2	2	0	4.552	82	245564.05	5.6	1.34	52	111	227	0	153	245564.05	3.7	2	2	2	2	1	2	1	1	2	2	3	2
8256	39382	2	76	3	4	1	0	1.89	46	58539.016719	2	2005-2006	1	3	5	27.87	104.6	166	146	64	0	2	2	2	0	5.884	106	158631.079	6	1.55	60	114	214	1	131	158631.079	5.7	1	1	2	2	13.76	3	2	1	2	NA	2	2
8266	39392	2	46	3	3	1	2	4.97	50	107619.563861	1	2005-2006	1	3	0	32.9	112	168.3	130	78	0	2	2	2	0	4.885	88	275689.603	5.1	1.24	48	306	219	1	110	275689.603	4.7	2	2	2	2	13.71	2	2	1	3	2	2	1
8273	39399	2	51	1	5	1	2	5	48	17797.055059	2	2005-2006	2	0	2	24.08	88.2	176.5	112	62	0	2	2	2	0	5.551	100	42171.611	4.7	2.15	83	63	227	0	131	42171.611	4	2	2	2	2	3.63	2	3	1	3	2	1	2
8279	39405	2	69	3	4	1	0	5	57	85975.184514	1	2005-2006	2	0	0	27.74	96.7	167.7	124	52	1	1	2	2	2	6.717	121	224051.233	5.7	1.55	60	225	192	1	87	224051.233	6.8	2	2	2	2	12.92	3	2	1	3	NA	1	1
8284	39410	2	27	5	5	1	1	5	56	4924.565135	2	2005-2006	2	0	4	22.94	94	157.9	94	68	0	2	2	2	0	5.329	96	0	5	1.97	76	206	277	0	160	0	4.5	2	2	2	2	26.99	1	3	1	3	1	1	2
8285	39411	2	44	5	4	1	2	2.12	46	91857.742718	1	2005-2006	1	1	0	24.47	84.3	158.4	152	78	2	1	2	2	0	5.44	98	217281.676	5.1	1.53	59	66	200	0	128	217281.676	4.1	2	2	2	2	5.21	2	2	1	2	2	3	1
8287	39413	2	53	3	3	5	2	1.67	47	48494.131364	1	2005-2006	2	0	0	36.93	115.7	159.8	136	88	1	1	2	2	0	5.884	106	122734.622	5.2	1.42	55	234	288	1	186	122734.622	6.4	2	2	2	2	15.72	2	2	2	2	2	1	1
8289	39415	2	51	3	5	1	2	5	45	92380.938937	1	2005-2006	2	0	2	28.73	93.1	159.5	136	80	0	2	2	2	0	5.329	96	237954.333	5.4	1.03	40	205	249	0	168	237954.333	4.7	2	2	2	2	12.68	2	3	1	3	2	1	2
8291	39417	2	25	5	1	4	1	0.3	55	6987.957287	1	2005-2006	1	1	0	26.58	102.1	167.2	90	46	0	2	2	2	0	4.663	84	0	4.9	1.29	50	112	148	0	76	0	2.3	2	2	2	2	24.48	1	1	2	1	1	3	1
8294	39420	2	74	3	5	1	0	0	50	54044.770063	2	2005-2006	1	3	7	21.05	80.6	171.9	172	74	1	1	2	1	2	10.103	182	0	6.4	2.07	80	90	221	1	123	0	4.2	2	2	2	2	10.49	3	3	1	1	NA	2	2
8300	39426	2	40	1	2	1	2	0	56	21561.642719	1	2005-2006	1	2	2	25.92	80.4	154.9	110	72	0	2	2	2	0	4.33	78	54761.418	4.5	1.03	40	129	156	2	90	54761.418	4.8	1	2	1	2	10.87	2	1	1	1	2	3	2
8302	39428	1	23	4	4	5	0	1.89	51	23607.139693	2	2005-2006	2	0	3	24	85.5	182.7	124	74	0	2	2	2	0	4.496	81	52908.701	4.9	1.01	39	82	169	0	114	52908.701	5.5	2	2	2	2	4.99	1	2	2	2	NA	1	2
8306	39432	1	49	3	4	3	0	1.51	44	87154.150225	2	2005-2006	2	0	3	27.39	97	172.4	114	90	0	2	2	2	0	5.162	93	171157.747	4.9	1.29	50	163	196	0	113	171157.747	8.3	2	2	2	2	11.42	2	2	2	2	NA	1	2
8307	39433	2	80	3	3	1	0	1.21	44	31406.34213	2	2005-2006	2	0	0	32.94	113	159.5	184	56	1	1	1	1	2	13.211	238	69574.598	8.7	1.22	47	114	169	0	99	69574.598	5.8	2	2	2	2	132.85	3	2	1	2	NA	1	1
8309	39435	2	27	2	3	5	2	1.29	47	58581.489112	1	2005-2006	1	1	4	31.91	109	153.4	106	60	0	2	2	2	0	5.218	94	145402.388	5.2	1.34	52	77	158	0	91	145402.388	3.7	2	2	2	2	10.27	1	2	2	2	2	3	2
8310	39436	1	48	4	4	1	0	5	52	25412.966811	1	2005-2006	1	1	15	22.44	78.5	174.7	100	66	0	2	2	2	0	5.94	107	0	5.6	1.73	67	79	177	0	94	0	7.3	2	2	2	2	13.06	2	2	1	3	NA	3	2
8312	39438	2	47	3	4	3	2	3.9	55	93324.423741	1	2005-2006	2	0	1	44.34	108	153.3	148	88	0	2	2	2	0	5.495	99	249332.837	5.2	1.34	52	103	187	0	114	249332.837	4.3	2	2	2	2	9.91	2	2	2	3	2	1	2
8313	39439	2	34	4	3	4	2	0.8	54	33008.790622	2	2005-2006	2	0	2	56.4	144.6	160.4	124	70	0	2	2	1	1	6.328	114	87130.681	5.9	1.29	50	54	175	0	114	87130.681	3.5	2	2	2	2	18.42	1	2	2	1	2	1	2
8322	39448	2	60	5	5	1	0	1.52	53	69270.115427	2	2005-2006	2	0	0	19.76	69.8	147.5	98	48	0	2	2	2	0	4.996	90	175827.306	5.3	1.4	54	103	247	0	172	175827.306	4.5	2	2	2	2	2.17	2	3	1	2	NA	1	1
8326	39452	1	36	3	4	1	0	3.25	46	85817.403464	1	2005-2006	1	1	7	23.47	97.2	188.6	144	86	2	1	2	2	0	5.551	100	197931.622	4.9	1.66	64	73	177	0	98	197931.622	7.1	2	2	2	2	10.2	2	2	1	3	NA	3	2
8328	39454	1	67	4	2	3	0	0.63	48	8960.298728	1	2005-2006	1	1	0	25.07	95	170.4	142	54	1	1	2	2	2	5.607	101	0	5.5	1.37	53	101	186	0	113	0	7.1	2	2	2	2	12.81	3	1	2	1	NA	3	1
8330	39456	1	50	3	4	1	0	1.2	46	35641.571463	1	2005-2006	1	3	0	24.69	96.1	181.8	0	0	0	2	2	2	0	5.495	99	76870.97	4.7	1.09	42	70	194	0	138	76870.97	5.7	2	2	2	2	5.98	2	2	1	2	NA	2	1
8337	39463	2	50	3	4	1	2	0.9	44	44421.625499	2	2005-2006	1	3	2	23.05	88	170.6	0	0	1	1	1	1	2	21.427	386	0	8.1	1.6	62	124	156	0	69	0	2.7	2	2	2	9	12.7	2	2	1	1	2	2	2
8356	39482	2	75	3	3	1	0	0	57	63101.552254	2	2005-2006	2	0	4	20.32	87	168.2	150	0	1	1	2	2	0	6.106	110	164442.573	5.3	2.87	111	64	184	1	60	164442.573	5	2	2	2	2	4.9	3	2	1	1	NA	1	2
8367	39493	1	82	3	2	1	0	1.14	44	22984.633073	2	2005-2006	2	0	0	24.13	97.2	163.5	164	66	0	2	2	2	0	4.94	89	52716.447	5.2	1.09	42	209	211	0	127	52716.447	3.9	2	2	2	2	6.48	3	1	1	2	NA	1	1
8368	39494	1	24	1	3	6	0	3.24	52	20536.481299	1	2005-2006	2	0	0	26.69	90.3	160.8	116	66	0	2	2	2	0	4.441	80	53131.471	5.5	1.11	43	72	156	0	99	53131.471	6.9	2	2	2	2	4.47	1	2	1	3	NA	1	1
8376	39502	1	60	4	3	1	0	1.55	49	12460.766885	1	2005-2006	2	0	0	34.3	109	176.3	0	0	1	1	2	2	0	5.829	105	24825.308	4.7	1.16	45	112	240	0	173	24825.308	8.1	2	2	2	2	17.86	2	2	1	2	NA	1	1
8379	39505	2	74	3	4	1	0	5	49	52882.084806	2	2005-2006	2	0	7	22.8	84	170	140	80	1	1	2	2	0	5.94	107	123532.161	5.2	2.17	84	116	185	0	78	123532.161	4.8	2	2	2	2	2.64	3	2	1	3	NA	1	2
8385	39511	2	65	2	2	1	0	1.48	55	35898.172017	1	2005-2006	1	1	1	23.42	85.6	146.4	150	90	2	1	2	2	0	6.162	111	91804.813	5.5	1.09	42	102	198	0	136	91804.813	3.6	2	1	2	2	15.45	3	1	1	2	NA	3	2
8386	39512	1	35	3	5	1	0	5	52	61708.767517	2	2005-2006	2	0	0	29.95	106.9	184.9	116	84	0	1	2	2	0	5.773	104	152801.228	4.8	1.45	56	145	235	0	150	152801.228	5.6	2	2	2	2	15.62	1	3	1	3	NA	1	1
8395	39521	2	24	1	2	6	1	1.19	57	2290.838984	1	2005-2006	2	0	3	40.28	99.5	150.8	114	58	0	2	2	2	0	4.385	79	5216.181	5.1	1.89	73	147	270	0	168	5216.181	4	2	2	2	2	21.22	1	1	1	2	1	1	2
8405	39531	2	23	4	4	5	2	1.95	57	47944.824778	1	2005-2006	2	0	1	34.34	109.5	157.8	122	62	0	2	2	2	0	4.885	88	109410.279	5.5	2.64	102	89	231	0	111	109410.279	5.8	2	2	2	2	37.22	1	2	2	2	2	1	2
8406	39532	1	33	4	3	1	0	3	51	23622.86355	2	2005-2006	2	0	3	28.67	94.4	173.4	126	84	0	2	2	2	0	5.329	96	61884.528	5.6	1.03	40	91	232	0	174	61884.528	5.6	2	2	2	2	10.49	1	2	1	3	NA	1	2
8412	39538	2	60	3	5	5	0	1.02	44	35941.040692	2	2005-2006	2	0	0	42.34	114.8	160	134	70	1	1	2	2	0	4.163	75	0	5.2	1.4	54	105	147	0	72	0	3.6	2	2	2	2	24.34	2	3	2	2	NA	1	1
8415	39541	2	34	4	2	1	1	0.86	51	7704.27903	2	2005-2006	1	3	0	23.31	79.5	157.2	102	70	0	2	2	2	0	4.385	79	16220.718	5.5	2.4	93	65	183	0	77	16220.718	3.3	2	2	2	2	6.06	1	1	1	1	1	2	1
8420	39546	2	38	1	1	1	2	0.55	56	19752.450287	2	2005-2006	2	0	1	29.33	105	159.8	110	62	0	2	2	2	0	5.662	102	44975.813	5.7	1.34	52	112	199	0	125	44975.813	5.1	2	2	2	2	11.99	2	1	1	1	2	1	2
8440	39566	1	35	1	3	1	0	0.84	48	34891.168575	2	2005-2006	2	0	0	31.5	112.4	172.1	132	60	1	1	2	2	0	7.549	136	82689.195	5.8	1.66	64	57	181	0	106	82689.195	5.5	2	2	2	2	13.37	1	2	1	1	NA	1	1
8442	39568	2	34	3	2	1	1	2.14	46	9313.409882	2	2005-2006	2	0	24	31.89	110.7	162.1	116	74	0	2	2	2	0	4.052	73	21345.092	4.6	2.77	107	367	344	0	164	21345.092	4.6	2	2	2	2	9.11	1	1	1	2	1	1	2
8443	39569	2	39	3	3	1	2	1.16	50	101927.301428	1	2005-2006	1	1	0	23.81	83.4	160.6	104	58	2	1	2	2	0	3.997	72	250795.646	5.1	0.93	36	138	155	0	91	250795.646	4.2	2	2	2	2	7.58	2	2	1	2	2	3	1
8454	39580	2	34	5	3	5	2	3.25	50	50730.772758	2	2005-2006	1	1	0	33.36	109.5	169.9	114	62	0	2	2	3	2	5.384	97	144628.278	5.1	1.09	42	112	210	0	146	144628.278	5.2	2	2	2	2	8.37	1	2	2	3	2	3	1
8458	39584	2	72	4	3	1	0	2.49	51	16245.493479	1	2005-2006	1	3	0	48.06	132	164.4	146	90	1	1	2	2	0	8.104	146	38168.663	6.7	0.93	36	137	184	0	121	38168.663	7	2	1	2	2	25.45	3	2	1	2	NA	2	1
8462	39588	1	61	3	4	1	0	3.48	47	74526.379406	2	2005-2006	1	3	5	31.24	108	178.9	164	66	1	1	2	2	0	6.162	111	160424.27	5.4	1.71	66	92	190	1	106	160424.27	6.6	1	2	2	2	10.42	3	2	1	3	NA	2	2
8473	39599	2	37	3	4	1	2	5	44	77821.319097	1	2005-2006	1	1	3	26.63	91.3	162.7	112	78	0	2	2	2	0	4.996	90	194219.042	5.2	1.5	58	58	161	0	91	194219.042	5.1	2	2	2	2	7.47	2	2	1	3	2	3	2
8476	39602	2	30	1	4	1	1	3.5	57	25548.454721	2	2005-2006	2	0	0	39.92	123.8	166.9	104	64	0	2	2	2	0	4.774	86	61621.218	4.9	1.29	50	279	282	0	176	61621.218	3.7	2	2	2	2	21.53	1	2	1	3	1	1	1
8489	39615	1	46	3	4	1	0	5	47	107076.75577	2	2005-2006	2	0	0	39.26	131.9	188.9	134	86	0	2	2	1	1	7.161	129	249572.94	6.6	1.11	43	53	116	0	62	249572.94	7	2	2	2	2	21.68	2	2	1	3	NA	1	1
8490	39616	2	49	5	5	1	2	2.71	45	27443.115849	2	2005-2006	2	0	1	27.52	86.3	151.9	148	76	2	1	2	2	0	5.44	98	70777.045	5.6	1.53	59	113	172	0	90	70777.045	5.6	2	2	2	2	8.57	2	3	1	2	2	1	2
8495	39621	1	78	3	1	1	0	2.33	49	42098.601164	2	2005-2006	1	3	0	24.75	99	172.2	166	76	1	1	2	2	0	5.94	107	83234.78	5.5	1.01	39	127	147	1	83	83234.78	8.2	2	2	2	1	7.47	3	1	1	2	NA	2	1
8512	39638	2	70	3	2	3	0	1.02	48	40515.041728	2	2005-2006	1	1	2	22.61	82	155.4	170	70	1	1	2	2	0	5.829	105	101080.393	5.3	1.99	77	128	431	1	328	101080.393	5	2	1	2	2	3.06	3	1	2	2	NA	3	2
8520	39646	1	51	3	4	1	0	5	52	69682.291225	2	2005-2006	1	1	1	21.11	84.8	177.1	120	80	0	2	2	2	0	6.162	111	145327.826	6	1.71	66	75	228	2	147	145327.826	4.8	2	2	2	2	8.57	2	2	1	3	NA	3	2
8524	39650	1	45	3	4	1	0	5	48	93752.310308	2	2005-2006	2	0	1	28.39	112.3	183.7	112	80	0	2	2	2	0	5.773	104	199394.095	5.7	1.01	39	114	192	0	130	199394.095	6.8	2	2	2	2	18.13	2	2	1	3	NA	1	2
8533	39659	2	84	4	3	1	0	1.12	55	19368.334415	1	2005-2006	1	1	1	34.32	110	166.2	146	76	1	1	2	2	0	4.718	85	45505.754	5.6	2.59	100	69	173	0	59	45505.754	3.9	2	1	2	2	12.76	3	2	1	2	NA	3	2
8536	39662	1	50	1	1	1	0	1.24	47	20934.659889	1	2005-2006	1	3	2	30.84	101.4	166.8	130	74	0	2	2	2	0	6.883	124	46748.96	5.4	0.91	35	210	217	2	140	46748.96	7.5	2	2	2	2	27.54	2	1	1	2	NA	2	2
8539	39665	2	31	3	5	6	1	5	46	10011.663512	1	2005-2006	1	3	0	21.15	75.3	168.3	0	0	2	1	2	2	0	4.718	85	23950.999	4.8	1.53	59	78	167	0	92	23950.999	4.6	2	2	2	2	4.43	1	3	1	3	1	2	1
8542	39668	1	37	1	4	5	0	2.45	52	21628.174809	2	2005-2006	1	2	0	23.08	85.5	168.6	104	68	0	2	2	2	2	5.773	104	0	5	1.06	41	198	211	0	130	0	4.6	2	2	2	2	13.43	2	2	2	2	NA	3	1
8547	39673	1	44	1	2	1	0	3.32	48	17662.365866	1	2005-2006	1	3	0	22.99	90.2	173.1	124	74	0	2	2	2	0	5.495	99	0	4.9	2.66	103	81	166	0	47	0	6.6	2	2	2	2	4.63	2	1	1	3	NA	2	1
8550	39676	2	67	4	5	2	0	5	52	12614.500055	2	2005-2006	2	0	1	35.96	91	156.7	110	70	0	2	2	2	2	5.607	101	33481.205	6.2	2.25	87	75	256	0	154	33481.205	5.1	2	2	2	2	7.16	3	3	2	3	NA	1	2
8564	39690	1	69	1	1	1	0	1.9	56	4668.348319	1	2005-2006	1	3	7	24.89	96.3	164.8	166	90	0	2	2	2	0	5.495	99	10513.618	4.9	1.55	60	87	235	2	158	10513.618	5.4	2	2	2	2	4.84	3	1	1	2	NA	2	2
8570	39696	2	41	4	5	5	2	1.45	56	22309.468411	2	2005-2006	2	0	0	29.04	93.5	167	112	76	1	1	2	2	0	5.607	101	57356.858	5.5	2.25	87	71	198	0	97	57356.858	4.5	2	2	2	2	12.38	2	3	2	2	2	1	1
8589	39715	2	40	1	3	1	2	4.1	54	19793.745629	1	2005-2006	1	3	0	30.74	89.5	159.3	106	64	0	2	2	2	0	5.773	104	49682.978	4.9	1.22	47	98	152	0	85	49682.978	4.4	2	2	2	2	8.14	2	2	1	3	2	2	1
8606	39732	1	53	3	4	1	0	2.88	50	85543.316425	2	2005-2006	1	1	3	23.47	89.1	171.2	148	70	0	2	2	2	0	5.107	92	0	5.5	1.09	42	146	190	2	119	0	7.6	2	2	2	2	8.27	2	2	1	2	NA	3	2
8608	39734	1	35	1	1	1	0	0.82	45	17512.71876	2	2005-2006	2	0	1	30.37	103.4	166.7	132	74	0	2	2	2	0	6.273	113	45827.791	5.6	1.01	39	392	263	0	146	45827.791	5.7	2	2	2	2	23.79	1	1	1	1	NA	1	2
8609	39735	2	31	4	3	6	2	2.18	56	38321.264882	1	2005-2006	1	1	0	21.24	75.2	166.4	112	74	0	2	2	2	0	5.218	94	76771.997	5.3	2.02	78	39	145	0	59	76771.997	3.9	2	2	2	2	2.27	1	2	1	2	2	3	1
8639	39765	2	34	4	2	6	2	2.22	56	21302.86282	2	2005-2006	1	1	1	26.57	87.3	164.6	116	70	0	2	2	2	0	4.496	81	0	5.3	1.66	64	50	143	0	69	0	4.3	2	2	2	2	3.04	1	1	1	2	2	3	2
8642	39768	1	34	4	4	6	0	2.18	56	30431.253534	1	2005-2006	1	1	0	25.48	85.7	175.3	0	0	0	2	2	2	0	5.218	94	68203.015	5.3	1.06	41	100	146	0	85	68203.015	4.3	2	2	2	2	9.33	1	2	1	2	NA	3	1
8644	39770	1	28	4	3	5	0	3.03	53	27547.977057	1	2005-2006	2	0	2	28.47	91.6	174.7	136	80	0	2	2	2	0	5.051	91	61740.969	5.5	1.29	50	132	163	0	87	61740.969	4.4	2	2	2	2	20.06	1	2	2	3	NA	1	2
8650	39776	1	29	1	1	5	0	0.56	49	22647.192894	2	2005-2006	2	0	2	33.59	107.7	160	116	68	0	2	2	2	0	5.607	101	55805.685	5.5	1.37	53	313	289	0	173	55805.685	8.1	2	2	2	2	21.27	1	1	2	1	NA	1	2
8656	39782	1	42	3	1	6	0	4.18	49	89638.609382	2	2005-2006	1	1	7	21.65	89.8	180.2	118	62	0	2	2	2	0	5.051	91	167264.315	5.6	1.66	64	86	173	0	92	167264.315	7.5	2	2	2	2	6.33	2	1	1	3	NA	3	2
8660	39786	2	35	3	4	1	2	2.25	47	117055.828283	2	2005-2006	1	1	1	22.72	80.5	159.1	0	0	0	2	2	2	0	4.774	86	268276.325	5.2	1.24	48	72	262	0	200	268276.325	5.1	2	2	2	2	3.36	1	2	1	2	2	3	2
8661	39787	2	38	4	4	3	2	0.62	50	52867.454743	1	2005-2006	2	0	0	25.51	87.1	163.4	106	68	0	2	2	2	0	5.107	92	123799.022	5	1.45	56	69	144	0	74	123799.022	3.8	2	2	2	2	5.58	2	2	2	1	2	1	1
8667	39793	1	70	3	5	1	0	5	48	44432.569331	2	2005-2006	2	0	4	29.05	102.6	179.6	124	56	1	1	2	2	0	6.273	113	96174.568	5.6	1.19	46	105	162	1	95	96174.568	6.2	2	2	2	2	11.48	3	3	1	3	NA	1	2
8668	39794	1	22	5	1	5	0	0.75	50	64791.032686	1	2005-2006	1	1	0	21.73	78.5	173.5	110	64	0	2	2	2	0	3.775	68	158698.412	5	1.06	41	76	140	0	84	158698.412	5.7	2	2	2	2	4.56	1	1	2	1	NA	3	1
8673	39799	1	50	4	5	4	0	0	50	26584.657607	2	2005-2006	2	0	0	35.89	117.7	170.8	124	74	0	2	2	2	0	5.551	100	78654.668	6	1.45	56	79	176	0	104	78654.668	7.4	2	2	2	2	6.15	2	3	2	1	NA	1	1
8676	39802	2	45	4	2	6	2	0.2	53	32058.654021	2	2005-2006	1	1	4	39.65	117.9	159.2	128	80	0	2	2	2	0	5.773	104	93122.496	5.7	1.03	40	115	183	0	120	93122.496	4.6	2	2	2	2	27.01	2	1	1	1	2	3	2
8680	39806	2	23	1	3	5	2	1.68	55	23331.179061	2	2005-2006	1	3	3	20.31	77.6	160.3	126	74	0	2	2	2	0	4.885	88	53124.485	5	2.4	93	39	178	0	77	53124.485	3.9	2	2	2	2	5.87	1	2	2	2	2	2	2
8682	39808	2	33	3	5	1	1	3.54	44	7219.541435	1	2005-2006	2	0	5	36.6	110.7	157.5	96	58	0	2	2	2	0	4.829	87	17919.288	5	1.97	76	165	290	0	181	17919.288	4.5	2	2	2	2	15.01	1	3	1	3	1	1	2
8694	39820	2	27	3	2	1	2	5	50	70604.811581	2	2005-2006	1	1	5	32.63	98.6	161.6	106	72	0	2	2	2	0	5.051	91	183461.067	5	0.72	28	81	163	0	119	183461.067	3.6	2	2	2	2	8.23	1	1	1	3	2	3	2
8702	39828	2	26	4	4	5	1	1.71	50	7084.30647	1	2005-2006	2	0	2	31.38	105.5	163.9	108	58	0	2	2	2	0	4.885	88	16589.227	4.8	2.43	94	129	254	0	134	16589.227	2.7	2	2	2	2	15.83	1	2	2	2	1	1	2
8705	39831	1	66	3	5	1	0	5	49	62833.924596	2	2005-2006	2	0	1	29.11	111.2	184.8	164	50	1	1	2	2	0	5.718	103	124231.394	5.3	1.22	47	187	167	1	83	124231.394	6.9	1	1	2	2	14.9	3	3	1	3	NA	1	2
8707	39833	2	37	2	2	1	2	1.55	49	35935.159157	1	2005-2006	2	0	2	38.35	113.8	160.5	112	72	0	2	2	2	0	5.495	99	68553.644	5.3	1.6	62	78	182	0	104	68553.644	5.3	2	2	2	2	21.83	2	1	1	2	2	1	2
8709	39835	2	40	1	4	1	2	1.25	55	18353.33197	1	2005-2006	2	0	0	25.2	90.3	158.5	100	58	2	1	2	2	0	5.162	93	43540.888	5.4	1.4	54	89	182	0	110	43540.888	3.8	2	2	2	2	11.95	2	2	1	2	2	1	1
8714	39840	2	35	3	4	1	2	3.92	47	110271.532753	2	2005-2006	2	0	2	44.61	121.7	154.8	116	82	0	2	2	2	0	5.495	99	252727.626	5.6	1.42	55	70	196	0	127	252727.626	6.4	2	2	2	2	14.5	1	2	1	3	2	1	2
8716	39842	1	71	3	5	1	0	5	49	40961.729358	2	2005-2006	1	3	5	31.37	114.7	183.9	194	80	1	1	2	2	0	5.162	93	80987.027	5.6	1.71	66	257	263	2	146	80987.027	6.9	2	2	2	2	9.71	3	3	1	3	NA	2	2
8719	39845	2	24	1	4	1	2	2.13	57	19201.756527	2	2005-2006	2	0	0	34.59	112.4	159.6	110	50	0	2	2	2	0	5.051	91	46313.393	5.2	1.22	47	125	182	0	110	46313.393	4.8	2	2	2	2	13.09	1	2	1	2	2	1	1
8720	39846	2	31	5	3	6	2	3.09	53	56031.66445	1	2005-2006	2	0	2	19.91	76.5	154.3	110	66	0	2	2	2	0	4.718	85	139838.495	4.8	2.25	87	67	236	0	136	139838.495	4.1	2	2	2	2	3.93	1	2	1	3	2	1	2
8732	39858	2	34	1	2	1	2	0.95	53	22262.196763	1	2005-2006	2	0	0	31.89	98.1	156.5	0	0	0	2	2	2	0	4.996	90	50690.44	5.2	1.53	59	70	199	0	126	50690.44	2.3	2	2	2	2	17.72	1	1	1	1	2	1	1
8735	39861	1	63	4	4	1	0	1.5	44	9950.958117	1	2005-2006	1	3	0	26.34	107.7	183.5	154	68	1	1	2	1	1	7.05	127	29017.23	5.2	1.71	66	70	166	0	86	29017.23	6.5	2	2	1	2	13.23	3	2	1	2	NA	2	1
8740	39866	2	48	3	4	1	2	5	52	78169.73289	2	2005-2006	2	0	0	19.68	72	170.2	0	0	0	2	2	2	0	5.218	94	0	5.4	2.38	92	84	167	0	58	0	3.5	2	2	2	2	2.78	2	2	1	3	2	1	1
8742	39868	1	58	1	5	1	0	3.11	56	22778.585632	1	2005-2006	1	3	4	30.77	111	179.2	108	64	0	2	2	2	0	5.384	97	53881.588	5.5	1.24	48	70	187	0	125	53881.588	5.7	2	2	2	2	15.4	2	3	1	3	NA	2	2
8743	39869	2	48	3	5	1	2	5	47	113211.694031	2	2005-2006	2	0	5	21.31	73.1	162.1	0	0	0	2	2	2	0	4.829	87	303612	5.1	1.84	71	82	265	0	178	303612	4.2	2	2	2	2	2.71	2	3	1	3	2	1	2
8746	39872	1	64	3	3	1	0	1.36	46	65745.976509	2	2005-2006	1	1	0	26.83	103.7	174.6	136	66	1	1	2	2	0	15.654	282	138830.7	11.2	1.06	41	137	191	1	123	138830.7	4.9	2	2	2	9	6.36	3	2	1	2	NA	3	1
8752	39878	2	43	1	4	3	2	0	56	14431.811874	2	2005-2006	2	0	2	25.22	93	169.9	110	78	0	2	2	2	0	5.495	99	36224.341	5	1.03	40	231	261	0	175	36224.341	3.7	2	2	2	2	10.82	2	2	2	1	2	1	2
8757	39883	2	29	3	3	1	2	1.06	46	7195.202415	1	2005-2006	1	1	7	29.54	89.5	178.2	120	72	0	2	2	2	0	4.774	86	0	4.9	1.37	53	126	212	0	134	0	6.4	2	2	2	2	11.32	1	2	1	2	2	3	2
8758	39884	2	47	3	4	6	2	3.01	46	101923.292238	2	2005-2006	1	1	2	22.27	76.3	172.8	94	50	0	2	2	2	0	5.273	95	241090.877	5.1	2.59	100	64	232	0	119	241090.877	3.6	2	2	2	2	4.59	2	2	1	3	2	3	2
8770	39896	1	32	3	2	4	0	0.75	45	43358.34136	1	2005-2006	2	0	2	36.65	118.3	173.8	118	76	0	2	2	2	0	5.884	106	108301.457	5.5	0.83	32	128	166	0	108	108301.457	6.7	2	2	2	2	14.88	1	1	2	1	NA	1	2
8777	39903	1	36	4	5	1	0	5	45	16960.724735	2	2005-2006	2	0	1	38.3	112.5	191.4	144	100	0	2	2	2	0	5.718	103	0	5.7	1.09	42	139	153	0	83	0	8	2	2	2	2	7.02	2	3	1	3	NA	1	2
8788	39914	2	47	3	5	1	2	5	52	92505.174819	1	2005-2006	1	3	2	24.85	83.7	155.9	110	68	0	2	2	2	0	4.663	84	232375.977	5.3	2.4	93	41	180	0	79	232375.977	3.5	2	2	2	2	5.33	2	3	1	3	2	2	2
8801	39927	1	46	3	5	1	0	5	45	88900.988555	1	2005-2006	2	0	2	23.78	102	191.4	124	80	0	2	2	2	0	5.273	95	190116.141	5.1	1.16	45	169	224	0	145	190116.141	7.6	2	2	2	2	7.36	2	3	1	3	NA	1	2
8804	39930	1	50	3	4	5	0	0.72	49	30430.145332	1	2005-2006	1	1	1	19.37	78.5	172.6	102	62	0	2	2	2	0	5.718	103	63464.429	4.4	1.24	48	95	175	0	108	63464.429	5.2	2	2	2	2	6.07	2	2	2	1	NA	3	2
8820	39946	2	55	2	2	1	2	0	45	70930.808095	2	2005-2006	1	2	0	26.6	89.9	158.1	150	78	2	1	2	1	2	19.873	358	161068.546	9.3	1.06	41	176	267	2	191	161068.546	4.1	2	2	2	2	57.05	2	1	1	1	2	3	1
8827	39953	1	69	1	5	1	0	5	47	11651.48662	1	2005-2006	1	3	1	30.19	106.8	164.3	114	66	0	2	2	1	2	8.327	150	28940.649	6.5	1.19	46	192	176	1	92	28940.649	5	2	2	2	2	22.76	3	3	1	3	NA	2	2
8830	39956	2	35	1	3	1	2	1.24	57	29586.95106	1	2005-2006	2	0	0	24.59	83.3	161.7	0	0	0	2	2	2	0	4.274	77	71361.809	4.7	1.66	64	61	166	0	90	71361.809	4.1	2	2	2	2	6.54	1	2	1	2	2	1	1
8832	39958	2	78	1	3	1	0	2.03	58	6767.158236	1	2005-2006	2	0	0	23.36	87.2	168.2	130	64	1	1	2	1	1	5.718	103	14988.439	5.8	1.76	68	160	248	1	148	14988.439	4.6	2	2	2	2	11.16	3	2	1	2	NA	1	1
8834	39960	2	26	3	4	1	2	4.68	47	71649.636379	1	2005-2006	2	0	2	27.65	98.7	164.7	96	58	0	2	2	2	0	4.829	87	174389.834	5.2	1.66	64	58	156	0	80	174389.834	5	2	2	2	2	3.93	1	2	1	3	2	1	2
8837	39963	2	41	3	2	4	2	0.78	47	43816.545941	1	2005-2006	1	1	0	35.83	117.9	172	0	0	0	2	2	2	0	5.107	92	117324.999	5	0.83	32	188	190	0	120	117324.999	4.9	2	2	1	2	9.95	2	1	2	1	2	3	1
8846	39972	1	60	1	5	1	0	5	55	4968.521884	1	2005-2006	1	3	0	23.32	91.5	181	106	66	0	2	2	2	0	5.162	93	11189.641	4.8	2.15	83	30	169	0	80	11189.641	3	2	2	2	2	2.6	2	3	1	3	NA	2	1
8850	39976	1	70	1	1	1	0	0.55	58	6568.463314	1	2005-2006	1	3	5	31.27	111	168.7	134	68	0	2	2	2	0	5.162	93	14792.88	5	1.22	47	187	214	0	130	14792.88	6.4	2	2	2	2	6.16	3	1	1	1	NA	2	2
8852	39978	1	48	3	4	1	0	2.12	46	103627.468009	1	2005-2006	1	3	5	25.48	96.4	179.4	124	68	0	2	2	2	0	5.329	96	223501.481	4.7	1.63	63	113	201	0	115	223501.481	5.8	2	2	2	2	3.72	2	2	1	2	NA	2	2
8863	39989	2	44	5	5	5	2	0.76	53	31475.383635	1	2005-2006	2	0	3	27.11	86.5	155.9	106	68	0	2	2	2	0	3.997	72	80254.755	5	1.58	61	61	164	0	91	80254.755	4.5	2	2	2	2	5.31	2	3	2	1	2	1	2
8870	39996	2	21	3	4	5	2	3.09	53	73849.192273	1	2005-2006	2	0	0	25.87	88.6	174.1	128	66	0	2	2	2	0	5.773	104	184305.785	5.3	1.32	51	100	158	0	87	184305.785	4.8	2	2	2	2	8.87	1	2	2	3	2	1	1
8874	40000	1	21	3	4	5	0	2.65	50	88636.220939	2	2005-2006	2	0	2	30.81	99.9	179.8	116	62	0	2	2	2	0	5.329	96	231777.543	4.8	1.09	42	118	246	0	180	231777.543	6.9	2	2	2	2	7.81	1	2	2	2	NA	1	2
8875	40001	2	38	3	5	1	2	5	52	76995.0625	2	2005-2006	1	1	1	24.8	82.8	167.9	84	54	0	2	2	2	0	5.162	93	0	5.1	1.47	57	88	227	0	152	0	4.6	2	2	2	2	6.08	2	3	1	3	2	3	2
8878	40004	2	51	3	3	1	2	2.18	47	98539.490615	1	2005-2006	1	3	3	31.75	111.8	160.5	140	62	0	1	2	2	0	5.718	103	320260.549	5.2	1.5	58	146	180	1	93	320260.549	7.6	1	2	1	2	24.08	2	2	1	2	2	2	2
8879	40005	1	70	1	3	1	0	1.95	57	9792.109196	1	2005-2006	1	3	7	28.81	103.8	165.7	144	84	0	2	2	2	0	6.661	120	22052.874	4.9	1.16	45	251	236	0	141	22052.874	5.9	2	2	2	2	20.08	3	2	1	2	NA	2	2
8881	40007	1	69	3	4	1	0	3.99	46	71700.240587	1	2005-2006	1	3	4	28.88	108.2	178.4	142	66	1	1	2	2	0	6.994	126	151403.86	6.1	1.68	65	135	223	1	131	151403.86	7.2	2	2	2	2	8	3	2	1	3	NA	2	2
8882	40008	1	73	3	1	1	0	0.26	49	57335.194771	1	2005-2006	1	1	1	35.16	127.5	170.4	0	0	1	1	2	1	1	5.051	91	118925.634	6	1.22	47	140	221	0	146	118925.634	5.5	2	2	2	2	13.25	3	1	1	1	NA	3	2
8885	40011	1	36	1	4	3	0	1.87	46	29766.414635	1	2005-2006	1	3	1	23.38	83.9	170.9	112	68	0	2	2	2	0	4.774	86	79979.758	4.9	1.63	63	61	215	0	140	79979.758	5.5	2	2	2	2	1	2	2	2	2	NA	2	2
8891	40017	2	39	1	1	4	2	0.6	55	27123.612348	2	2005-2006	1	3	0	31.16	102.9	163.4	0	0	0	2	2	2	0	5.607	101	65420.396	5.3	1.01	39	80	203	0	148	65420.396	3.5	2	2	2	2	14.26	2	1	2	1	2	2	1
8898	40024	1	41	5	5	1	0	3.08	57	36917.294806	2	2005-2006	2	0	0	26	91.8	162.9	138	76	0	1	2	2	0	5.218	94	0	5	1.14	44	104	186	0	121	0	4.7	2	2	2	2	62.92	2	3	1	3	NA	1	1
8910	40036	2	27	1	4	1	1	0	53	21656.364258	2	2005-2006	2	0	3	33.39	108.6	164	92	66	0	2	2	2	0	4.774	86	47305.222	4.5	1.86	72	93	185	0	94	47305.222	3.4	2	2	2	2	11.51	1	2	1	1	1	1	2
8912	40038	1	38	1	4	1	0	3.76	58	21651.325938	1	2005-2006	2	0	2	29.2	102.2	177.2	118	74	0	2	2	2	0	5.107	92	53487.495	5.3	0.88	34	214	213	0	136	53487.495	7.7	2	2	2	2	12.66	2	2	1	3	NA	1	2
8915	40041	2	34	3	4	6	2	2.47	49	115596.102205	1	2005-2006	1	1	3	23.37	83.8	159.3	110	54	0	2	2	2	0	4.94	89	304011.784	4.7	1.34	52	68	176	0	110	304011.784	4.2	2	2	2	2	5.64	1	2	1	2	2	3	2
8939	40065	2	63	4	4	3	0	4.49	49	18844.176921	1	2005-2006	2	0	0	48.57	132.3	165.3	136	76	0	1	2	2	0	6.661	120	39198.005	6.2	1.34	52	156	227	0	144	39198.005	7.2	2	2	2	2	24.32	3	2	2	3	NA	1	1
8942	40068	2	38	3	4	1	2	5	56	72040.58387	2	2005-2006	2	0	3	38.18	103	156.4	0	0	0	1	2	2	0	5.329	96	177258.345	6	1.14	44	119	191	0	123	177258.345	4.9	2	2	2	2	6.15	2	2	1	3	2	1	2
8951	40077	2	32	4	5	1	1	2.8	52	6692.224906	1	2005-2006	2	0	5	29.25	84.5	159.8	112	50	0	2	2	2	0	4.33	78	15671.095	4.7	1.42	55	159	237	0	150	15671.095	4.1	2	2	2	2	12.56	1	3	1	2	1	1	2
8958	40084	1	77	1	1	1	0	2.35	55	10309.994119	2	2005-2006	1	3	0	22.62	89	163	0	0	0	2	2	1	1	6.162	111	22808.577	6	1.01	39	162	179	0	108	22808.577	5.3	2	2	2	2	5.04	3	1	1	2	NA	2	1
8962	40088	2	69	1	1	1	0	0.7	55	8486.497691	2	2005-2006	9	0	0	36.03	113.5	147.7	170	78	0	2	2	2	0	8.049	145	18878.108	6.9	1.09	42	226	226	0	139	18878.108	5.4	2	2	2	2	24.37	3	1	1	1	NA	NA	1
8969	40095	1	25	1	2	1	0	2	58	23131.042175	2	2005-2006	1	1	30	23.12	85.1	180	106	48	0	2	2	2	0	4.441	80	57142.99	5	1.03	40	131	162	0	96	57142.99	5.4	2	2	2	2	1	1	1	1	2	NA	3	2
8972	40098	2	23	1	4	1	1	2.12	54	3733.13765	2	2005-2006	2	0	0	18.54	71	156.3	82	56	2	1	2	2	0	4.607	83	8510.251	5.1	1.53	59	109	202	0	121	8510.251	3.8	2	2	2	2	9.53	1	2	1	2	1	1	1
8978	40104	1	81	3	5	1	0	4.09	50	22608.465665	2	2005-2006	1	3	12	17.89	77.9	179.9	150	50	0	2	2	2	0	5.218	94	51853.688	5.5	2.74	106	63	163	0	44	51853.688	5.4	2	2	2	2	3.92	3	3	1	3	NA	2	2
8980	40106	1	50	4	4	5	0	0.93	58	21360.742186	2	2005-2006	1	2	10	20.48	78.7	185.4	128	84	0	2	2	2	0	6.495	117	63190.76	6	1.78	69	78	197	0	112	63190.76	4.6	2	2	2	2	4.85	2	2	2	1	NA	3	2
8984	40110	2	65	5	1	3	0	0.75	50	43769.675152	1	2005-2006	1	1	1	24.75	94.5	159.3	116	60	0	1	2	2	0	4.885	88	122779.234	5.7	1.14	44	95	139	1	76	122779.234	4.7	1	9	1	2	10.28	3	1	2	1	NA	3	2
8985	40111	1	70	3	4	3	0	2.09	57	22045.115424	1	2005-2006	1	3	2	27.14	111.2	181.3	0	0	0	2	2	2	0	5.218	94	47360.741	5.4	1.47	57	162	231	0	142	47360.741	6	2	1	2	2	6.77	3	2	2	2	NA	2	2
8986	40112	1	31	4	4	1	0	4.49	52	24787.806876	1	2005-2006	2	0	8	25.68	90	170.1	130	58	0	2	2	2	0	5.329	96	63281.275	5.7	0.98	38	156	179	0	110	63281.275	7	2	2	2	2	24.01	1	2	1	3	NA	1	2
8996	40122	2	58	1	2	5	2	0.97	58	14160.454127	1	2005-2006	1	1	0	21.89	83.6	146.7	110	62	0	2	2	1	1	9.215	166	0	6.6	1.06	41	429	228	0	0	0	4.5	2	2	2	2	9.28	2	1	2	1	2	3	1
9005	40131	1	85	3	1	2	0	0.84	56	12281.005965	2	2005-2006	1	3	0	30.94	120.2	174.4	154	70	1	1	2	1	1	8.049	145	27206.163	6.5	1.09	42	251	146	1	54	27206.163	4.2	2	2	2	2	10.08	3	1	2	1	NA	2	1
9007	40133	2	21	1	4	5	2	0.42	57	24357.623106	1	2005-2006	1	2	2	16.77	75.8	175.4	98	56	0	2	2	2	0	5.273	95	58083.263	5.4	1.42	55	56	126	0	60	58083.263	3	2	2	2	2	14.62	1	2	2	1	2	3	2
9012	40138	2	24	1	1	1	2	0.31	56	18470.782591	1	2005-2006	2	0	0	28.83	86.6	154.7	106	70	0	2	2	2	0	5.218	94	42057.489	4.9	1.5	58	201	158	0	60	42057.489	4	2	2	2	2	23.02	1	1	1	1	2	1	1
9018	40144	2	24	1	3	6	2	0.66	48	15622.84426	1	2005-2006	2	0	0	28.9	106.3	172.3	114	62	0	2	2	2	0	5.107	92	37681.288	5.1	1.03	40	206	178	0	97	37681.288	3.9	2	2	2	2	21.31	1	2	1	1	2	1	1
9025	40151	1	54	3	2	1	0	5	46	33904.985841	2	2005-2006	1	3	1	33.18	110.8	172.3	122	60	0	2	2	2	0	5.995	108	75490.511	5.6	1.53	59	48	163	0	94	75490.511	5.3	2	2	2	2	4.85	2	1	1	3	NA	2	2
9026	40152	1	68	1	5	1	0	5	58	5547.113917	1	2005-2006	2	0	0	29.08	102.5	160.5	0	0	0	2	2	2	0	7.716	139	12492.692	5.6	1.42	55	118	216	0	137	12492.692	5.4	2	2	2	2	196.79	3	3	1	3	NA	1	1
9029	40155	2	40	3	5	1	2	4.01	52	92197.203529	1	2005-2006	2	0	5	31.24	95.5	163.2	112	70	0	2	2	2	2	5.384	97	236182.061	5.4	1.06	41	218	164	0	79	236182.061	5.7	2	2	2	2	12.13	2	3	1	3	2	1	2
9032	40158	2	26	1	4	1	2	2.3	56	21896.951557	1	2005-2006	2	0	4	35.03	107.2	158.4	134	76	0	2	2	2	0	4.496	81	52814.029	5.1	1.45	56	110	214	0	136	52814.029	5.5	2	2	2	2	34.27	1	2	1	2	2	1	2
9050	40176	2	54	2	1	1	2	3.73	52	77357.283678	2	2005-2006	2	0	0	23.24	80.7	162.4	0	0	0	2	2	2	0	4.607	83	194323.987	4.7	2.4	93	51	236	0	133	194323.987	3.4	2	2	2	2	2.35	2	1	1	3	2	1	1
9070	40196	1	59	5	5	1	0	3.43	54	89421.900602	1	2005-2006	2	0	0	30.49	105.7	162.8	114	72	0	2	2	2	0	4.829	87	186496.313	4.6	1.42	55	47	118	0	54	186496.313	3.6	2	2	2	2	79.04	2	3	1	3	NA	1	1
9074	40200	2	44	3	3	3	2	2.49	45	92950.247214	1	2005-2006	1	1	5	35.96	120.6	168.5	0	0	1	1	2	2	0	7.105	128	236046.759	6.3	1.11	43	148	224	0	151	236046.759	6.7	2	2	2	2	18.08	2	2	2	2	2	3	2
9082	40208	1	22	3	4	5	0	0	50	85449.451488	2	2005-2006	1	2	1	24.03	82	170.8	132	86	0	2	2	2	0	4.219	76	223444.363	4.5	1.97	76	64	189	0	100	223444.363	6.8	2	2	2	2	3.29	1	2	2	1	NA	3	2
9091	40217	1	71	3	5	1	0	4.92	52	38455.110131	2	2005-2006	2	0	0	29.68	110	171.3	96	52	0	2	2	2	0	5.44	98	87865.652	5.3	1.01	39	69	123	0	70	87865.652	4.9	2	2	2	2	5.87	3	3	1	3	NA	1	1
9094	40220	2	45	3	5	1	2	5	47	92950.247214	2	2005-2006	1	3	2	25.57	85	163.9	118	88	0	2	2	2	0	5.218	94	239420.755	5.4	2.69	104	84	231	0	110	239420.755	5.1	2	2	2	2	5.65	2	3	1	3	2	2	2
9106	40232	1	26	1	4	1	0	4.25	57	22108.795041	2	2005-2006	2	0	1	27.95	93.6	171.8	124	60	0	2	2	2	0	5.162	93	54617.627	4.9	1.06	41	111	173	0	110	54617.627	6.9	2	2	2	2	3.98	1	2	1	3	NA	1	2
9111	40237	1	85	3	2	1	0	0.91	51	10683.804028	2	2005-2006	1	3	0	24.51	106.7	181.1	134	70	2	1	2	2	0	5.329	96	23564.913	5	1.37	53	70	193	0	126	23564.913	5.3	2	2	2	2	5.43	3	1	1	1	NA	2	1
9118	40244	1	46	4	4	1	0	5	57	27184.299811	2	2005-2006	2	0	1	26.77	95.3	173.3	128	70	1	1	2	2	0	5.162	93	69873.667	5.6	1.06	41	279	152	0	55	69873.667	6.1	2	2	2	2	9.88	2	2	1	3	NA	1	2
9128	40254	2	29	3	4	1	2	5	52	56114.819342	2	2005-2006	1	2	4	20.3	75	169.6	0	0	0	2	2	2	0	5.329	96	140046.025	5	0.96	37	99	174	0	117	140046.025	3	2	2	2	2	2.21	1	2	1	3	2	3	2
9132	40258	2	68	4	4	2	0	4.17	51	14461.858925	2	2005-2006	1	3	0	40.28	112.4	158.9	134	74	1	1	2	2	0	4.385	79	0	5.6	1.89	73	83	342	1	252	0	5.1	2	2	2	2	14.99	3	2	2	3	NA	2	1
9137	40263	1	41	4	5	1	0	1.84	52	21267.446255	2	2005-2006	2	0	6	33.55	110.4	169.5	146	106	2	1	2	2	0	6.606	119	54665.173	6.7	1.29	50	244	295	0	196	54665.173	8.2	2	2	2	2	33.63	2	3	1	2	NA	1	2
9139	40265	2	52	3	4	1	2	2.65	54	48901.537814	1	2005-2006	2	0	0	22.74	89	169.2	114	76	0	2	2	2	0	5.051	91	125960.322	4.8	1.76	68	94	173	0	86	125960.322	3.8	2	2	2	2	4.14	2	2	1	2	2	1	1
9151	40277	1	78	3	4	1	0	3.18	46	49780.404355	1	2005-2006	1	3	0	31.03	112.8	168.3	138	90	1	1	2	2	0	6.051	109	105117.435	5.8	1.22	47	211	280	1	191	105117.435	7.4	2	2	2	2	85.69	3	2	1	3	NA	2	1
9156	40282	2	67	1	3	1	0	1.4	55	6579.15905	1	2005-2006	2	0	0	29.13	98	148.8	118	66	0	2	2	2	0	4.663	84	14469.41	5.5	0.83	32	212	193	0	119	14469.41	4.3	2	2	2	2	5.48	3	2	1	2	NA	1	1
9165	40291	1	28	1	3	1	0	3.5	57	22108.795041	2	2005-2006	2	0	0	24.88	86.9	168.1	112	50	0	2	2	2	0	4.94	89	54617.627	5.1	1.58	61	49	188	0	117	54617.627	5.1	2	2	2	2	7.64	1	2	1	3	NA	1	1
9176	40302	1	55	3	5	5	0	2.04	48	87671.414127	2	2005-2006	2	0	1	30.21	106.2	172.3	114	66	0	2	2	2	0	5.495	99	182845.538	5.3	1.29	50	74	210	0	145	182845.538	6.5	2	2	2	2	7.22	2	3	2	2	NA	1	2
9182	40308	1	46	3	4	3	0	1.13	44	87154.150225	2	2005-2006	1	1	0	28.71	102.4	169.1	126	70	0	2	2	2	0	5.662	102	194051.44	5.5	1.06	41	221	250	0	165	194051.44	5.7	2	2	2	2	7.74	2	2	2	2	NA	3	1
9184	40310	1	36	4	3	3	0	1.01	49	23622.86355	1	2005-2006	1	1	2	35.17	126.2	175	116	72	0	2	2	2	0	5.829	105	61884.528	5.7	0.98	38	105	177	0	118	61884.528	6.9	2	2	2	2	19.16	2	2	2	2	NA	3	2
9191	40317	1	60	3	4	1	0	3.64	49	62833.924596	2	2005-2006	2	0	0	43.79	139.8	172.1	140	80	1	1	2	2	0	6.606	119	124231.394	5.7	1.19	46	98	166	0	100	124231.394	8.9	2	2	2	2	37.41	2	2	1	3	NA	1	1
9192	40318	1	74	5	5	1	0	2.49	55	16199.88083	1	2005-2006	1	3	1	29.28	102.4	165.5	122	54	0	2	1	1	2	10.547	190	0	8.7	0.96	37	393	222	1	106	0	5.7	1	2	1	2	30.76	3	3	1	2	NA	2	2
9195	40321	1	39	3	5	1	0	5	50	72175.293068	2	2005-2006	1	1	6	27.61	104	184.6	96	66	0	2	2	3	2	6.55	118	0	5.7	1.24	48	110	243	0	173	0	5.5	2	2	2	2	19.77	2	3	1	3	NA	3	2
9196	40322	1	29	3	3	6	0	5	47	103406.563529	2	2005-2006	2	0	1	30.16	105.4	175.7	108	62	0	2	2	2	0	4.829	87	238499.745	5.5	1.03	40	102	251	0	191	238499.745	6.7	2	2	2	2	4.94	1	2	1	3	NA	1	2
9205	40331	1	38	3	2	5	0	3.57	45	91599.394263	1	2005-2006	1	1	7	22.64	90	178.7	152	88	0	1	2	2	0	5.218	94	224804.094	5.1	1.89	73	174	206	0	98	224804.094	6.3	2	2	2	2	1	2	1	2	3	NA	3	2
9212	40338	1	41	3	3	1	0	2.49	49	112247.062272	1	2005-2006	1	3	0	36.55	113.9	171.1	0	0	1	1	2	2	0	4.885	88	229199.829	5.5	1.06	41	129	234	0	167	229199.829	6.7	2	2	2	2	35.39	2	2	1	2	NA	2	1
9213	40339	2	50	3	2	3	2	4.97	58	87778.224442	1	2005-2006	2	0	4	24.94	79	152.1	80	50	0	2	2	2	0	5.607	101	0	5.4	2.2	85	40	183	0	90	0	5.7	2	2	2	2	3.98	2	1	2	3	2	1	2
9221	40347	1	36	1	1	1	0	1.07	55	34679.07967	2	2005-2006	2	0	0	25.74	89.3	179.9	122	80	0	2	2	2	0	5.329	96	85671.293	5.5	1.03	40	106	204	0	143	85671.293	6.2	2	2	2	2	10.05	2	1	1	2	NA	1	1
9227	40353	1	66	3	3	1	0	2.42	46	67849.133117	2	2005-2006	1	3	0	29.22	104.2	166.6	156	72	1	1	2	2	0	7.327	132	143271.774	5.8	1.68	65	105	282	1	196	143271.774	5.5	1	2	2	2	4.37	3	2	1	2	NA	2	1
9230	40356	1	48	4	4	5	0	3.73	52	26932.074284	2	2005-2006	1	3	3	26.23	89.5	178.3	96	78	0	2	2	2	0	5.384	97	66604.201	5.7	1.47	57	49	235	0	168	66604.201	5.2	2	2	2	2	2.64	2	2	2	3	NA	2	2
9232	40358	2	63	3	4	6	0	1.22	44	63428.420261	2	2005-2006	1	3	0	30.17	102.5	161.4	96	70	0	2	2	2	0	5.384	97	171880.556	5.6	1.47	57	201	210	1	113	171880.556	4.5	2	2	2	2	10.72	3	2	1	2	NA	2	1
9237	40363	2	62	3	5	1	0	5	44	54376.270334	1	2005-2006	2	0	2	20.74	76.7	170.1	134	86	1	1	2	2	0	4.774	86	141704.498	5.3	2.04	79	52	195	0	106	141704.498	3.9	2	2	2	2	3.97	3	3	1	3	NA	1	2
9244	40370	1	48	3	5	1	0	5	47	108279.77135	2	2005-2006	1	3	5	22.27	89.8	183.5	128	66	2	1	2	2	0	5.107	92	221964.696	4.9	1.34	52	91	177	0	107	221964.696	5.6	2	2	2	2	5.37	2	3	1	3	NA	2	2
9247	40373	1	43	3	2	6	0	0.41	46	39286.387956	1	2005-2006	1	3	0	23.52	83.9	166	136	58	0	2	2	2	0	5.995	108	77152.604	5.4	1.29	50	58	163	0	101	77152.604	3.1	2	2	2	2	4.08	2	1	1	1	NA	2	1
9257	40383	2	63	3	3	1	0	1.03	48	33393.895096	1	2005-2006	1	1	1	24.82	88.2	163.8	138	70	0	2	2	2	0	5.607	101	86914.76	5.2	0.93	36	162	210	0	142	86914.76	4.2	2	2	2	2	4.7	3	2	1	2	NA	3	2
9258	40384	2	34	1	2	1	2	2	54	26330.388413	2	2005-2006	2	0	5	27.8	87.5	154.2	100	60	0	2	2	2	0	4.885	88	59953.606	4.6	2.07	80	65	136	0	43	59953.606	3.7	2	2	2	2	5.4	1	1	1	2	2	1	2
9261	40387	1	70	2	2	5	0	0.73	56	12848.046664	2	2005-2006	1	1	0	33.32	123	188.2	140	74	0	1	2	2	0	6.384	115	27809.676	5.8	1.16	45	73	163	0	103	27809.676	5.7	2	2	2	2	10.89	3	1	2	1	NA	3	1
9262	40388	1	22	4	2	6	0	1.19	45	24732.562092	1	2005-2006	1	3	7	39.17	116.9	172.6	106	72	0	2	2	2	0	4.718	85	63140.24	5.6	1.09	42	126	156	0	89	63140.24	7	2	2	2	2	68.72	1	1	1	2	NA	2	2
9263	40389	1	71	3	3	5	0	1.14	47	19132.132521	2	2005-2006	1	3	1	49.13	147	173.1	140	66	0	2	2	2	0	6.495	117	48144.209	5.7	1.11	43	252	215	0	122	48144.209	6.4	2	2	2	2	35.71	3	2	2	2	NA	2	2
9265	40391	1	69	3	3	1	0	0.87	46	34342.64831	2	2005-2006	1	3	1	30.01	101.5	166.7	136	78	0	2	2	2	0	5.884	106	74326.807	5.2	1.27	49	128	177	0	102	74326.807	4.8	1	2	1	2	7.77	3	2	1	1	NA	2	2
9272	40398	1	56	4	2	1	0	2.88	51	21504.299057	1	2005-2006	2	0	2	30.83	111.1	179.2	0	0	0	2	2	2	0	5.662	102	63615.439	5.9	1.09	42	168	303	0	227	63615.439	6.5	2	2	2	2	18.43	2	1	1	2	NA	1	2
9278	40404	2	40	5	4	1	2	3.42	47	99050.695786	1	2005-2006	1	1	2	22.94	85.6	166.9	140	74	0	1	2	2	0	5.051	91	255456.255	5.2	1.94	75	104	158	1	62	255456.255	4.6	2	2	2	2	7.15	2	2	1	3	2	3	2
9282	40408	1	49	4	3	6	0	3.98	50	26584.657607	2	2005-2006	1	1	1	45.27	139.3	181	120	76	1	1	2	1	2	6.661	120	60035.5	6.5	1.03	40	191	211	1	133	60035.5	8.2	2	2	2	2	16.63	2	2	1	3	NA	3	2
9283	40409	2	40	1	3	3	2	5	57	19585.049382	2	2005-2006	1	3	0	25.18	83.4	163.5	114	74	0	2	2	2	0	5.551	100	0	5.2	1.22	47	59	153	0	94	0	3.1	2	2	2	2	6.74	2	2	2	3	2	2	1
9294	40420	2	25	2	1	6	1	0.59	57	6103.883384	1	2005-2006	2	0	0	25.79	81.4	140.9	84	56	0	2	2	2	0	4.108	74	15233.491	5	1.81	70	212	256	0	144	15233.491	4.3	2	2	2	2	4.6	1	1	1	1	1	1	1
9301	40427	1	24	1	2	1	0	1.99	57	29194.86546	1	2005-2006	1	1	0	24.58	92.1	181.2	116	64	0	2	2	2	0	4.385	79	0	5.2	1.06	41	66	129	0	75	0	5.5	2	2	2	2	3.87	1	1	1	2	NA	3	1
9305	40431	1	34	3	3	1	0	2.49	47	38288.880307	2	2005-2006	2	0	2	28.37	98	183.1	128	92	0	2	2	2	0	5.884	106	95638.841	5	0.98	38	111	195	0	135	95638.841	6.6	2	2	2	2	5.56	1	2	1	2	NA	1	2
9307	40433	1	22	3	3	5	0	2.09	44	72976.542325	1	2005-2006	1	2	2	21.85	75	167.5	110	56	0	2	2	2	0	5.162	93	178747.906	4.7	1.37	53	148	166	0	83	178747.906	4.2	2	2	2	2	8.83	1	2	2	2	NA	3	2
9308	40434	1	38	3	3	1	0	4.13	46	85817.403464	1	2005-2006	2	0	2	27.77	93.8	178.2	116	78	0	2	2	2	0	5.662	102	197931.622	5	1.81	70	45	209	0	130	197931.622	4.5	2	2	2	2	6.56	2	2	1	3	NA	1	2
9309	40435	1	51	1	4	1	0	5	56	22778.585632	1	2005-2006	1	3	1	26.01	86.9	163.7	130	84	0	2	2	2	0	5.162	93	53271	4.6	1.34	52	98	202	0	130	53271	0	2	2	2	2	13.73	2	2	1	3	NA	2	2
9310	40436	1	23	3	5	5	0	5	44	84166.830674	2	2005-2006	2	0	5	22.79	78.3	181.4	112	52	0	2	2	2	0	4.385	79	220090.399	5	1.71	66	65	149	0	70	220090.399	4.2	2	2	2	2	2.49	1	3	2	3	NA	1	2
9313	40439	1	31	3	4	1	0	4.1	46	80729.0734	2	2005-2006	2	0	1	35.95	116.5	178	118	78	0	2	2	2	0	4.774	86	204487.522	5.3	0.98	38	272	177	0	85	204487.522	5.9	2	2	2	2	22.93	1	2	1	3	NA	1	2
9318	40444	2	24	3	4	1	1	2.9	46	6768.580736	2	2005-2006	2	0	2	37.98	116	162.5	112	56	0	2	2	2	0	4.33	78	17036.64	4.5	1.94	75	231	256	0	135	17036.64	3.9	2	2	2	2	15.03	1	2	1	2	1	1	2
9321	40447	1	74	1	9	1	0	0	53	11787.675121	1	2005-2006	1	1	0	18.42	79.1	172.8	118	52	0	2	2	2	0	4.663	84	25348.896	5.5	0.98	38	152	290	2	222	25348.896	3.4	2	2	2	2	2.96	3	NA	1	1	NA	3	1
9326	40452	1	40	4	2	5	0	3.42	48	23995.274344	1	2005-2006	2	0	3	20.43	81	178.8	152	88	0	2	2	2	0	6.606	119	70984.407	5.8	1.73	67	59	179	0	100	70984.407	6.8	2	2	2	2	8.55	2	1	2	3	NA	1	2
9334	40460	2	45	3	4	1	2	2.89	46	108347.487764	1	2005-2006	1	1	2	19.87	71	163	112	76	0	2	2	2	0	5.273	95	256286.765	5.5	1.47	57	103	165	0	87	256286.765	4.1	2	2	2	2	1	2	2	1	2	2	3	2
9335	40461	2	82	3	3	1	0	5	44	30399.781243	1	2005-2006	1	3	10	20.32	82.4	160.6	164	66	1	1	2	2	0	5.884	106	79221.795	5.8	1.81	70	89	167	1	79	79221.795	4.9	2	2	2	2	6.78	3	2	1	3	NA	2	2
9341	40467	2	25	1	2	1	2	1.99	57	25356.094594	1	2005-2006	2	0	0	22.2	84.7	157.7	0	0	0	2	2	2	0	5.662	102	57735.165	5	0.93	36	127	142	0	81	57735.165	3.6	2	2	2	2	14.1	1	1	1	2	2	1	1
9345	40471	1	26	4	2	6	0	1.25	52	24740.63551	1	2005-2006	1	1	0	30.44	99.4	176.2	116	58	0	2	2	2	0	5.884	106	55449.11	5.5	1.37	53	171	171	0	84	55449.11	4.6	2	2	2	2	34.37	1	1	1	2	NA	3	1
9348	40474	1	55	3	3	1	0	1.25	57	32650.872146	2	2005-2006	1	1	0	43.68	132.7	169.1	132	68	0	2	2	2	0	5.718	103	69442.46	5.4	0.91	35	133	130	0	68	69442.46	5.4	2	2	2	2	45.62	2	2	1	2	NA	3	1
9349	40475	2	51	4	3	5	2	0.83	45	20855.5303	2	2005-2006	2	0	0	24.79	78.5	155.3	142	84	1	1	2	2	0	4.33	78	53618.834	4.8	1.6	62	98	137	0	55	53618.834	3.9	2	2	2	2	11.51	2	2	2	1	2	1	1
9363	40489	2	21	3	4	6	2	5	47	71649.636379	1	2005-2006	2	0	2	41.33	118.7	162.1	116	70	0	2	2	2	0	5.162	93	185472.756	5.2	1.68	65	69	158	0	79	185472.756	4.9	2	2	2	2	25.29	1	2	1	3	2	1	2
9366	40492	1	41	1	1	1	0	0	48	17662.365866	1	2005-2006	1	3	1	28.35	91.2	160.8	120	72	0	2	2	2	0	5.273	95	39441.636	5	0.85	33	269	185	0	98	39441.636	6.3	2	2	2	2	8.55	2	1	1	1	NA	2	2
9375	40501	2	20	4	2	6	2	1.25	52	28273.0948	1	2005-2006	2	0	2	19.76	76.3	168.8	92	64	0	2	2	2	0	4.718	85	56641.709	5.3	1.78	69	78	192	0	107	56641.709	4.3	2	2	2	2	3.24	1	1	1	2	2	1	2
9380	40506	1	32	1	2	1	0	2.83	57	34679.07967	1	2005-2006	1	3	1	33.49	108.6	171.4	120	60	0	2	2	2	0	6.051	109	90749.223	5.3	1.32	51	109	158	0	85	90749.223	5	2	2	2	2	27.16	1	1	1	2	NA	2	2
9384	40510	2	23	3	4	1	1	4.22	47	7434.698025	2	2005-2006	1	3	16	29.35	107.1	164.9	94	46	0	2	2	2	0	4.385	79	17039.335	5.1	1.94	75	221	229	0	110	17039.335	4.8	2	2	2	2	8.57	1	2	1	3	1	2	2
9387	40513	2	27	1	4	6	2	4.97	58	16422.483284	2	2005-2006	2	0	2	28.7	95	162.3	108	54	0	2	2	2	0	4.774	86	37393.565	4.8	1.22	47	45	138	0	82	37393.565	5.6	2	2	2	2	6.59	1	2	1	3	2	1	2
9391	40517	2	30	3	5	1	1	1.29	54	9166.327611	1	2005-2006	2	0	0	34.6	117.3	172.2	0	0	0	2	2	2	0	5.218	94	22751.315	5	2.69	104	153	243	0	108	22751.315	3.5	2	2	2	2	16.28	1	3	1	2	1	1	1
9392	40518	2	62	3	3	1	0	3.74	44	56572.30415	1	2005-2006	2	0	0	47.88	129.6	162.6	158	98	0	2	2	2	0	5.218	94	152722.576	5.6	2.04	79	125	252	0	148	152722.576	6.2	2	2	2	1	9.68	3	2	1	3	NA	1	1
9394	40520	2	85	3	1	3	0	1.07	55	44049.614935	2	2005-2006	2	0	0	20	74.9	158.9	0	0	0	2	2	2	0	5.44	98	111810.484	5.2	1.37	53	127	155	0	77	111810.484	3.5	2	2	2	2	6.18	3	1	2	2	NA	1	1
9397	40523	1	67	1	1	2	0	5	57	4278.343145	2	2005-2006	1	3	0	22.04	88.6	176.8	124	82	0	2	1	1	1	22.981	414	0	13.9	1.76	68	230	295	0	181	0	2.9	2	2	2	1	4.18	3	1	2	3	NA	2	1
9414	40540	1	82	3	4	2	0	3.64	53	29976.045399	2	2005-2006	1	3	0	28.52	104.6	162.7	114	60	0	2	2	2	0	6.439	116	64876.294	4.7	0.98	38	214	164	0	83	64876.294	8.7	2	2	1	2	7.27	3	2	2	3	NA	2	1
9418	40544	1	50	3	5	4	0	3.09	53	91399.184972	1	2005-2006	2	0	0	30.25	112	185.5	136	90	0	2	2	2	0	6.328	114	195458.573	6.1	1.29	50	123	206	0	131	195458.573	6.9	2	2	2	2	4.89	2	3	2	3	NA	1	1
9419	40545	2	78	3	4	3	0	3.03	53	59319.009371	1	2005-2006	1	3	6	19.91	73.3	163.6	118	70	0	2	2	2	0	5.107	92	150568.561	5.3	1.29	50	207	194	1	103	150568.561	4.2	2	2	2	2	4.96	3	2	2	3	NA	2	2
9425	40551	1	65	3	4	1	0	1.39	50	31580.138188	2	2005-2006	1	3	0	32.76	121.1	180.4	126	74	1	1	2	2	0	5.329	96	68515.502	5.6	1.06	41	149	188	2	117	68515.502	7.8	1	1	1	2	10.73	3	2	1	2	NA	2	1
9435	40561	1	54	3	5	4	0	5	52	69682.291225	2	2005-2006	1	3	90	33.64	119.4	178	126	86	1	1	2	2	2	5.273	95	0	5	0.98	38	107	201	2	142	0	6.3	2	2	2	2	9.62	2	3	2	3	NA	2	2
9449	40575	1	85	3	3	2	0	2.45	44	22984.633073	2	2005-2006	1	3	7	28.48	108.7	170.3	134	60	1	1	2	2	0	7.716	139	49866.902	6.5	0.93	36	204	158	0	81	49866.902	5.2	1	1	1	2	25.98	3	2	2	2	NA	2	2
9453	40579	1	37	5	5	1	0	5	49	61708.767517	2	2005-2006	1	3	1	29.8	115	185	124	96	0	1	2	2	0	5.329	96	152801.228	5.3	1.03	40	183	189	0	112	152801.228	6.7	2	2	2	2	10.26	2	3	1	3	NA	2	2
9461	40587	1	45	3	4	1	0	5	46	97483.134347	2	2005-2006	2	0	7	25.59	85.1	167.4	110	78	2	1	2	2	0	5.551	100	191442.33	5.5	2.12	82	55	245	0	152	191442.33	6.7	2	2	2	2	3.2	2	2	1	3	NA	1	2
9466	40592	2	40	5	5	1	2	5	55	124800.717183	2	2005-2006	2	0	0	22.87	77.4	161.7	104	74	0	2	2	2	0	3.331	60	0	5.2	1.29	50	89	194	0	126	0	4.2	2	2	2	2	19.23	2	3	1	3	2	1	1
9470	40596	1	44	4	3	5	0	0.27	45	17388.482045	2	2005-2006	1	1	2	23.38	78.3	164.8	110	80	0	2	2	2	0	5.662	102	0	4.6	1.37	53	59	165	0	100	0	3.8	2	2	2	2	3.63	2	2	2	1	NA	3	2
9472	40598	2	69	4	3	4	0	0.68	45	9739.963551	2	2005-2006	2	0	0	32.35	110.2	162	0	0	1	1	1	1	2	11.158	201	22338.653	9.4	1.29	50	154	193	0	112	22338.653	7.4	2	2	2	2	30	3	2	2	1	NA	1	1
9473	40599	2	71	3	3	1	0	3.41	47	72328.304067	2	2005-2006	2	0	2	28.04	95.5	166.9	104	20	1	1	2	2	0	5.829	105	185403.273	5.5	1.06	41	142	123	1	54	185403.273	8.6	1	1	1	2	29.85	3	2	1	3	NA	1	2
9476	40602	2	27	3	4	1	1	3.31	53	7434.698025	2	2005-2006	1	3	12	23.17	91.5	153.8	86	40	0	2	2	2	0	5.218	94	0	4.5	1.81	70	227	210	0	95	0	3.2	2	2	2	2	26.59	1	2	1	3	1	2	2
9480	40606	1	57	4	2	6	0	1.49	56	19449.273521	2	2005-2006	1	1	1	22.08	81.7	178.8	106	74	0	2	2	2	0	4.94	89	59040.91	5.9	1.19	46	79	201	0	139	59040.91	4.3	2	2	2	2	3.11	2	1	1	2	NA	3	2
9481	40607	2	40	4	5	1	2	5	52	23916.787876	2	2005-2006	2	0	7	27.06	84.2	164.8	118	74	0	2	2	2	0	4.885	88	60982.131	5.3	1.42	55	86	180	0	108	60982.131	4.5	2	2	2	2	8.89	2	3	1	3	2	1	2
9484	40610	1	23	3	3	5	0	2.37	46	101199.860486	1	2005-2006	2	0	5	23.5	86	175.4	124	70	0	1	2	2	0	5.384	97	243639.564	5	1.29	50	257	189	0	88	243639.564	5.9	2	2	2	2	8.39	1	2	2	2	NA	1	2
9486	40612	1	36	4	2	1	0	0.91	50	25115.086965	2	2005-2006	2	0	0	58.13	158.2	173.6	0	0	1	1	1	1	1	12.434	224	0	11.7	1.09	42	177	209	1	132	0	5	2	2	2	2	8.86	2	1	1	1	NA	1	1
9488	40614	1	70	4	2	1	0	5	55	11915.282468	1	2005-2006	1	3	0	23.47	87.6	175.5	168	76	0	1	2	2	0	5.551	100	26318.227	5.8	1.6	62	51	151	0	79	26318.227	4.8	2	2	2	2	3.62	3	1	1	3	NA	2	1
9504	40630	1	20	4	3	6	0	2.22	56	19525.758004	2	2005-2006	2	0	6	39.4	130.4	190.5	114	80	0	2	2	2	0	5.495	99	49847.688	5.3	1.16	45	134	197	0	125	49847.688	7.3	2	2	2	2	26.03	1	2	1	2	NA	1	2
9507	40633	1	51	1	2	3	0	5	58	15320.935275	1	2005-2006	2	0	1	25.77	98.2	178.5	122	72	0	2	2	2	0	6.051	109	0	5.3	1.34	52	357	271	0	148	0	7.6	2	2	2	2	6.23	2	1	2	3	NA	1	2
9514	40640	1	27	3	4	5	0	2.81	45	86140.575952	1	2005-2006	1	2	1	26.86	101.1	191.9	118	58	0	1	2	2	0	5.162	93	216620.354	4.8	1.06	41	163	150	0	76	216620.354	6	2	2	2	2	15.99	1	2	2	2	NA	3	2
9515	40641	1	23	3	2	1	0	4.08	44	85112.451485	2	2005-2006	1	1	0	20.31	80.5	182.3	102	66	0	2	2	2	0	5.495	99	222563.131	5.1	1.32	51	129	210	0	133	222563.131	4.8	2	2	2	2	6.32	1	1	1	3	NA	3	1
9518	40644	1	71	3	2	4	0	0.9	44	15289.408339	2	2005-2006	1	3	0	29.17	110	172	150	62	1	1	2	1	1	7.827	141	33870.689	7.7	1.01	39	132	154	1	89	33870.689	6	2	2	2	2	3.42	3	1	2	1	NA	2	1
9532	40658	2	69	3	4	1	0	0	55	64015.053555	1	2005-2006	2	0	7	20.69	75.4	165.7	100	72	0	2	2	2	0	5.218	94	162488.461	5.2	2.25	87	92	248	0	143	162488.461	3.9	2	2	2	2	7.01	3	2	1	1	NA	1	2
9545	40671	1	36	1	4	1	0	3.03	47	27740.910294	1	2005-2006	1	1	1	28.52	98.3	171.1	124	64	0	2	2	2	0	5.107	92	71770.59	5.6	1.4	54	114	229	0	152	71770.59	5.3	2	2	2	2	4.28	2	2	1	3	NA	3	2
9548	40674	1	37	3	5	1	0	5	58	82251.42659	1	2005-2006	2	0	0	27.11	102.2	175.7	118	64	0	2	2	2	0	4.885	88	206579.473	5.2	1.24	48	114	183	0	112	206579.473	6.1	2	2	2	2	6.93	2	3	1	3	NA	1	1
9558	40684	1	54	3	3	5	0	0	47	37241.681985	2	2005-2006	1	3	2	27.09	98	176.4	134	66	0	2	2	2	0	5.607	101	90976.706	5.4	0.91	35	415	220	2	0	90976.706	5.9	2	2	2	2	8.63	2	2	2	1	NA	2	2
9559	40685	1	38	3	4	3	0	1.02	50	39090.594971	2	2005-2006	1	1	4	21.28	79.5	165.1	134	82	0	2	2	2	0	5.662	102	0	4.9	2.95	114	71	200	0	72	0	6	2	2	2	2	4.78	2	2	2	2	NA	3	2
9562	40688	1	43	3	4	1	0	1.37	52	89638.609382	2	2005-2006	2	0	7	27.17	102	183.6	114	74	0	1	2	2	0	4.996	90	202004.721	5.4	1.84	71	52	204	0	123	202004.721	4.1	2	2	2	2	8.12	2	2	1	2	NA	1	2
9568	40694	2	26	5	2	1	1	1.7	46	64291.639602	2	2005-2006	2	0	0	21.9	73.8	148.5	106	54	0	2	2	2	0	4.718	85	147347.851	4.4	1.19	46	126	163	0	92	147347.851	3.3	2	2	2	2	3.54	1	1	1	2	1	1	1
9574	40700	2	51	4	1	1	2	1.48	49	32474.708318	1	2005-2006	2	0	1	45.9	141.4	162.9	164	84	0	2	2	2	0	5.44	98	73918.669	5.7	1.71	66	150	271	0	175	73918.669	4.4	2	2	2	2	8.52	2	1	1	2	2	1	2
9575	40701	2	31	1	2	1	1	1.14	47	7337.844559	1	2005-2006	1	3	1	26.44	97.9	158.1	100	46	0	2	2	2	0	4.774	86	16708.08	4.9	1.53	59	164	210	0	118	16708.08	3.4	2	2	2	2	11.54	1	1	1	2	1	2	2
9576	40702	1	49	3	3	1	0	5	47	88900.988555	2	2005-2006	2	0	5	38.28	130.6	166.8	126	60	0	2	2	2	0	5.607	101	190116.141	6.5	1.6	62	71	201	0	125	190116.141	5.6	2	2	2	2	20.08	2	2	1	3	NA	1	2
9579	40705	1	72	4	2	2	0	1.12	49	11712.313013	2	2005-2006	1	3	0	28.5	100.7	177.1	140	82	1	1	2	2	0	4.94	89	23334.18	5	0.8	31	107	166	0	114	23334.18	6.2	2	2	2	2	6.69	3	1	2	2	NA	2	1
9580	40706	2	23	4	4	5	1	0.27	51	26805.851707	2	2005-2006	2	0	0	23.99	78.8	168	114	76	0	2	2	2	0	4.885	88	62770.91	5.7	1.45	56	42	150	0	86	62770.91	3.3	2	2	2	2	8.38	1	2	2	1	1	1	1
9592	40718	1	82	1	2	1	0	1.56	58	8966.534093	2	2005-2006	1	3	5	23.96	100.4	175.4	0	0	0	2	2	2	0	6.273	113	20193.591	5.2	2.07	80	134	249	0	142	20193.591	6.6	2	2	2	2	3.88	3	1	1	2	NA	2	2
9600	40726	1	48	3	4	1	0	5	48	93752.310308	2	2005-2006	1	3	1	38.61	133	179	110	66	1	1	2	1	1	7.105	128	273383.964	5.8	1.01	39	97	116	1	58	273383.964	7.1	1	1	1	2	18.95	2	2	1	3	NA	2	2
9603	40729	1	23	1	2	5	0	2.89	54	23443.828709	1	2005-2006	2	0	2	21.45	76.6	171.8	116	62	0	2	2	2	0	4.94	89	57915.698	4.9	1.55	60	68	134	0	60	57915.698	5.9	2	2	2	2	4.36	1	1	2	2	NA	1	2
9617	40743	2	29	3	4	6	2	1.4	44	56906.458793	1	2005-2006	1	1	1	15.68	65.8	166.2	98	66	0	2	2	2	0	4.108	74	142021.724	4.8	1.66	64	80	143	0	63	142021.724	4.1	2	2	2	2	2.45	1	2	1	2	2	3	2
9639	40765	2	59	3	5	1	2	4.83	48	108893.709967	1	2005-2006	1	3	5	18.89	71.7	165.6	128	72	1	1	2	2	0	5.218	94	268867.442	5.6	2.51	97	54	217	0	109	268867.442	4.8	2	2	2	2	3.61	2	3	1	3	2	2	2
9643	40769	1	33	3	5	1	0	5	52	73269.386063	1	2005-2006	2	0	2	25.83	90.2	187.3	106	56	0	2	2	2	0	5.162	93	179465.194	5.3	1.55	60	42	200	0	132	179465.194	7.2	2	2	2	2	3.39	1	3	1	3	NA	1	2
9646	40772	1	56	3	4	1	0	3.73	49	104617.114356	1	2005-2006	1	2	3	22.38	91	182.8	134	82	1	1	2	2	0	5.273	95	200798.354	5.4	1.45	56	76	161	0	90	200798.354	5.8	1	2	2	2	4.62	2	2	1	3	NA	3	2
9662	40788	1	31	3	5	1	0	5	51	69825.97202	2	2005-2006	1	1	0	24.08	92.9	170.5	120	82	0	2	2	2	0	5.051	91	0	5.4	1.99	77	123	273	0	171	0	2.8	2	2	2	2	6.32	1	3	1	3	NA	3	1
9671	40797	1	41	1	4	1	0	3.54	56	22778.585632	1	2005-2006	2	0	0	41.93	127.3	178.3	116	82	0	2	2	2	0	5.273	95	53881.588	4.9	0.96	37	170	205	0	134	53881.588	6.2	2	2	2	2	22.23	2	2	1	3	NA	1	1
9678	40804	2	54	3	4	2	2	3.13	45	92689.523968	1	2005-2006	1	3	2	28.39	97.2	158.6	120	74	0	2	2	2	0	5.329	96	232839.068	5.5	0.91	35	301	222	0	127	232839.068	3.3	2	2	2	2	27.49	2	2	2	3	2	2	2
9684	40810	1	71	3	3	1	0	1.6	53	18302.199218	1	2005-2006	1	3	0	32.92	117.5	176.8	0	0	1	1	2	2	0	6.328	114	39615.222	5.7	1.11	43	94	170	1	108	39615.222	4.6	2	2	2	2	13.31	3	2	1	2	NA	2	1
9689	40815	2	70	3	3	2	0	1.22	48	49324.642818	2	2005-2006	2	0	1	41.12	114.3	156.5	126	86	1	1	2	2	0	6.717	121	125446.427	5.7	1.29	50	103	184	0	113	125446.427	5.6	2	2	2	2	10.46	3	2	2	2	NA	1	2
9698	40824	1	71	3	4	1	0	2.65	44	35813.752636	1	2005-2006	1	3	0	26.69	105.2	170.3	92	52	0	2	2	2	0	4.996	90	82013.087	5.7	1.22	47	129	162	1	89	82013.087	7.9	2	2	9	2	7.26	3	2	1	2	NA	2	1
9702	40828	1	43	3	3	1	0	0.35	50	35295.817487	2	2005-2006	1	1	0	29.62	99.2	168.5	118	68	2	1	2	2	0	4.607	83	0	5.2	0.75	29	711	167	2	0	0	6.3	2	2	2	2	13.37	2	2	1	1	NA	3	1
9703	40829	2	56	1	1	4	2	1.87	55	20792.540803	2	2005-2006	2	0	1	27.24	96.8	164.6	102	66	0	2	2	1	1	5.384	97	48725.345	5.6	1.06	41	300	171	0	70	48725.345	3.7	2	2	2	2	7.13	2	1	2	2	2	1	2
9705	40831	2	63	5	4	3	0	2.81	49	12980.76285	1	2005-2006	2	0	1	40.97	115	164	0	0	0	2	2	2	0	6.495	117	30246.691	6.3	1.53	59	134	182	0	96	30246.691	5.8	2	2	2	2	12.71	3	2	2	2	NA	1	2
9712	40838	2	73	3	1	2	0	1.84	48	56065.166453	1	2005-2006	1	3	0	24.74	86.2	156.9	180	56	1	1	2	1	1	10.158	183	124201.392	7.8	1.86	72	96	235	2	144	124201.392	5.3	2	2	2	2	3.73	3	1	2	2	NA	2	1
9713	40839	2	39	4	4	5	2	0	50	36436.074071	1	2005-2006	2	0	0	23.07	79	170.4	110	72	0	2	2	2	0	4.552	82	85321.875	4.8	1.63	63	44	138	0	66	85321.875	5	2	2	2	2	5.27	2	2	2	1	2	1	1
9715	40841	2	29	3	5	1	2	5	44	57096.546505	1	2005-2006	2	0	1	24.41	87.6	168.6	94	62	0	2	2	2	2	5.051	91	138968.706	4.9	1.86	72	65	250	0	165	138968.706	6.5	2	2	2	2	2.2	1	3	1	3	2	1	2
9717	40843	1	20	4	1	5	0	1.25	52	24771.307609	1	2005-2006	2	0	0	23.92	80.7	190.7	116	60	0	2	2	2	0	5.162	93	55517.853	4.7	1.32	51	33	119	0	61	55517.853	5.2	2	2	2	2	8.72	1	1	2	2	NA	1	1
9723	40849	1	46	3	4	1	0	4.01	52	88180.750255	1	2005-2006	2	0	1	33.12	108.1	180.5	138	88	0	2	2	2	0	6.051	109	187544.401	5.6	0.85	33	190	214	0	143	187544.401	8.3	2	2	2	2	7.42	2	2	1	3	NA	1	2
9724	40850	1	56	3	4	1	0	3.21	57	88479.07677	2	2005-2006	1	1	6	36.26	119.8	171.7	126	76	0	2	2	1	1	10.491	189	203361	8.4	1.09	42	117	201	1	136	203361	4.9	2	2	2	2	8.9	2	2	1	3	NA	3	2
9726	40852	1	85	3	4	1	0	1.89	50	22984.633073	2	2005-2006	1	3	3	20.18	83	165.7	154	42	0	2	2	2	0	4.663	84	52716.447	5.1	2.07	80	88	240	0	142	52716.447	5	2	2	2	2	2.6	3	2	1	2	NA	2	2
9729	40855	2	51	3	5	1	2	5	52	77690.953357	2	2005-2006	1	3	3	27.46	98	168.1	104	64	0	2	2	2	0	5.218	94	0	5.1	1.09	42	140	198	0	128	0	4.9	2	2	2	2	6.62	2	3	1	3	2	2	2
9731	40857	1	24	4	4	6	0	2.79	48	23430.22913	1	2005-2006	1	1	2	32.9	102.5	171	120	52	0	2	2	2	0	5.107	92	61379.886	5.4	1.27	49	72	157	0	94	61379.886	6.1	2	2	2	2	9.46	1	2	1	2	NA	3	2
9732	40858	1	49	1	2	1	0	1.63	58	20399.391726	2	2005-2006	1	3	0	24.77	101	181.4	0	0	0	2	1	1	2	14.433	260	47804.038	10.6	1.27	49	100	146	1	77	47804.038	3.9	2	2	2	2	1	2	1	1	2	NA	2	1
9735	40861	2	46	4	5	3	2	5	56	22309.468411	2	2005-2006	2	0	0	26.67	82.2	169.6	108	68	0	2	2	2	0	5.607	101	56883.848	5	1.71	66	48	182	0	106	56883.848	4.9	2	2	2	2	8.12	2	3	2	3	2	1	1
9740	40866	1	36	4	3	6	0	3.2	55	25007.333882	1	2005-2006	1	1	7	31.57	107	181.6	132	82	0	2	2	2	0	5.773	104	63841.71	4.7	1.03	40	152	225	0	155	63841.71	6.8	2	2	2	2	19.67	2	2	1	3	NA	3	2
9743	40869	2	85	3	4	1	0	3.03	49	32005.265334	2	2005-2006	1	3	0	29.29	98.4	153.7	148	68	1	1	2	2	0	6.883	124	74764.064	5.1	1.86	72	122	178	0	82	74764.064	3.8	2	2	2	2	8.65	3	2	1	3	NA	2	1
9745	40871	2	79	3	3	2	0	1.43	54	61982.989521	2	2005-2006	2	0	0	20.59	65.2	151.9	146	78	1	1	2	2	0	5.329	96	0	5.9	1.66	64	98	188	0	104	0	3.9	2	2	2	2	5.47	3	2	2	2	NA	1	1
9751	40877	1	41	1	2	1	0	0.95	48	23668.689927	2	2005-2006	2	0	2	28.4	98.5	172.5	116	66	0	2	2	2	0	5.162	93	50704.412	5.2	1.55	60	110	264	0	182	50704.412	4.7	2	2	2	2	4.49	2	1	1	1	NA	1	2
9752	40878	2	21	1	3	6	1	0.62	48	3334.215405	1	2005-2006	2	0	0	22.78	86.9	154.4	0	0	0	2	2	2	0	4.885	88	0	4.6	2.35	91	250	329	0	188	0	1.6	2	2	2	2	48.59	1	2	1	1	1	1	1
9753	40879	1	36	3	4	5	0	0.76	54	41322.084274	1	2005-2006	2	0	7	24.32	85.8	174.8	106	62	0	2	2	2	0	5.107	92	101213.839	5.3	1.6	62	49	127	0	55	101213.839	4.9	2	1	2	2	1	2	2	2	1	NA	1	2
9755	40881	1	41	3	3	6	0	0.55	53	44201.995507	2	2005-2006	1	3	1	37.4	123.3	173.2	130	94	1	1	2	2	0	5.551	100	86806.124	4.8	0.93	36	393	187	1	72	86806.124	7.1	2	2	2	2	14.03	2	2	1	1	NA	2	2
9765	40891	1	40	3	5	4	0	2.07	50	102931.25518	1	2005-2006	2	0	2	27.47	93.6	182.9	116	60	0	2	2	2	0	5.995	108	218916.039	4.8	1.37	53	71	133	0	66	218916.039	5.2	2	2	2	2	5.58	2	3	2	2	NA	1	2
9774	40900	1	85	3	1	1	0	1.21	47	29272.354492	2	2005-2006	1	3	2	30.19	112.9	166.4	146	76	0	2	2	2	0	5.051	91	67137.662	4.6	1.01	39	257	123	0	33	67137.662	6.9	1	1	2	1	10.28	3	1	1	2	NA	2	2
9780	40906	1	35	3	4	5	0	5	52	61708.767517	2	2005-2006	1	3	6	33.16	105	170.5	120	76	0	2	2	2	0	5.495	99	151148.747	5.2	0.83	32	212	165	0	91	151148.747	6.4	2	2	2	2	25.72	1	2	2	3	NA	2	2
9782	40908	1	41	5	4	2	0	1.67	48	104791.730576	1	2005-2006	1	1	1	37.92	119.6	177	116	68	0	2	2	2	0	5.662	102	233322.064	5.1	0.91	35	165	296	0	228	233322.064	7.3	2	2	2	2	9.18	2	2	2	2	NA	3	2
9783	40909	2	29	3	4	3	2	2.98	49	84529.084099	1	2005-2006	1	3	2	58.14	156.6	172.6	0	0	1	1	2	1	1	8.049	145	175331.661	7.2	1.01	39	221	171	0	88	175331.661	5.8	2	2	2	2	26.86	1	2	2	2	2	2	2
9786	40912	1	61	1	1	1	0	1.87	58	5840.489593	2	2005-2006	1	3	2	26.05	94.2	173.6	150	80	0	2	2	2	0	5.829	105	12559.725	5.7	1.63	63	55	191	0	117	12559.725	5.5	2	2	2	2	9.61	3	1	1	2	NA	2	2
9799	40925	2	44	3	3	1	2	2.33	45	40474.442663	1	2005-2006	1	1	0	22.93	92.1	176.2	138	82	0	2	2	2	0	4.552	82	104253.855	5.1	2.77	107	45	194	0	78	104253.855	7.6	2	2	2	2	4.09	2	2	1	2	2	3	1
9804	40930	2	67	3	5	2	0	5	53	84476.311105	2	2005-2006	1	1	7	27.74	101	171	114	70	0	2	2	2	0	6.106	110	228916.868	5.6	1.81	70	162	220	0	118	228916.868	4.5	2	2	2	2	3.89	3	3	2	3	NA	3	2
9805	40931	2	27	1	3	5	3	0.82	45	11229.554948	2	2005-2006	1	3	0	32.95	105.3	159.1	116	62	0	2	2	2	0	5.607	101	27084.959	5.1	1.32	51	173	183	0	97	27084.959	4.5	2	2	2	2	26.76	1	2	2	1	3	2	1
9807	40933	1	52	1	5	3	0	3.13	55	18866.31145	1	2005-2006	1	3	2	25.74	95.3	170.8	186	90	2	1	2	1	2	7.05	127	41786.605	4.4	0.54	21	211	106	0	43	41786.605	6.5	2	2	2	2	21.83	2	3	2	3	NA	2	2
9808	40934	1	34	4	5	1	0	2.72	44	21241.965319	1	2005-2006	2	0	1	24.57	88.5	179.2	122	78	0	2	2	2	0	4.996	90	47607.834	0	2.59	100	34	237	0	130	47607.834	5.2	2	2	2	2	5.69	1	3	1	2	NA	1	2
9810	40936	2	58	4	4	3	2	1.25	52	28302.85536	1	2005-2006	2	0	1	22.22	76.8	160.6	128	72	0	2	2	2	0	5.329	96	72165.561	5.9	1.47	57	86	209	0	135	72165.561	4.9	2	2	2	2	3.99	2	2	2	2	2	1	2
9812	40938	2	36	3	5	5	2	5	55	91922.021133	1	2005-2006	2	0	2	26.72	92.5	170.3	112	74	0	2	2	2	0	4.33	78	223731.295	5.2	1.63	63	162	179	0	84	223731.295	4.3	2	2	2	2	4.04	2	3	2	3	2	1	2
9814	40940	1	85	3	3	5	0	1.73	46	24322.954642	2	2005-2006	2	0	0	21.86	86.8	168.8	154	18	0	9	2	2	0	5.107	92	0	5.9	1.37	53	92	166	0	95	0	6.3	2	2	2	2	9.84	3	2	2	2	NA	1	1
9823	40949	2	26	3	2	1	1	1.57	46	78037.988532	1	2005-2006	2	0	0	30.3	115	163.7	92	22	0	2	2	2	0	5.107	92	178852.647	5.2	1.81	70	293	239	0	110	178852.647	3	2	2	2	2	11.87	1	1	1	2	1	1	1
9824	40950	2	34	5	5	1	2	5	49	76664.381556	2	2005-2006	2	0	0	21.74	84.2	162.2	90	72	0	2	2	2	0	4.496	81	191331.667	5.1	1.16	45	66	152	0	94	191331.667	3.6	2	2	2	2	2.14	1	3	1	3	2	1	1
9829	40955	2	20	3	4	1	1	3.01	46	6768.580736	2	2005-2006	1	3	4	36.25	126.5	169.3	114	68	0	2	2	2	0	5.162	93	17036.64	5.3	1.6	62	241	238	0	128	17036.64	3	2	2	2	2	27.8	1	2	1	3	1	2	2
9835	40961	2	53	3	3	1	2	3.5	44	90565.722169	2	2005-2006	1	3	0	21.52	78.8	165.7	0	0	0	2	2	2	0	4.94	89	214225.511	5.4	1.29	50	89	160	0	92	214225.511	4.7	2	2	2	2	5.52	2	2	1	3	2	2	1
9837	40963	1	55	3	5	3	0	2.65	50	85543.316425	2	2005-2006	2	0	6	39.67	138.7	182	140	88	1	1	2	3	2	6.384	115	180169.445	5.9	1.24	48	180	276	1	192	180169.445	6.3	2	9	1	2	13.1	2	3	2	2	NA	1	2
9839	40965	1	50	1	4	1	0	5	55	18866.31145	1	2005-2006	1	1	7	27.74	97.9	169.6	144	88	2	1	2	2	0	5.718	103	42179.687	5.8	1.16	45	174	215	0	135	42179.687	4.4	2	2	2	2	7.01	2	2	1	3	NA	3	2
9840	40966	1	48	4	4	1	0	0	45	17277.679505	2	2005-2006	2	0	0	31.99	108.6	178.2	154	100	1	1	2	2	0	5.551	100	0	5.6	1.45	56	205	199	1	102	0	7	2	2	2	2	57.26	2	2	1	1	NA	1	1
9844	40970	2	28	3	5	1	1	5	53	6831.734476	1	2005-2006	2	0	1	23.87	84.6	159.6	98	62	0	2	2	2	0	4.552	82	16627.929	4.7	2.4	93	161	255	0	130	16627.929	4.1	2	2	2	2	4.14	1	3	1	3	1	1	2
9848	40974	1	22	3	4	5	0	2.71	44	72976.542325	1	2005-2006	2	0	2	20.34	80.8	183	122	86	0	2	2	2	0	4.996	90	178747.906	5.3	1.42	55	50	171	0	106	178747.906	6.2	2	2	2	2	6.51	1	2	2	2	NA	1	2
9854	40980	2	40	3	3	1	2	2.25	55	124921.74455	2	2005-2006	1	1	0	43	125.6	159.8	134	90	1	1	2	1	1	6.994	126	284631.827	6.2	1.14	44	234	189	2	98	284631.827	5.4	2	2	2	2	11.47	2	2	1	2	2	3	1
9857	40983	2	37	5	4	1	2	3.11	58	76746.444283	1	2005-2006	2	0	4	17.65	67.3	157	110	72	0	2	2	2	0	5.162	93	186795.081	5.3	2.28	88	44	177	0	80	186795.081	4.3	2	2	2	2	1	2	2	1	3	2	1	2
9859	40985	2	44	3	5	1	2	3.88	55	93013.724981	1	2005-2006	1	3	4	20.98	78.6	177.5	102	74	0	2	2	2	0	4.94	89	239584.26	5.1	1.5	58	75	171	0	98	239584.26	4.9	2	2	2	2	4.45	2	3	1	3	2	2	2
9862	40988	1	52	1	5	1	0	5	54	20187.724501	1	2005-2006	2	0	1	28.7	101.2	176.1	120	84	0	2	2	2	0	5.273	95	48318.585	5.1	1.09	42	227	171	1	84	48318.585	6.9	1	1	1	2	6.47	2	3	1	3	NA	1	2
9869	40995	1	49	3	3	6	0	0	50	91782.171827	2	2005-2006	1	1	7	24.76	96.2	174.5	148	84	0	1	2	2	0	5.829	105	188145.963	4.9	2.61	101	35	167	0	59	188145.963	5.3	2	2	2	2	2.29	2	2	1	1	NA	3	2
9879	41005	1	65	4	1	1	0	4.09	51	7965.050797	1	2005-2006	1	1	2	23.32	93.7	186.5	128	74	1	1	2	2	0	5.107	92	17593.038	5.3	1.81	70	122	181	0	87	17593.038	3.1	2	2	2	2	4.69	3	1	1	3	NA	3	2
9887	41013	2	64	4	3	2	0	0.71	50	14854.51811	2	2005-2006	1	3	0	32.15	113.8	168.8	128	74	1	1	2	2	0	5.829	105	33730.686	6.5	1.71	66	90	151	1	67	33730.686	5.1	2	2	2	2	5.42	3	2	2	1	NA	2	1
9888	41014	1	55	4	4	5	0	4.08	58	28623.618551	1	2005-2006	1	1	5	30.12	107.5	164.2	142	78	1	1	2	2	0	6.273	113	73573.246	5.6	1.32	51	408	170	0	0	73573.246	6.9	2	2	2	2	12.33	2	2	2	3	NA	3	2
9895	41021	1	66	2	2	1	0	2.21	58	49622.151342	1	2005-2006	2	0	1	28.19	97.2	153.6	118	74	0	2	2	2	0	5.218	94	106606.013	5.4	1.6	62	61	226	0	152	106606.013	6.1	2	2	2	2	2.91	3	1	1	2	NA	1	2
9901	41027	2	43	4	5	1	2	3.98	50	28240.482964	1	2005-2006	2	0	0	32.15	105.3	162.6	132	82	0	2	2	2	0	4.996	90	82021.036	5.2	1.16	45	96	155	0	91	82021.036	5	2	2	2	2	14.74	2	3	1	3	2	1	1
9902	41028	2	51	3	5	1	2	5	54	99699.257682	1	2005-2006	2	0	0	28.59	87.4	162.6	0	0	0	2	2	2	0	5.384	97	256804.82	4.9	1.73	67	204	205	1	97	256804.82	4	2	2	2	2	8.12	2	3	1	3	2	1	1
9907	41033	2	20	4	4	5	3	5	54	29744.501101	2	2005-2006	2	0	2	30.82	92.2	160	114	50	0	2	2	2	0	4.552	82	59589.493	5.3	1.66	64	51	155	0	81	59589.493	4.1	2	2	2	2	6.03	1	2	2	3	3	1	2
9910	41036	1	37	3	1	6	0	0.6	44	40380.267786	2	2005-2006	1	1	7	38.5	126.7	179.1	136	76	1	1	2	2	0	5.607	101	93134.161	5.3	1.06	41	191	229	0	150	93134.161	7.1	2	2	2	2	7.08	2	1	1	1	NA	3	2
9913	41039	2	30	3	5	1	1	3	44	8326.592384	2	2005-2006	2	0	2	22.71	95.5	177.7	0	0	0	2	2	2	0	4.552	82	19083.438	4.9	2.07	80	204	195	0	74	19083.438	3.1	2	2	2	2	5.73	1	3	1	3	1	1	2
9918	41044	2	43	5	2	1	2	3.1	46	39998.720307	1	2005-2006	1	1	0	22.8	76.3	153.9	100	66	0	2	2	2	0	5.94	107	94613.57	5.7	1.24	48	75	155	0	92	94613.57	3.3	2	2	2	2	4.5	2	1	1	3	2	3	1
9920	41046	2	46	2	5	1	2	1.5	45	27443.115849	2	2005-2006	2	0	1	26.64	93	160	100	64	0	2	2	2	0	5.051	91	70687.833	4.9	2.15	83	48	224	0	131	70687.833	3.5	2	2	2	2	12.63	2	3	1	2	2	1	2
9922	41048	2	40	4	4	4	2	1.15	51	23056.483881	2	2005-2006	2	0	2	40.92	113.5	165.8	0	0	2	1	2	2	0	6.051	109	58184.104	5.1	1.03	40	105	101	0	40	58184.104	4.2	2	2	2	2	9.39	2	2	2	2	2	1	2
9923	41049	2	52	3	5	1	2	5	52	77432.302063	2	2005-2006	2	0	4	24.42	80.5	170.5	94	68	0	2	2	2	0	4.663	84	199449.714	5	2.15	83	44	201	0	109	199449.714	4.2	2	2	2	2	2.56	2	3	1	3	2	1	2
9937	41063	1	49	4	2	1	0	0.75	56	26932.074284	2	2005-2006	1	1	1	29.9	95.2	168.6	132	94	0	2	1	1	1	5.051	91	78534.568	6.2	1.6	62	117	263	0	178	78534.568	6.7	2	2	1	2	10.57	2	1	1	1	NA	3	2
9946	41072	1	44	1	1	1	0	0.99	54	19811.904882	2	2005-2006	1	3	2	29.76	105.2	166	124	88	0	2	2	2	0	5.218	94	46864.056	5.4	1.55	60	73	163	0	88	46864.056	4.8	2	2	2	2	5.27	2	1	1	1	NA	2	2
9948	41074	1	34	3	5	1	0	5	44	62788.360644	1	2005-2006	1	3	4	24.45	87.8	175.5	104	62	0	2	2	2	0	4.885	88	153793.09	5.1	1.47	57	96	187	0	111	153793.09	6.6	2	2	2	2	5.25	1	3	1	3	NA	2	2
9963	41089	2	47	3	4	1	2	1.52	44	39679.149956	2	2005-2006	1	1	0	37.68	115.7	161.1	112	76	0	2	2	2	0	5.273	95	106411.852	5.6	0.96	37	262	203	0	114	106411.852	5.4	2	2	2	2	12.91	2	2	1	2	2	3	1
9966	41092	2	63	3	4	5	0	4.9	50	62036.297604	2	2005-2006	1	3	0	52.18	127.8	153.1	132	44	1	1	2	2	2	6.051	109	157775.737	5.1	1.45	56	187	204	0	111	157775.737	6.1	2	2	2	2	12.28	3	2	2	3	NA	2	1
9968	41094	1	46	3	4	1	0	5	47	95144.30781	1	2005-2006	2	0	4	42.67	139	171.5	116	72	2	1	2	1	2	6.439	116	216052.174	5.6	0.93	36	166	161	0	92	216052.174	7.1	2	2	2	2	18.82	2	2	1	3	NA	1	2
9971	41097	2	22	5	4	5	2	0.85	47	52496.322898	1	2005-2006	2	0	0	18.7	71.8	155.8	112	64	0	2	2	2	0	5.218	94	131015.326	5.3	1.58	61	58	175	0	102	131015.326	3.1	2	2	2	2	11.85	1	2	2	1	2	1	1
9977	41103	2	84	3	2	2	0	1.59	47	40366.201131	2	2005-2006	2	0	2	24.95	86.9	159.4	134	60	1	1	2	2	0	6.384	115	100709.053	5.9	1.86	72	130	272	0	174	100709.053	6.5	2	2	2	2	18.82	3	1	2	2	NA	1	2
9986	41112	2	73	3	3	2	0	1.12	46	43683.583716	2	2005-2006	2	0	6	39.79	121.8	159	126	64	1	1	2	2	0	6.051	109	108985.543	5.5	1.42	55	150	177	1	92	108985.543	7.4	2	2	2	2	13.63	3	2	2	2	NA	1	2
9987	41113	2	20	3	3	6	1	0.62	53	6808.990039	1	2005-2006	2	0	0	28.7	117.6	165.5	114	54	0	2	2	2	0	4.663	84	16993.229	5.2	1.22	47	255	170	0	72	16993.229	4.2	2	2	2	2	56.97	1	2	1	1	1	1	1
9997	41123	2	32	1	1	1	2	0.6	53	26963.122624	2	2005-2006	2	0	0	35.7	120.2	157.9	114	62	0	2	2	2	0	5.662	102	55962.025	5.6	1.84	71	248	222	0	101	55962.025	0	2	2	2	2	12.9	1	1	1	1	2	1	1
9998	41124	2	68	4	3	1	0	5	51	12045.392374	1	2005-2006	2	0	0	33.45	105	153.2	198	80	1	1	2	1	1	5.995	108	27626.165	6.5	1.58	61	88	199	1	120	27626.165	6.8	2	2	2	2	7.48	3	2	1	3	NA	1	1
10001	41127	2	70	4	2	1	0	0	53	23924.492922	2	2005-2006	1	1	0	31.44	102.2	160.9	150	80	1	1	2	1	1	8.271	149	54028.113	7	1.81	70	167	224	0	121	54028.113	4.9	2	2	2	2	10.79	3	1	1	1	NA	3	1
10006	41132	1	33	3	5	1	0	5	44	62579.323555	1	2005-2006	2	0	1	21.52	85.2	184.8	126	90	0	2	2	2	0	5.051	91	0	5	1.66	64	104	132	0	47	0	5.7	2	2	2	2	3.21	1	3	1	3	NA	1	2
10009	41135	1	51	3	4	1	0	5	46	91877.541024	2	2005-2006	2	0	4	32.43	106.3	179.6	130	76	0	2	2	2	0	5.384	97	224445.18	5.6	1.53	59	67	166	0	94	224445.18	6.2	2	2	2	2	3.56	2	2	1	3	NA	1	2
10012	41138	1	62	4	2	5	0	0	56	7830.694286	2	2005-2006	1	3	0	35.58	118.6	175.1	166	84	0	2	2	2	0	7.771	140	21990.949	6.5	1.32	51	89	159	1	90	21990.949	6.8	1	1	1	2	28.57	3	1	2	1	NA	2	1
10021	41147	1	26	4	3	6	0	0.53	45	24732.562092	1	2005-2006	1	1	10	19.59	69.9	167.1	122	60	0	2	2	2	0	4.108	74	64791.592	5.3	1.89	73	78	176	0	87	64791.592	6.2	2	2	2	2	1	1	2	1	1	NA	3	2
10027	41153	1	22	1	2	6	0	1.33	56	25212.02752	1	2005-2006	2	0	3	29.03	99.3	173.6	112	62	0	2	2	2	0	5.995	108	65975.566	5.1	1.09	42	120	176	0	110	65975.566	7.7	2	2	2	2	34.31	1	1	1	2	NA	1	2
10030	41156	1	65	1	1	1	0	2.78	56	4113.536125	2	2005-2006	1	3	0	27.43	105.5	178.4	108	68	0	2	2	2	0	6.217	112	8845.985	5.4	0.75	29	203	169	0	99	8845.985	7.6	2	2	2	2	6.71	3	1	1	2	NA	2	1
10031	41157	2	54	3	3	3	2	0.84	51	48503.669352	2	2005-2006	2	0	3	28.19	96.5	161.7	106	62	0	2	2	2	0	6.661	120	124935.495	6.1	1.58	61	114	227	0	143	124935.495	5.7	2	2	2	2	10.55	2	2	2	1	2	1	2
10032	41158	2	71	3	5	1	0	2.46	49	52882.084806	2	2005-2006	2	0	1	30.07	102.4	163.3	186	92	1	1	2	2	0	6.051	109	123532.161	5.6	1.11	43	179	253	1	174	123532.161	7.6	2	2	2	2	12.82	3	3	1	2	NA	1	2
10034	41160	2	23	4	3	5	2	0.04	45	3862.97021	2	2005-2006	2	0	0	31.89	107.5	164.7	116	56	0	2	2	2	0	4.274	77	9045.866	4.8	1.5	58	73	205	0	132	9045.866	4.5	2	2	2	2	4.6	1	2	2	1	2	1	1
10036	41162	1	38	3	5	1	0	5	50	85240.846125	1	2005-2006	2	0	1	24.78	82.2	172	120	74	0	2	2	2	0	5.107	92	214087.582	4.8	1.63	63	64	155	0	79	214087.582	4.6	2	2	2	2	1	2	3	1	3	NA	1	2
10053	41179	1	36	3	5	1	0	5	52	73025.455198	1	2005-2006	1	1	22	29.36	95.2	173.9	130	62	0	2	2	2	0	5.44	98	183407.883	5	0.98	38	309	232	0	132	183407.883	5.8	2	2	2	2	5.62	2	3	1	3	NA	3	2
10064	41190	1	65	3	4	1	0	1.79	45	64631.158628	1	2005-2006	1	3	7	28.44	110.2	176.8	0	0	2	1	2	2	2	6.606	119	139894.538	5.9	1.27	49	163	212	0	130	139894.538	4.1	2	2	2	2	11.55	3	2	1	2	NA	2	2
10065	41191	1	48	3	3	1	0	0.77	48	83941.678736	1	2005-2006	1	1	3	31.5	108.4	181	164	100	1	1	2	2	0	5.384	97	176980.859	5.4	0.83	32	258	151	0	67	176980.859	6.4	2	2	2	2	11.65	2	2	1	1	NA	3	2
10075	41201	2	39	4	4	1	2	2.42	51	35935.159157	2	2005-2006	1	1	4	39.72	118.9	167.4	120	74	0	2	2	3	2	5.107	92	68553.644	5.2	1.5	58	122	237	0	155	68553.644	4.6	2	2	2	2	22.29	2	2	1	2	2	3	2
10077	41203	2	41	3	2	1	2	0.35	50	41321.919893	2	2005-2006	1	1	0	40.37	130.3	158.1	126	74	0	2	2	2	2	5.218	94	97743.486	5.2	0.78	30	248	178	0	98	97743.486	4.7	2	2	2	2	12.11	2	1	1	1	2	3	1
10078	41204	1	60	4	1	1	0	0.75	49	12460.766885	1	2005-2006	1	3	0	27.31	90.7	161.8	132	54	2	1	2	1	1	5.273	95	27496.717	3.9	1.45	56	73	140	0	69	27496.717	6.8	2	2	2	2	5.81	2	1	1	1	NA	2	1
10083	41209	2	38	4	4	1	2	2.99	55	36385.054956	2	2005-2006	2	0	0	25.4	79.2	158.5	0	0	0	2	2	2	0	5.718	103	0	4.9	3.85	149	26	218	0	64	0	3.5	2	2	2	2	4.64	2	2	1	2	2	1	1
10097	41223	2	42	4	2	5	2	0	45	16525.236727	2	2005-2006	1	1	0	19.55	71	151.9	114	60	0	2	2	2	0	4.607	83	0	6.2	1.03	40	190	208	0	130	0	3.8	2	2	2	2	10.12	2	1	2	1	2	3	1
10110	41236	1	57	3	4	1	0	5	49	83545.461756	2	2005-2006	2	0	3	29.97	106.3	178.4	124	70	0	2	2	2	0	5.218	94	155894.592	4.7	1.37	53	130	203	0	124	155894.592	6.6	2	2	2	2	15.77	2	2	1	3	NA	1	2
10112	41238	1	53	3	4	3	0	1.38	46	97668.555767	1	2005-2006	1	1	275	23.97	92.5	177.6	110	74	0	2	2	2	0	5.273	95	217462.093	5.2	1.24	48	113	206	0	135	217462.093	5.6	2	2	2	2	4.08	2	2	2	2	NA	3	2
10114	41240	2	26	3	4	1	3	1.92	46	76077.50132	1	2005-2006	2	0	0	37.08	115.8	167.4	124	72	0	2	2	2	0	5.329	96	174359.472	5.4	1.32	51	64	146	0	82	174359.472	5.2	2	2	2	2	8.84	1	2	1	2	3	1	1
10118	41244	2	51	3	4	1	2	5	44	91583.235017	2	2005-2006	1	3	1	41.95	125.3	160	138	76	2	1	2	2	0	5.107	92	230512.837	5.6	1.29	50	139	203	0	125	230512.837	6.3	2	2	2	2	15.23	2	2	1	3	2	2	2
10120	41246	2	78	3	5	1	0	2.61	45	54238.198568	1	2005-2006	1	3	0	28.95	109.6	168.8	0	0	2	1	2	2	2	5.495	99	141344.683	5.8	1.55	60	159	230	9	138	141344.683	6.4	2	2	2	2	7.13	3	3	1	2	NA	2	1
10127	41253	2	36	2	1	1	2	1.81	54	108640.697852	2	2005-2006	2	0	0	28.93	94.1	147.8	102	70	0	2	2	1	1	18.707	337	249700.627	12.1	1.5	58	134	185	0	100	249700.627	3.6	2	2	2	2	6.1	2	1	1	2	2	1	1
10129	41255	1	52	4	2	1	0	3.27	52	25381.500202	1	2005-2006	1	1	4	22.28	79.1	176.1	118	56	0	2	2	2	0	4.774	86	75085.232	5.1	2.25	87	97	246	0	140	75085.232	6.7	2	2	2	2	1	2	1	1	3	NA	3	2
10133	41259	2	22	1	2	1	1	1.04	57	2183.405565	1	2005-2006	1	3	2	37.28	123.4	163.7	0	0	0	2	2	2	0	5.051	91	5266.233	4.8	2.07	80	308	245	0	103	5266.233	4.4	2	2	2	2	45	1	1	1	2	1	2	2
10138	41264	1	28	4	2	5	0	2	54	26028.203329	2	2005-2006	2	0	0	24.52	87.3	176.4	116	58	0	2	2	2	0	4.94	89	58334.828	5.2	1.55	60	90	183	0	105	58334.828	5.3	2	2	2	2	7.09	1	1	2	2	NA	1	1
10139	41265	2	44	4	4	3	2	1.28	45	16554.075913	2	2005-2006	2	0	2	36.72	107.2	162.7	134	38	0	2	2	2	0	5.662	102	48079.293	5.3	1.32	51	49	167	0	106	48079.293	4.4	2	2	2	2	16.73	2	2	2	2	2	1	2
10141	41267	1	73	4	4	5	0	1.15	44	9956.33281	1	2005-2006	1	1	0	31.6	123	177.1	138	88	1	1	2	3	1	6.606	119	23549.266	7.2	1.58	61	106	190	1	108	23549.266	4.5	2	2	1	2	7.81	3	2	2	2	NA	3	1
[truncated: 14,167 more rows]
[truncated: 19 more columns]
